# Supplementary material for: Different stress responsive strategies to drought and heat in two durum wheat cultivars with contrasting water use efficiency
Source: BMC Genomics. 2013 Nov 22;14(1):821. doi: 10.1186/1471-2164-14-821 (PMC4046701; doi:10.1186/1471-2164-14-821)
Supplement: Supplementary file 3 — Additional file 3: The list of the 9,012 differentially expressed genes in the experiment is sorted in column A. For each probe set the relative homologous Arabidopsis gene (column B), e-score (C), annotation (D), the mean expression level for each treatment (columns E-L) are reported. From column M to column V are reported the statistical comparison results. Empty cells mean not differentially expressed. Column W shows the QT-cluster number for each probe set. (XLSX 2 MB) [file 12864_2013_5521_MOESM3_ESM.xlsx]

## Sheet: Sheet1
Supplementary Table 2. The list of the 9,012 differentially expressed genes in the experiment is sorted in column A. For each probe set are reported the relative homologous Arabidopsis gene (column B), e-score (C), annotation (D), the mean expressione level for each treatment (columns E-L). From column M to column V are reported the statistical comparison results. Empty cells mean not differentia…
Probe set ID	AGI code	e-score	At Annotation	Ofanto Expression levels				Cappelli Expression levels				Ofanto Comparisons					Cappelli Comparisons					QT clusters
				CTRL	Heat	Drought	Mixed	CTRL	Heat	Drought	Mixed	CTRL vs Drought	CTRL vs Heat	CTRL vs Mixed	Drought vs Mixed	Heat vs Mixed	CTRL vs Drought	CTRL vs Heat	CTRL vs Mixed	Drought vs Mixed	Heat vs Mixed
Ta.10.1.S1_a_at	At3g57270	2e-78	glycosyl hydrolase family 17 protein	1111.27	3360.84	1471.29	7103.63	530.784	3151.54	364.482	1836.02		Ofanto CTRL vs Heat UP	Ofanto CTRL vs Mixed UP	Ofanto Drought vs Mixed UP	Ofanto Heat Vs Mixed UP		Cappelli CTRL vs Heat UP	Cappelli CTRL vs Mixed UP	Cappelli Drought vs Mixed UP		Cluster 18
Ta.10.1.S1_x_at	At3g57270	2e-78	glycosyl hydrolase family 17 protein	2003.26	5066.21	2167.58	10944.9	954.465	5251.87	638.366	3291.94		Ofanto CTRL vs Heat UP	Ofanto CTRL vs Mixed UP	Ofanto Drought vs Mixed UP	Ofanto Heat Vs Mixed UP		Cappelli CTRL vs Heat UP	Cappelli CTRL vs Mixed UP	Cappelli Drought vs Mixed UP		Cluster 18
Ta.10.2.S1_x_at	At3g57270	3e-77	glycosyl hydrolase family 17 protein	2667.07	7253.91	3130.04	13669.7	1477.31	7020.75	997.192	5034.54		Ofanto CTRL vs Heat UP	Ofanto CTRL vs Mixed UP	Ofanto Drought vs Mixed UP			Cappelli CTRL vs Heat UP	Cappelli CTRL vs Mixed UP	Cappelli Drought vs Mixed UP		Cluster 18
Ta.10001.1.S1_a_at	At1g55805	6e-29	BolA-like family protein	537.51	430.088	549.533	244.363	596.954	542.179	505.125	464.04			Ofanto CTRL vs Mixed DOWN	Ofanto Drought vs Mixed DOWN							Unclassified
Ta.10005.1.S1_at	At1g49600	5e-75	RNA-binding protein 47 (RBP47), putative	932.924	797.224	867.265	373.938	1885.98	636.036	2036.28	747.976			Ofanto CTRL vs Mixed DOWN	Ofanto Drought vs Mixed DOWN	Ofanto Heat Vs Mixed DOWN		Cappelli CTRL vs Heat DOWN				Cluster 12
Ta.10008.1.A1_at	At3g10050	2e-08	threonine ammonia-lyase / threonine dehydratase / threonine deaminase (OMR1)	697.777	387.87	410.512	231.51	272.442	257.435	332.101	317.92			Ofanto CTRL vs Mixed DOWN								Unclassified
Ta.10009.2.S1_a_at	At1g21380	2e-63	VHS domain-containing protein / GAT domain-containing protein	22.2541	66.4393	57.0179	74.3512	61.0228	112.429	44.5568	53.8605	CTRL vs Drought UP	Ofanto CTRL vs Heat UP	Ofanto CTRL vs Mixed UP								Cluster 30
Ta.10015.1.A1_a_at	At1g32780	3e-85	alcohol dehydrogenase, putative	217.353	985.08	419.155	617.18	464.448	466.522	470.512	600.206		Ofanto CTRL vs Heat UP	Ofanto CTRL vs Mixed UP								Cluster 24
Ta.10015.1.A1_at	At1g32780	2e-38	alcohol dehydrogenase, putative	76.7471	158.266	97.831	133.618	108.901	155.387	87.6903	153.748		Ofanto CTRL vs Heat UP									Unclassified
Ta.10015.2.S1_at	At1g32780	3e-85	alcohol dehydrogenase, putative	72.2229	318.799	123.757	194.01	138.966	107.728	140.049	166.502		Ofanto CTRL vs Heat UP	Ofanto CTRL vs Mixed UP								Unclassified
Ta.10015.3.S1_at	At1g80380	4e-64	phosphoribulokinase/uridi ne kinase-related	1844.07	1113.59	2015.92	749.187	964.499	446.14	994.623	615.782			Ofanto CTRL vs Mixed DOWN	Ofanto Drought vs Mixed DOWN							Cluster 6
Ta.10032.1.S1_a_at	At1g04250	2e-26	auxin-responsive protein / indoleacetic acid-induced protein 17 (IAA17)	664.997	366.172	739.184	691.945	505.271	151.033	556.849	217.697							Cappelli CTRL vs Heat DOWN	Cappelli CTRL vs Mixed DOWN	Cappelli Drought vs Mixed DOWN		Unclassified
Ta.10034.1.S1_at	At1g15030	1e-41	expressed protein	534.697	661.633	624.845	266.286	700.68	301.418	895.425	429.721				Ofanto Drought vs Mixed DOWN	Ofanto Heat Vs Mixed DOWN						Unclassified
Ta.10034.2.S1_a_at	At1g15030	1e-41	expressed protein	312.675	279.898	295.117	106.424	314.802	275.009	344.142	291.633			Ofanto CTRL vs Mixed DOWN	Ofanto Drought vs Mixed DOWN	Ofanto Heat Vs Mixed DOWN						Cluster 25
Ta.10037.1.S1_at	At5g18790	9e-19	ribosomal protein L33 family protein	50.6277	78.5616	52.6403	28.0418	86.5699	89.6769	97.7362	92.2237					Ofanto Heat Vs Mixed DOWN						Unclassified
Ta.10047.1.S1_s_at	At3g20910	6e-37	CCAAT-binding transcription factor (CBF-B/NF-YA) family protein	63.2031	78.5348	70.241	102.69	220.777	70.0478	135.847	75.0891							Cappelli CTRL vs Heat DOWN	Cappelli CTRL vs Mixed DOWN			Unclassified
Ta.10057.1.S1_a_at	At5g27660	3e-10	DegP protease, putative	77.9487	102.454	83.6257	98.288	151.493	491.345	191.113	390.982							Cappelli CTRL vs Heat UP				Cluster 17
Ta.10057.3.A1_a_at	At5g27660	3e-10	DegP protease, putative	16.5128	28.2147	23.5131	31.2066	42.2874	151.914	51.1515	105.598							Cappelli CTRL vs Heat UP				Cluster 17
Ta.10058.1.A1_at	At2g39890	3e-65	proline transporter 1 (ProT1)	250.169	102.094	113.416	161.094	572.151	100.386	459.994	106.308		Ofanto CTRL vs Heat DOWN					Cappelli CTRL vs Heat DOWN				Unclassified
Ta.10073.1.S1_a_at	At3g09800	1e-62	clathrin adaptor complex small chain family protein	171.559	154.426	142.185	80.7869	175.655	182.276	190.497	183.045			Ofanto CTRL vs Mixed DOWN								Cluster 25
Ta.10076.2.S1_a_at	At5g42570	2e-54	expressed protein	191.215	444.423	311.786	524.086	368.563	345.92	337.991	267.671		Ofanto CTRL vs Heat UP	Ofanto CTRL vs Mixed UP								Unclassified
Ta.10078.1.S1_at				72.1264	51.2544	33.7354	727.333	51.1074	123.913	42.4054	138.807	CTRL vs Drought DOWN		Ofanto CTRL vs Mixed UP	Ofanto Drought vs Mixed UP	Ofanto Heat Vs Mixed UP		Cappelli CTRL vs Heat UP	Cappelli CTRL vs Mixed UP	Cappelli Drought vs Mixed UP		Unclassified
Ta.10084.1.S1_at	At2g38940	1e-174	phosphate transporter (PT2)	860.491	453.94	657.657	164.708	1504.3	281.976	1485.67	405.119			Ofanto CTRL vs Mixed DOWN	Ofanto Drought vs Mixed DOWN	Ofanto Heat Vs Mixed DOWN		Cappelli CTRL vs Heat DOWN	Cappelli CTRL vs Mixed DOWN	Cappelli Drought vs Mixed DOWN		Cluster 3
Ta.10089.2.S1_a_at	At5g64440	8e-92	amidase family protein	52.3803	90.7164	74.7024	126.944	222.722	180.736	209.64	145.223			Ofanto CTRL vs Mixed UP								Unclassified
Ta.1009.1.S1_s_at	At3g57320	7e-10	expressed protein	209.024	464.898	217.166	492.953	243.143	548.47	306.231	493.801		Ofanto CTRL vs Heat UP	Ofanto CTRL vs Mixed UP	Ofanto Drought vs Mixed UP			Cappelli CTRL vs Heat UP	Cappelli CTRL vs Mixed UP			Cluster 1
Ta.10098.1.S1_at	At2g25620	2e-65	protein phosphatase 2C, putative / PP2C, putative	87.8201	41.5357	61.7247	178.712	43.6632	117.088	15.0482	83.7002		Ofanto CTRL vs Heat DOWN		Ofanto Drought vs Mixed UP	Ofanto Heat Vs Mixed UP						Unclassified
Ta.10098.1.S1_x_at	At2g25620	2e-65	protein phosphatase 2C, putative / PP2C, putative	76.2862	31.0757	56.4214	102.295	32.0473	72.9066	16.8748	60.708					Ofanto Heat Vs Mixed UP						Unclassified
Ta.10098.2.S1_a_at	At2g25620	2e-65	protein phosphatase 2C, putative / PP2C, putative	195.236	75.4717	166.629	214.757	83.4214	124.762	23.679	50.8553		Ofanto CTRL vs Heat DOWN			Ofanto Heat Vs Mixed UP	Cappelli CTRL vs Drought DOWN					Unclassified
Ta.10110.1.S1_at	At4g22740	8e-41	glycine-rich protein	40.65	185.887	81.2369	724.875	83.5984	602.38	100.002	498.285			Ofanto CTRL vs Mixed UP	Ofanto Drought vs Mixed UP	Ofanto Heat Vs Mixed UP		Cappelli CTRL vs Heat UP				Cluster 1
Ta.10110.2.S1_a_at	At4g22740	8e-41	glycine-rich protein	87.1525	391.519	147.157	956.051	157.765	718.053	197.937	571.004		Ofanto CTRL vs Heat UP	Ofanto CTRL vs Mixed UP	Ofanto Drought vs Mixed UP	Ofanto Heat Vs Mixed UP		Cappelli CTRL vs Heat UP	Cappelli CTRL vs Mixed UP	Cappelli Drought vs Mixed UP		Cluster 1
Ta.10110.2.S1_x_at	At4g22740	5e-08	glycine-rich protein	63.5532	130.539	69.6798	291.431	72.062	209.674	86.273	188.59			Ofanto CTRL vs Mixed UP	Ofanto Drought vs Mixed UP			Cappelli CTRL vs Heat UP				Cluster 1
Ta.10117.1.S1_a_at	At5g40670	4e-93	PQ-loop repeat family protein / transmembrane family protein	617.704	334.223	536.64	270.444	641.101	310.439	475.944	244.972			Ofanto CTRL vs Mixed DOWN					Cappelli CTRL vs Mixed DOWN			Cluster 21
Ta.10118.2.S1_a_at	At3g45100	3e-93	N-acetylglucosaminyl- phosphatidylinositol biosynthetic protein, putative	57.8537	165.786	76.7748	223.568	67.7071	186.168	92.4175	146.422		Ofanto CTRL vs Heat UP	Ofanto CTRL vs Mixed UP	Ofanto Drought vs Mixed UP			Cappelli CTRL vs Heat UP	Cappelli CTRL vs Mixed UP			Cluster 1
Ta.10119.3.S1_x_at	At1g21065	1e-32	expressed protein	55.4575	127.091	73.0124	98.3299	78.1787	139.126	92.8491	112.731		Ofanto CTRL vs Heat UP									Cluster 13
Ta.10120.1.S1_at	At5g60600	8e-92	1-hydroxy-2-methyl-2-(E)- butenyl 4-diphosphate synthase, putative / GcpE family protein	806.026	1496.55	819.431	1902.85	1664.14	1615.81	1718.22	1905.16			Ofanto CTRL vs Mixed UP	Ofanto Drought vs Mixed UP							Cluster 37
Ta.10120.1.S1_x_at	At5g60600	8e-92	1-hydroxy-2-methyl-2-(E)- butenyl 4-diphosphate synthase, putative / GcpE family protein	1517.16	2707.3	1625.11	3461.92	3008.99	2840.5	3218	3422.62			Ofanto CTRL vs Mixed UP	Ofanto Drought vs Mixed UP							Unclassified
Ta.10125.2.S1_a_at	At1g70060	9e-06	paired amphipathic helix repeat-containing protein	76.1865	149.587	79.1273	114.368	79.0566	247.018	83.937	144.071							Cappelli CTRL vs Heat UP				Unclassified
Ta.10125.2.S1_at	At5g15020	0.0001	paired amphipathic helix repeat-containing protein	251.651	425.173	241.882	362.755	232.674	843.895	264.757	494.222							Cappelli CTRL vs Heat UP	Cappelli CTRL vs Mixed UP			Unclassified
Ta.10126.2.S1_a_at	At3g02830	5e-73	zinc finger (CCCH-type) family protein	644.906	311.358	818.648	318.578	658.705	147.812	565.435	191.24		Ofanto CTRL vs Heat DOWN	Ofanto CTRL vs Mixed DOWN	Ofanto Drought vs Mixed DOWN			Cappelli CTRL vs Heat DOWN				Cluster 16
Ta.10126.3.S1_a_at	At3g02830	5e-73	zinc finger (CCCH-type) family protein	1959.43	689.384	1846.39	696.221	1539.21	337.847	1485.11	490.465		Ofanto CTRL vs Heat DOWN	Ofanto CTRL vs Mixed DOWN	Ofanto Drought vs Mixed DOWN			Cappelli CTRL vs Heat DOWN				Cluster 21
Ta.10129.1.S1_at	At5g39510	1e-61	vesicle transport v-SNARE 11 (VTI11) / vesicle soluble NSF attachment protein receptor VTI1a (VTI1A)	250.457	294.53	261.699	806.912	372.918	827.637	295.351	642.59			Ofanto CTRL vs Mixed UP	Ofanto Drought vs Mixed UP	Ofanto Heat Vs Mixed UP		Cappelli CTRL vs Heat UP				Cluster 4
Ta.10130.1.S1_at	At1g53910	6e-31	AP2 domain-containing protein RAP2.12 (RAP2.12)	778.743	1667.66	717.951	2255.52	970.354	1162.41	578.115	1408.37			Ofanto CTRL vs Mixed UP	Ofanto Drought vs Mixed UP					Cappelli Drought vs Mixed UP		Unclassified
Ta.10143.1.S1_a_at	At3g56900	5e-79	aladin-related / adracalin-related	237.549	179.002	225.848	93.1926	194.796	123.531	257.142	155.233			Ofanto CTRL vs Mixed DOWN	Ofanto Drought vs Mixed DOWN							Cluster 9
Ta.10143.1.S1_x_at	At3g56900	5e-79	aladin-related / adracalin-related	208.489	174.685	200.11	88.272	177.524	110.265	213.051	129.623			Ofanto CTRL vs Mixed DOWN	Ofanto Drought vs Mixed DOWN							Cluster 2
Ta.10143.2.S1_a_at	At3g56900	5e-79	aladin-related / adracalin-related	91.8413	83.0462	98.0804	25.4685	87.3733	42.3777	109.395	52.7975					Ofanto Heat Vs Mixed DOWN		Cappelli CTRL vs Heat DOWN				Cluster 9
Ta.10145.2.S1_a_at	At1g02140	2e-71	mago nashi family protein	300.628	671.963	457.725	663.196	403.073	553.239	433.413	472.958		Ofanto CTRL vs Heat UP	Ofanto CTRL vs Mixed UP								Cluster 11
Ta.10145.2.S1_x_at	At1g02140	3e-30	mago nashi family protein	70.0308	133.853	98.4996	140.256	96.4633	122.061	95.0968	99.5335			Ofanto CTRL vs Mixed UP								Cluster 11
Ta.10166.1.A1_at	At1g44446	2e-90	chlorophyll a oxygenase (CAO) / chlorophyll b synthase	3725.23	2527.03	3476.48	1385.53	2273.36	1002.02	2564.98	1220.52			Ofanto CTRL vs Mixed DOWN	Ofanto Drought vs Mixed DOWN			Cappelli CTRL vs Heat DOWN				Cluster 6
Ta.1017.1.S1_s_at	At5g53650	5e-12	expressed protein	615.93	421.639	560.421	228.598	521.219	337.307	573.939	367.518			Ofanto CTRL vs Mixed DOWN	Ofanto Drought vs Mixed DOWN							Cluster 2
Ta.1017.1.S1_x_at	At5g53650	5e-12	expressed protein	243.191	144.816	216.808	77.9995	185.903	102.512	185.069	112.437			Ofanto CTRL vs Mixed DOWN	Ofanto Drought vs Mixed DOWN							Cluster 2
Ta.10173.1.S1_at	At1g31810	1e-08	formin homology 2 domain-containing protein / FH2 domain-containing protein	113.053	153.569	72.4385	76.3995	52.0913	38.1603	63.3577	48.4768					Ofanto Heat Vs Mixed DOWN						Unclassified
Ta.10174.1.A1_at				5.89703	5.7392	6.02296	6.28605	223.279	308.787	213.069	269.966
Ta.10183.2.S1_at	At2g29210	1e-05	splicing factor PWI domain-containing protein	113.603	50.9591	57.7758	47.5559	43.0679	40.8863	42.8007	38.9125		Ofanto CTRL vs Heat DOWN	Ofanto CTRL vs Mixed DOWN								Unclassified
Ta.10183.3.S1_at	At2g44710	3e-06	RNA recognition motif (RRM)-containing protein	229.738	93.8314	104.047	116.263	66.7088	77.2143	69.219	83.1605	CTRL vs Drought DOWN	Ofanto CTRL vs Heat DOWN									Unclassified
Ta.10185.2.S1_a_at	At1g21410	4e-82	F-box family protein	185.557	224.224	181.078	365.457	119.068	1046.37	209.575	754.341				Ofanto Drought vs Mixed UP			Cappelli CTRL vs Heat UP				Unclassified
Ta.10186.1.S1_at	At1g65680	7e-13	beta-expansin, putative (EXBP2)	701.198	529.738	439.022	191.022	182.585	103.966	82.7844	318.372			Ofanto CTRL vs Mixed DOWN		Ofanto Heat Vs Mixed DOWN						Unclassified
Ta.10192.1.A1_at				109.271	448.768	109.432	361.78	590.754	144.995	472.912	242.387		Ofanto CTRL vs Heat UP	Ofanto CTRL vs Mixed UP	Ofanto Drought vs Mixed UP			Cappelli CTRL vs Heat DOWN				Unclassified
Ta.10197.1.S1_at				774.534	345.35	698.072	201.981	469.421	119.943	402.076	233.521		Ofanto CTRL vs Heat DOWN	Ofanto CTRL vs Mixed DOWN	Ofanto Drought vs Mixed DOWN			Cappelli CTRL vs Heat DOWN				Cluster 6
Ta.1020.1.S1_a_at	At4g39230	3e-66	isoflavone reductase, putative	753.999	449.014	503.122	297.59	115.012	87.4857	172.743	153.452			Ofanto CTRL vs Mixed DOWN								Cluster 31
Ta.10203.1.S1_at	At2g35795	3e-48	DNAJ heat shock N-terminal domain-containing protein	523.593	929.504	521.333	2653.45	608.582	1973.81	688.229	1636.64			Ofanto CTRL vs Mixed UP	Ofanto Drought vs Mixed UP	Ofanto Heat Vs Mixed UP		Cappelli CTRL vs Heat UP	Cappelli CTRL vs Mixed UP	Cappelli Drought vs Mixed UP		Cluster 1
Ta.10203.3.S1_a_at	At2g35795	3e-48	DNAJ heat shock N-terminal domain-containing protein	67.7972	214.284	101.432	704.967	111.712	427.014	105.398	294.041		Ofanto CTRL vs Heat UP	Ofanto CTRL vs Mixed UP	Ofanto Drought vs Mixed UP	Ofanto Heat Vs Mixed UP		Cappelli CTRL vs Heat UP	Cappelli CTRL vs Mixed UP	Cappelli Drought vs Mixed UP		Cluster 1
Ta.10204.1.S1_at	At5g17770	3e-95	NADH-cytochrome b5 reductase	96.4841	180.293	93.2974	109.723	66.9901	162.461	103.658	170.351							Cappelli CTRL vs Heat UP				Unclassified
Ta.10204.3.S1_a_at	At5g17770	3e-95	NADH-cytochrome b5 reductase	102.714	241.822	165.054	137.32	169.817	172.493	154.634	157.367		Ofanto CTRL vs Heat UP									Unclassified
Ta.10205.1.S1_at				178.349	113.424	184.257	50.2757	146.675	115.694	163.826	126.919			Ofanto CTRL vs Mixed DOWN	Ofanto Drought vs Mixed DOWN	Ofanto Heat Vs Mixed DOWN						Unclassified
Ta.10206.1.S1_at				188.03	278.291	457.482	390.046	330.68	243.45	387.05	251.291	CTRL vs Drought UP		Ofanto CTRL vs Mixed UP								Unclassified
Ta.10207.1.S1_at	At2g29380	3e-08	protein phosphatase 2C, putative / PP2C, putative	45.6598	134.863	310.445	599.302	62.3375	988.3	205.165	596.431	CTRL vs Drought UP		Ofanto CTRL vs Mixed UP		Ofanto Heat Vs Mixed UP	Cappelli CTRL vs Drought UP	Cappelli CTRL vs Heat UP				Unclassified
Ta.10216.1.A1_at	At5g10770	9e-40	chloroplast nucleoid DNA-binding protein, putative	103.292	55.4376	97.9673	34.1203	247.775	40.2757	155.162	53.0617			Ofanto CTRL vs Mixed DOWN				Cappelli CTRL vs Heat DOWN	Cappelli CTRL vs Mixed DOWN			Cluster 3
Ta.10218.2.S1_at				274.638	268.282	182.608	255.381	177.523	390.98	236.411	344.515							Cappelli CTRL vs Heat UP				Unclassified
Ta.10218.2.S1_x_at				274.74	260.091	187.199	266.215	193.859	407.64	232.613	350.073							Cappelli CTRL vs Heat UP				Unclassified
Ta.1022.1.S1_at	At5g66170	2e-23	senescence-associated family protein	24.9733	59.6915	28.1632	120.605	22.6118	125.151	47.4992	138.833			Ofanto CTRL vs Mixed UP				Cappelli CTRL vs Heat UP	Cappelli CTRL vs Mixed UP	Cappelli Drought vs Mixed UP		Cluster 1
Ta.10223.1.A1_at	At5g49610	0.0001	F-box family protein	26.4833	148.582	33.8112	75.3699	30.0085	67.0355	55.7711	76.1044		Ofanto CTRL vs Heat UP	Ofanto CTRL vs Mixed UP	Ofanto Drought vs Mixed UP				Cappelli CTRL vs Mixed UP			Cluster 20
Ta.1023.1.S1_at	At2g42680	9e-61	ethylene-responsive transcriptional coactivator, putative	648.839	1832.78	949.494	2190.44	868.309	2104.56	981.486	1693.97		Ofanto CTRL vs Heat UP	Ofanto CTRL vs Mixed UP	Ofanto Drought vs Mixed UP			Cappelli CTRL vs Heat UP				Cluster 1
Ta.10236.2.S1_a_at	At2g45140	3e-17	vesicle-associated membrane protein, putative / VAMP, putative	4.79512	5.67467	4.6821	4.41629	21.6504	7.04775	27.3563	7.49965
Ta.10237.1.S1_at	At4g12430	2e-85	trehalose-6-phosphate phosphatase, putative	43.3919	30.272	64.6437	165.117	69.5496	120.607	69.1363	92.9067			Ofanto CTRL vs Mixed UP		Ofanto Heat Vs Mixed UP						Cluster 49
Ta.10239.2.S1_x_at				245.859	181.511	191.323	117.245	230.3	178.143	217.933	189.44			Ofanto CTRL vs Mixed DOWN								Unclassified
Ta.1024.1.S1_at	At4g14420	2e-49	lesion inducing protein-related	729.802	544.261	747.047	458.436	736.627	365.805	601.47	330.075							Cappelli CTRL vs Heat DOWN				Cluster 16
Ta.10241.1.S1_at				564.641	545.061	615.642	287.266	552.484	353.07	563.494	392.736				Ofanto Drought vs Mixed DOWN							Cluster 2
Ta.10243.1.S1_a_at	At3g03870	2e-14	expressed protein	684.106	1164.27	630.725	1584.09	699.837	2071.58	446.026	1918.91			Ofanto CTRL vs Mixed UP	Ofanto Drought vs Mixed UP							Cluster 23
Ta.10243.1.S1_x_at	At3g03870	2e-14	expressed protein	1482.21	2500.5	1342.73	3423.4	1619.63	4315.14	1032.74	4152.75			Ofanto CTRL vs Mixed UP	Ofanto Drought vs Mixed UP							Cluster 23
Ta.10249.1.S1_at	At1g09700	6e-53	double-stranded RNA-binding domain (DsRBD)-containing protein	218.84	456.895	301.286	402.022	267.439	220.033	297.918	242.417		Ofanto CTRL vs Heat UP									Unclassified
Ta.10249.1.S1_x_at	At1g09700	6e-53	double-stranded RNA-binding domain (DsRBD)-containing protein	204.558	420.731	279.06	370.359	266.872	226.917	277.477	245.103		Ofanto CTRL vs Heat UP									Unclassified
Ta.10250.1.A1_a_at	At3g51390	8e-36	zinc finger (DHHC type) family protein	139.852	213.327	180.655	360.061	214.73	245.123	181.975	201.793			Ofanto CTRL vs Mixed UP								Cluster 52
Ta.10252.1.S1_at	At3g06910	0.0001	Ulp1 protease family protein	227.152	169.973	209.339	71.5702	151.253	107.156	241.095	111.036			Ofanto CTRL vs Mixed DOWN	Ofanto Drought vs Mixed DOWN	Ofanto Heat Vs Mixed DOWN						Cluster 19
Ta.10259.1.S1_at	At5g02500	1e-122	heat shock cognate 70 kDa protein 1 (HSC70-1) (HSP70-1)	885.71	647.386	1033.26	2786.21	1205.16	632.948	905.683	721.685			Ofanto CTRL vs Mixed UP	Ofanto Drought vs Mixed UP							Unclassified
Ta.10260.1.S1_at	At5g65110	1e-105	acyl-CoA oxidase (ACX2)	181.763	204.556	127.428	438.81	185.624	861.695	178.099	782.02							Cappelli CTRL vs Heat UP				Cluster 4
Ta.10263.1.S1_a_at	At3g57330	4e-91	calcium-transporting ATPase, plasma membrane-type, putative / Ca2+-ATPase, putative (ACA11)	1588.73	992.717	1316.12	458.063	1976	681.818	1947.45	858.26			Ofanto CTRL vs Mixed DOWN	Ofanto Drought vs Mixed DOWN	Ofanto Heat Vs Mixed DOWN		Cappelli CTRL vs Heat DOWN				Cluster 3
Ta.10263.1.S1_at	At3g57330	4e-91	calcium-transporting ATPase, plasma membrane-type, putative / Ca2+-ATPase, putative (ACA11)	708.27	537.902	697.08	249.026	1004.93	331.322	996.759	426.025			Ofanto CTRL vs Mixed DOWN	Ofanto Drought vs Mixed DOWN	Ofanto Heat Vs Mixed DOWN						Cluster 3
Ta.10263.2.S1_at	At2g41560	2e-58	calcium-transporting ATPase 4, plasma membrane-type / Ca2+-ATPase, isoform 4 (ACA4)	173.983	226.202	282.398	126.23	381.256	122.611	329.011	145.528				Ofanto Drought vs Mixed DOWN							Cluster 29
Ta.10263.3.S1_x_at				765.989	490.382	672.826	201.676	1084.44	347.327	1103.96	423.618			Ofanto CTRL vs Mixed DOWN	Ofanto Drought vs Mixed DOWN	Ofanto Heat Vs Mixed DOWN		Cappelli CTRL vs Heat DOWN				Cluster 3
Ta.10270.1.A1_at	At3g49210	2e-25	expressed protein	147.443	531.019	180.996	101.107	117.914	232.3	90.4865	204.533		Ofanto CTRL vs Heat UP			Ofanto Heat Vs Mixed DOWN						Unclassified
Ta.10270.2.A1_a_at	At3g49210	2e-25	expressed protein	56.3135	333.696	87.8741	81.5774	63.5974	202.482	43.1435	117.727		Ofanto CTRL vs Heat UP			Ofanto Heat Vs Mixed DOWN		Cappelli CTRL vs Heat UP				Unclassified
Ta.10271.1.S1_at	At1g75850	1e-101	vacuolar protein sorting-associated protein 35 family protein / VPS35 family protein	1131.52	1726.38	1059.15	2085.54	1023.12	2218.69	971.902	1832.86							Cappelli CTRL vs Heat UP				Cluster 1
Ta.10275.1.S1_at	At5g45910	9e-46	GDSL-motif lipase/hydrolase family protein	82.985	51.534	65.9251	41.2159	119.241	72.0417	90.8392	62.9409			Ofanto CTRL vs Mixed DOWN								Cluster 22
Ta.10284.1.S1_a_at	At1g61250	1e-93	secretory carrier membrane protein (SCAMP) family protein (SC3)	273.115	194.511	282.924	160.501	222.554	148.226	197.988	100.873								Cappelli CTRL vs Mixed DOWN			Unclassified
Ta.10293.1.A1_s_at	At4g19860	6e-59	lecithin:cholesterol acyltransferase family protein / LACT family protein	152.125	303.256	202.508	487.179	257.536	613.873	220.564	667.456			Ofanto CTRL vs Mixed UP	Ofanto Drought vs Mixed UP			Cappelli CTRL vs Heat UP				Cluster 1
Ta.103.1.S1_at	At5g04340	1e-35	zinc finger (C2H2 type) family protein	81.5551	20.4739	70.6379	16.3388	191.016	39.7855	162.359	63.4532		Ofanto CTRL vs Heat DOWN	Ofanto CTRL vs Mixed DOWN	Ofanto Drought vs Mixed DOWN			Cappelli CTRL vs Heat DOWN				Cluster 22
Ta.1030.1.S1_a_at	At2g24330	1e-55	expressed protein	242.345	226.128	194.053	396.348	256.707	386.055	269.533	341.906				Ofanto Drought vs Mixed UP							Cluster 40
Ta.10303.3.S1_a_at	At1g05000	2e-64	tyrosine specific protein phosphatase family protein	74.2532	183.993	115.121	106.34	103.017	161.659	110.932	157.776		Ofanto CTRL vs Heat UP									Unclassified
Ta.10304.1.S1_a_at	At5g22000	1e-62	zinc finger (C3HC4-type RING finger) family protein	270.715	211.995	294.91	121.825	331.43	206.705	378.712	200.33			Ofanto CTRL vs Mixed DOWN								Cluster 9
Ta.10308.1.S1_at	At1g14360	6e-67	UDP-galactose/UDP-glucose transporter, putative	762.38	267.309	692.717	1475.45	1364.7	1401.71	844.377	1049.07		Ofanto CTRL vs Heat DOWN		Ofanto Drought vs Mixed UP	Ofanto Heat Vs Mixed UP						Unclassified
Ta.10308.3.S1_a_at	At1g14360	6e-67	UDP-galactose/UDP-glucose transporter, putative	415.777	198.331	397.191	991.336	825.897	1088.59	547.167	798.783		Ofanto CTRL vs Heat DOWN	Ofanto CTRL vs Mixed UP	Ofanto Drought vs Mixed UP	Ofanto Heat Vs Mixed UP						Cluster 49
Ta.10308.3.S1_x_at	At1g14360	5e-18	UDP-galactose/UDP-glucose transporter, putative	128.376	70.4108	124.665	244.588	186.709	245.245	141.381	158.848					Ofanto Heat Vs Mixed UP						Cluster 49
Ta.10311.1.S1_at	At2g32500	8e-49	expressed protein	996.936	648.086	851.163	289.976	661.201	257.341	722.798	436.603			Ofanto CTRL vs Mixed DOWN	Ofanto Drought vs Mixed DOWN	Ofanto Heat Vs Mixed DOWN						Cluster 2
Ta.10314.1.S1_at	At3g17090	3e-77	protein phosphatase 2C family protein / PP2C family protein	170.235	110.843	122.214	63.037	154.535	99.6662	159.617	104.587			Ofanto CTRL vs Mixed DOWN								Cluster 9
Ta.10325.1.S1_at	At5g61700	1e-33	ABC transporter family protein	168.855	27.1341	112.737	10.9675	180.502	21.0066	186.678	19.6081		Ofanto CTRL vs Heat DOWN	Ofanto CTRL vs Mixed DOWN	Ofanto Drought vs Mixed DOWN	Ofanto Heat Vs Mixed DOWN		Cappelli CTRL vs Heat DOWN	Cappelli CTRL vs Mixed DOWN	Cappelli Drought vs Mixed DOWN		Cluster 2
Ta.10329.12.S1_x_at	At5g59970	8e-54	histone H4	1309.8	1113.76	1330.15	551.282	1537.91	876.508	1051.31	960.077			Ofanto CTRL vs Mixed DOWN	Ofanto Drought vs Mixed DOWN	Ofanto Heat Vs Mixed DOWN						Unclassified
Ta.10329.19.S1_x_at	At5g59970	8e-54	histone H4	1182.6	706.711	897.786	469.96	1227.02	726.754	855.21	841.649			Ofanto CTRL vs Mixed DOWN								Cluster 14
Ta.10329.21.S1_x_at	At5g59970	8e-54	histone H4	385.166	207.884	431.9	112.101	452.257	237.455	280.471	272.557			Ofanto CTRL vs Mixed DOWN	Ofanto Drought vs Mixed DOWN							Unclassified
Ta.10329.23.S1_at	At5g59970	9e-54	histone H4	63.8782	123.06	78.2892	488.446	78.0965	597.48	73.5615	445.32			Ofanto CTRL vs Mixed UP	Ofanto Drought vs Mixed UP	Ofanto Heat Vs Mixed UP		Cappelli CTRL vs Heat UP	Cappelli CTRL vs Mixed UP	Cappelli Drought vs Mixed UP		Cluster 1
Ta.10329.34.S1_x_at	At5g59970	5e-54	histone H4	236.949	110.705	207.553	140.625	405.587	208.718	208.818	262.81		Ofanto CTRL vs Heat DOWN									Unclassified
Ta.10329.37.S1_x_at	At5g59970	8e-54	histone H4	562.157	409.314	478.116	222.079	556.34	317.308	389.809	372.667			Ofanto CTRL vs Mixed DOWN	Ofanto Drought vs Mixed DOWN							Unclassified
Ta.10329.39.S1_at	At5g59970	8e-54	histone H4	839.51	458.644	636.693	346.624	1413.93	945.186	863.137	956.601			Ofanto CTRL vs Mixed DOWN								Unclassified
Ta.10329.8.S1_x_at	At5g59970	9e-54	histone H4	146.353	228.297	152.53	448.853	128.078	431.88	123.436	454.046			Ofanto CTRL vs Mixed UP	Ofanto Drought vs Mixed UP				Cappelli CTRL vs Mixed UP	Cappelli Drought vs Mixed UP		Cluster 1
Ta.10334.1.A1_at	At3g08840	2e-69	D-alanine--D-alanine ligase family	359.343	120.435	684.135	84.0599	161.929	82.9154	280.888	89.2326		Ofanto CTRL vs Heat DOWN	Ofanto CTRL vs Mixed DOWN	Ofanto Drought vs Mixed DOWN					Cappelli Drought vs Mixed DOWN		Unclassified
Ta.10334.2.A1_at	At3g08840	1e-54	D-alanine--D-alanine ligase family	584.339	354.66	1003.14	235.34	507.037	355.406	667.674	350.059			Ofanto CTRL vs Mixed DOWN	Ofanto Drought vs Mixed DOWN							Unclassified
Ta.10335.1.S1_at				119.078	96.8507	117.926	23.4155	115.993	50.83	143.725	67.2862			Ofanto CTRL vs Mixed DOWN	Ofanto Drought vs Mixed DOWN	Ofanto Heat Vs Mixed DOWN						Cluster 9
Ta.10343.1.S1_a_at				246.992	188.568	322.175	94.9538	104.668	99.5864	157.208	102.137			Ofanto CTRL vs Mixed DOWN	Ofanto Drought vs Mixed DOWN							Cluster 39
Ta.10344.1.A1_x_at				314.17	132.55	318.146	222.144	205.011	264.952	171.613	608.525		Ofanto CTRL vs Heat DOWN									Unclassified
Ta.10346.1.A1_at	At4g13750	1e-14	expressed protein	284.721	429.275	206.139	424.241	246.291	581.061	288.512	640.528				Ofanto Drought vs Mixed UP			Cappelli CTRL vs Heat UP	Cappelli CTRL vs Mixed UP	Cappelli Drought vs Mixed UP		Unclassified
Ta.10346.2.S1_at	At4g13750	5e-36	expressed protein	94.4134	246.546	110.274	231.316	125.876	242.774	130.655	276.313		Ofanto CTRL vs Heat UP	Ofanto CTRL vs Mixed UP	Ofanto Drought vs Mixed UP				Cappelli CTRL vs Mixed UP			Cluster 5
Ta.10349.1.S1_a_at	At1g68300	3e-34	universal stress protein (USP) family protein	268.303	1008.44	303.788	4236.07	424.605	5882.48	452.569	3236.56		Ofanto CTRL vs Heat UP	Ofanto CTRL vs Mixed UP	Ofanto Drought vs Mixed UP	Ofanto Heat Vs Mixed UP		Cappelli CTRL vs Heat UP				Cluster 1
Ta.10349.1.S1_x_at	At1g68300	1e-34	universal stress protein (USP) family protein	314.106	1254.46	357.115	5328.18	462.868	6226.69	479.179	4217.31		Ofanto CTRL vs Heat UP	Ofanto CTRL vs Mixed UP	Ofanto Drought vs Mixed UP	Ofanto Heat Vs Mixed UP		Cappelli CTRL vs Heat UP				Cluster 1
Ta.10349.3.S1_x_at	At1g68300	4e-26	universal stress protein (USP) family protein	359.258	1129.26	377.364	3893.51	513.099	5228.55	571.54	3380.94		Ofanto CTRL vs Heat UP	Ofanto CTRL vs Mixed UP	Ofanto Drought vs Mixed UP	Ofanto Heat Vs Mixed UP		Cappelli CTRL vs Heat UP				Cluster 1
Ta.10350.1.S1_at	At4g18975	8e-51	pentatricopeptide (PPR) repeat-containing protein	465.208	1708.39	662.348	1101.84	490.125	1095.77	714.817	1164.98		Ofanto CTRL vs Heat UP	Ofanto CTRL vs Mixed UP				Cappelli CTRL vs Heat UP	Cappelli CTRL vs Mixed UP			Cluster 5
Ta.10351.1.S1_at	At3g03870	2e-06	expressed protein	93.4954	54.8484	134.917	46.0447	144.443	41.5349	77.8287	38.5472			Ofanto CTRL vs Mixed DOWN	Ofanto Drought vs Mixed DOWN			Cappelli CTRL vs Heat DOWN	Cappelli CTRL vs Mixed DOWN			Unclassified
Ta.10354.1.S1_at	At1g76550	3e-75	pyrophosphate--fructose- 6-phosphate 1-phosphotransferase alpha subunit, putative / pyrophosphate-dependent 6-	701.1	141.701	360.704	25.4266	294.512	28.8725	191.157	51.2781		Ofanto CTRL vs Heat DOWN	Ofanto CTRL vs Mixed DOWN	Ofanto Drought vs Mixed DOWN	Ofanto Heat Vs Mixed DOWN		Cappelli CTRL vs Heat DOWN	Cappelli CTRL vs Mixed DOWN			Cluster 2
Ta.10354.1.S1_x_at	At1g76550	3e-75	pyrophosphate--fructose- 6-phosphate 1-phosphotransferase alpha subunit, putative / pyrophosphate-dependent 6-	375.392	72.4131	181.373	12.0426	156.626	15.2648	104.955	25.7135	CTRL vs Drought DOWN	Ofanto CTRL vs Heat DOWN	Ofanto CTRL vs Mixed DOWN	Ofanto Drought vs Mixed DOWN	Ofanto Heat Vs Mixed DOWN		Cappelli CTRL vs Heat DOWN				Cluster 2
Ta.10354.2.S1_x_at	At1g76550	4e-25	pyrophosphate--fructose- 6-phosphate 1-phosphotransferase alpha subunit, putative / pyrophosphate-dependent 6-	192.193	41.083	87.8465	9.94336	80.2456	11.3543	56.7674	15.8758	CTRL vs Drought DOWN	Ofanto CTRL vs Heat DOWN	Ofanto CTRL vs Mixed DOWN	Ofanto Drought vs Mixed DOWN	Ofanto Heat Vs Mixed DOWN		Cappelli CTRL vs Heat DOWN	Cappelli CTRL vs Mixed DOWN			Cluster 2
Ta.10357.1.S1_s_at	At2g17730	5e-46	zinc finger (C3HC4-type RING finger) family protein	180.597	84.9532	155.595	93.7254	96.8239	75.8205	101.704	80.7681		Ofanto CTRL vs Heat DOWN									Unclassified
Ta.10358.1.A1_at	At2g01910	2e-74	microtubule associated protein (MAP65/ASE1) family protein	131.923	102.09	107.135	20.8443	96.5374	62.9657	116.21	73.2591			Ofanto CTRL vs Mixed DOWN	Ofanto Drought vs Mixed DOWN	Ofanto Heat Vs Mixed DOWN						Cluster 9
Ta.10361.1.S1_at	At3g09970	2e-43	calcineurin-like phosphoesterase family protein	461.821	864.634	413.625	899.117	374.772	475.703	462.332	540.9				Ofanto Drought vs Mixed UP							Unclassified
Ta.10363.1.S1_at				77.7818	148.515	88.1985	85.8782	103.055	226.987	149.281	180.103							Cappelli CTRL vs Heat UP				Unclassified
Ta.10364.1.S1_s_at	At1g29640	3e-10	expressed protein	35.0039	41.4353	38.5828	75.4399	37.4288	710.887	34.173	1280.87			Ofanto CTRL vs Mixed UP				Cappelli CTRL vs Heat UP				Cluster 17
Ta.1037.1.S1_at	At1g78780	5e-56	pathogenesis-related family protein	199.39	33.3904	324.925	9.4911	70.1324	11.0772	78.1389	20.5297		Ofanto CTRL vs Heat DOWN	Ofanto CTRL vs Mixed DOWN	Ofanto Drought vs Mixed DOWN	Ofanto Heat Vs Mixed DOWN		Cappelli CTRL vs Heat DOWN				Unclassified
Ta.10377.1.A1_at	At1g62200	2e-44	proton-dependent oligopeptide transport (POT) family protein	97.9981	206.597	97.4721	54.4411	150.909	35.5879	132.434	72.3912		Ofanto CTRL vs Heat UP			Ofanto Heat Vs Mixed DOWN		Cappelli CTRL vs Heat DOWN				Unclassified
Ta.10381.1.S1_at				251.658	144.522	134.579	121.833	81.5846	269.198	55.9042	132.127			Ofanto CTRL vs Mixed DOWN								Unclassified
Ta.10389.1.S1_a_at	At2g37790	2e-82	aldo/keto reductase family protein	220.556	140.356	314.909	296.034	567.807	144.249	319.801	196.804					Ofanto Heat Vs Mixed UP						Unclassified
Ta.10389.2.S1_at	At2g37790	5e-78	aldo/keto reductase family protein	343.951	194.414	318.826	432.09	962.108	337.441	427.585	389.965					Ofanto Heat Vs Mixed UP	Cappelli CTRL vs Drought DOWN	Cappelli CTRL vs Heat DOWN				Unclassified
Ta.10389.3.A1_at	At2g37790	7e-50	aldo/keto reductase family protein	650.48	276.186	808.677	483.27	1019.21	244.94	684.709	327.325		Ofanto CTRL vs Heat DOWN					Cappelli CTRL vs Heat DOWN				Unclassified
Ta.10390.1.S1_at	At5g50260	1e-62	cysteine proteinase, putative	120.481	37.7289	39.4169	204.407	94.4739	1359.18	23.8147	1604.88	CTRL vs Drought DOWN	Ofanto CTRL vs Heat DOWN					Cappelli CTRL vs Heat UP				Unclassified
Ta.10390.2.A1_a_at	At5g50260	1e-62	cysteine proteinase, putative	104.651	78.9544	85.9398	162.933	86.664	905.102	62.8006	812.726							Cappelli CTRL vs Heat UP				Cluster 17
Ta.10390.2.A1_x_at	At5g50260	5e-51	cysteine proteinase, putative	72.729	37.1305	37.6935	139.351	40.1886	972.797	17.9264	884.843						Cappelli CTRL vs Drought DOWN	Cappelli CTRL vs Heat UP				Unclassified
Ta.10392.1.A1_at	At4g03030	2e-30	kelch repeat-containing F-box family protein	297.464	559.194	329.326	1044.04	437.039	669.151	456.716	654.741			Ofanto CTRL vs Mixed UP	Ofanto Drought vs Mixed UP							Cluster 32
Ta.10397.1.S1_at	At2g41945	3e-55	expressed protein	331.801	612.162	355.904	641.62	340.412	681.608	406.495	602.999							Cappelli CTRL vs Heat UP				Cluster 1
Ta.10399.1.S1_at	At3g26900	3e-40	shikimate kinase family protein	839.228	1563.5	803.44	733.379	602.935	674.953	876.551	807.615					Ofanto Heat Vs Mixed DOWN						Unclassified
Ta.10406.1.S1_at	At1g62760	7e-05	invertase/pectin methylesterase inhibitor family protein	206.906	111.056	152.601	50.2791	9.13527	10.3447	8.40185	10.5404			Ofanto CTRL vs Mixed DOWN	Ofanto Drought vs Mixed DOWN							Cluster 31
Ta.10408.1.S1_at	At2g41310	2e-54	two-component responsive regulator / response reactor 3 (RR3)	818.163	83.9925	181.135	12.7685	477.436	35.1412	322.991	80.5728	CTRL vs Drought DOWN	Ofanto CTRL vs Heat DOWN	Ofanto CTRL vs Mixed DOWN	Ofanto Drought vs Mixed DOWN	Ofanto Heat Vs Mixed DOWN						Cluster 14
Ta.10417.1.S1_at	At1g08510	3e-39	acyl-(acyl carrier protein) thioesterase / acyl-ACP thioesterase / oleoyl-(acyl-carrier protein) hydrolase / S-a	203.193	184.012	163.24	329.309	229.89	724.72	224.094	673.787				Ofanto Drought vs Mixed UP			Cappelli CTRL vs Heat UP				Cluster 4
Ta.1042.1.S1_x_at	At5g08370	1e-108	alpha-galactosidase, putative / melibiase, putative / alpha-D-galactoside galactohydrolase, putative	454.074	921.355	464.791	496.233	372.647	1138.7	295.414	755.676		Ofanto CTRL vs Heat UP									Unclassified
Ta.10422.1.S1_at				33.406	51.306	45.4318	135.024	35.1044	71.0087	38.8941	56.0086				Ofanto Drought vs Mixed UP	Ofanto Heat Vs Mixed UP						Cluster 8
Ta.10426.1.A1_at	At1g61080	2e-06	proline-rich family protein	618.409	624.659	732.781	1289.34	329.185	248.951	249.198	215.109			Ofanto CTRL vs Mixed UP		Ofanto Heat Vs Mixed UP						Unclassified
Ta.10431.1.S1_a_at	At5g62460	1e-83	zinc finger (C3HC4-type RING finger) family protein	183.301	191.772	273.296	247.261	363.707	219.71	300.949	164.582								Cappelli CTRL vs Mixed DOWN			Unclassified
Ta.10431.1.S1_at	At5g62460	1e-83	zinc finger (C3HC4-type RING finger) family protein	401.884	365.937	479.875	448.736	681.98	432.124	560.817	318.545								Cappelli CTRL vs Mixed DOWN			Cluster 42
Ta.10431.2.A1_x_at	At2g02960	1e-23	zinc finger (C3HC4-type RING finger) family protein	122.659	152.108	190.367	181.045	242.128	172.723	192.233	104.534								Cappelli CTRL vs Mixed DOWN			Unclassified
Ta.10443.1.S1_at	At2g19860	2e-34	hexokinase 2 (HXK2)	632.048	583.174	881.754	629.756	321.696	1128.01	416.511	1024.75							Cappelli CTRL vs Heat UP	Cappelli CTRL vs Mixed UP	Cappelli Drought vs Mixed UP		Unclassified
Ta.10443.2.S1_at	At4g29130	8e-53	hexokinase 1 (HXK1)	118.643	291.45	373.949	266.76	114.674	449.961	104.228	265.503	CTRL vs Drought UP	Ofanto CTRL vs Heat UP	Ofanto CTRL vs Mixed UP				Cappelli CTRL vs Heat UP	Cappelli CTRL vs Mixed UP	Cappelli Drought vs Mixed UP		Unclassified
Ta.10446.1.S1_at	At5g15880	2e-51	expressed protein	113.666	202.153	132.531	257.512	150.21	218.492	159.425	181.89			Ofanto CTRL vs Mixed UP								Cluster 11
Ta.10452.2.S1_a_at	At1g11870	6e-96	seryl-tRNA synthetase, putative / serine--tRNA ligase, putative	52.1514	138.053	86.9073	108.972	63.6491	76.3244	67.1303	71.3175		Ofanto CTRL vs Heat UP									Unclassified
Ta.10454.1.S1_x_at	At2g15910	8e-27	CSL zinc finger domain-containing protein	73.8249	168.544	76.4873	361.721	107.443	362.895	119.284	303.845		Ofanto CTRL vs Heat UP	Ofanto CTRL vs Mixed UP	Ofanto Drought vs Mixed UP	Ofanto Heat Vs Mixed UP						Cluster 1
Ta.10454.2.S1_at	At2g15910	1e-26	CSL zinc finger domain-containing protein	59.0331	80.3792	51.3693	176.739	69.1685	184.577	74.436	157.748			Ofanto CTRL vs Mixed UP	Ofanto Drought vs Mixed UP							Cluster 1
Ta.10457.1.S1_at	At1g68610	8e-41	hypothetical protein	23.1403	17.0135	22.4034	18.7409	85.2649	16.565	90.1361	23.5942							Cappelli CTRL vs Heat DOWN	Cappelli CTRL vs Mixed DOWN			Cluster 12
Ta.1046.1.S1_at	At1g67600	9e-54	expressed protein	282.689	462.618	456.686	1178.17	603.747	1035.13	511.572	941.677			Ofanto CTRL vs Mixed UP	Ofanto Drought vs Mixed UP	Ofanto Heat Vs Mixed UP						Cluster 10
Ta.10480.1.S1_a_at	At2g02990	1e-41	ribonuclease 1 (RNS1)	1208.71	1579.83	2654.11	1498.03	2022.82	76.9396	2920.75	251.96	CTRL vs Drought UP										Unclassified
Ta.1050.1.S1_at	At1g04980	1e-113	thioredoxin family protein	438.107	363.263	440.332	1633.57	985.233	967.973	780.427	627.086			Ofanto CTRL vs Mixed UP	Ofanto Drought vs Mixed UP	Ofanto Heat Vs Mixed UP						Cluster 49
Ta.10501.3.S1_a_at	At2g01250	7e-47	60S ribosomal protein L7 (RPL7B)	60.5108	177.733	101.964	103.55	81.5764	76.9418	97.8074	92.1435		Ofanto CTRL vs Heat UP									Unclassified
Ta.10514.1.S1_a_at	At1g77270	3e-14	expressed protein	65.2263	219.807	117.861	129.163	132.797	185.137	142.778	175.807		Ofanto CTRL vs Heat UP									Unclassified
Ta.10514.1.S1_at	At1g77270	3e-14	expressed protein	49.5045	99.4172	58.0513	71.5384	104.709	176.859	124.466	164.996		Ofanto CTRL vs Heat UP									Unclassified
Ta.1052.1.S1_x_at	At3g08580	1e-165	ADP, ATP carrier protein 1, mitochondrial / ADP/ATP translocase 1 / adenine nucleotide translocator 1 (ANT1)	2996.33	1470.71	2936.42	703.879	3581.25	1197.5	3692.02	1334.67		Ofanto CTRL vs Heat DOWN	Ofanto CTRL vs Mixed DOWN	Ofanto Drought vs Mixed DOWN	Ofanto Heat Vs Mixed DOWN		Cappelli CTRL vs Heat DOWN	Cappelli CTRL vs Mixed DOWN	Cappelli Drought vs Mixed DOWN		Cluster 3
Ta.1052.2.S1_at				2759.62	1322.25	2589.42	591.45	3307.61	970.465	3545.59	1186.15		Ofanto CTRL vs Heat DOWN	Ofanto CTRL vs Mixed DOWN	Ofanto Drought vs Mixed DOWN	Ofanto Heat Vs Mixed DOWN		Cappelli CTRL vs Heat DOWN				Cluster 3
Ta.1052.2.S1_x_at	At3g08580	2e-65	ADP, ATP carrier protein 1, mitochondrial / ADP/ATP translocase 1 / adenine nucleotide translocator 1 (ANT1)	2650.93	1224.22	2538.61	572.626	3096.41	944.702	3245.37	1138.92		Ofanto CTRL vs Heat DOWN	Ofanto CTRL vs Mixed DOWN	Ofanto Drought vs Mixed DOWN	Ofanto Heat Vs Mixed DOWN		Cappelli CTRL vs Heat DOWN				Cluster 3
Ta.10520.1.S1_at	At5g12010	3e-92	expressed protein	54.3933	41.962	49.3185	113.141	51.6835	119.631	50.9597	125.845			Ofanto CTRL vs Mixed UP	Ofanto Drought vs Mixed UP	Ofanto Heat Vs Mixed UP						Cluster 40
Ta.10521.1.S1_s_at	At4g11740	5e-53	ara4-interacting protein, putative (SAY1)	411.84	450.665	368.871	780.143	409.561	919.748	392.68	753.337				Ofanto Drought vs Mixed UP			Cappelli CTRL vs Heat UP				Cluster 4
Ta.10521.2.S1_at	At4g23040	2e-08	UBX domain-containing protein	339.472	329.626	329.331	661.163	325.48	668.285	323.526	597.204				Ofanto Drought vs Mixed UP	Ofanto Heat Vs Mixed UP		Cappelli CTRL vs Heat UP				Cluster 4
Ta.10521.2.S1_x_at	At4g23040	2e-08	UBX domain-containing protein	361.653	351.773	357.914	699.804	358.549	767.859	354.086	697.314							Cappelli CTRL vs Heat UP				Cluster 4
Ta.10524.1.S1_at	At3g09250	6e-52	expressed protein	256.047	530.817	320.373	435.174	253.382	309.654	291.118	310.443		Ofanto CTRL vs Heat UP									Unclassified
Ta.10524.2.S1_a_at	At3g09250	6e-52	expressed protein	64.7198	198.227	112.959	148.066	80.549	97.0099	88.0274	84.8087		Ofanto CTRL vs Heat UP	Ofanto CTRL vs Mixed UP								Unclassified
Ta.10525.1.A1_at	At4g27630	9e-37	expressed protein	68.4032	133.006	82.2973	158.514	99.3567	142.427	91.31	147.028			Ofanto CTRL vs Mixed UP								Cluster 1
Ta.10531.1.S1_at				125.84	73.1694	126.075	19.5273	118.05	42.7355	136.391	43.6869			Ofanto CTRL vs Mixed DOWN	Ofanto Drought vs Mixed DOWN	Ofanto Heat Vs Mixed DOWN		Cappelli CTRL vs Heat DOWN				Cluster 2
Ta.10532.1.A1_s_at				35.571	27.9629	31.2899	40.973	254.359	27.9518	104.735	29.8354
Ta.10535.1.S1_at				2186.86	1495.81	1458.27	565.656	1870.74	2163.64	3045.08	2568.99			Ofanto CTRL vs Mixed DOWN	Ofanto Drought vs Mixed DOWN	Ofanto Heat Vs Mixed DOWN						Unclassified
Ta.10537.3.S1_at				113.496	232.118	138.227	96.2349	78.6518	100.703	68.9865	78.8342		Ofanto CTRL vs Heat UP			Ofanto Heat Vs Mixed DOWN						Unclassified
Ta.10538.1.A1_at	At5g55220	3e-29	trigger factor type chaperone family protein	485.706	1116.58	621.022	853.972	392.983	844.298	823.399	949.416		Ofanto CTRL vs Heat UP				Cappelli CTRL vs Drought UP	Cappelli CTRL vs Heat UP				Cluster 20
Ta.10542.1.S1_a_at	At3g15290	3e-83	3-hydroxybutyryl-CoA dehydrogenase, putative	93.4757	210.405	121.52	487.463	187.797	571.646	175.002	454.328		Ofanto CTRL vs Heat UP	Ofanto CTRL vs Mixed UP	Ofanto Drought vs Mixed UP	Ofanto Heat Vs Mixed UP		Cappelli CTRL vs Heat UP				Cluster 1
Ta.10549.1.A1_at	At3g22370	2e-47	alternative oxidase 1a, mitochondrial (AOX1A)	36.9896	50.7494	45.014	56.4859	43.0268	129.965	48.4028	117.15							Cappelli CTRL vs Heat UP				Cluster 17
Ta.10549.1.A1_x_at	At3g22370	2e-47	alternative oxidase 1a, mitochondrial (AOX1A)	175.713	229.727	200.615	266.095	225.799	699.09	228.082	670.569							Cappelli CTRL vs Heat UP				Cluster 17
Ta.10549.2.A1_at	At3g22360	4e-11	alternative oxidase 1b, mitochondrial (AOX1B)	120.215	115.827	141.724	389.462	59.8831	683.515	92.9166	565.747			Ofanto CTRL vs Mixed UP	Ofanto Drought vs Mixed UP	Ofanto Heat Vs Mixed UP		Cappelli CTRL vs Heat UP				Cluster 47
Ta.1055.1.S1_at	At4g35090	1e-122	catalase 2	346.676	607.342	464.408	862.488	460.69	1791.77	460.12	1441.42							Cappelli CTRL vs Heat UP				Cluster 4
Ta.1055.1.S1_x_at	At4g35090	1e-122	catalase 2	913.46	1367.54	1086.25	1955.2	1023.18	4164.38	1081.1	3218.47							Cappelli CTRL vs Heat UP				Cluster 4
Ta.1055.2.S1_at	At4g35090	1e-104	catalase 2	208.575	288.718	221.12	380.774	175.17	769.183	191.071	834.538							Cappelli CTRL vs Heat UP				Cluster 4
Ta.1055.2.S1_x_at	At4g35090	1e-104	catalase 2	535.895	775.745	626.767	1123.79	521.705	2285.34	538.514	2261.95							Cappelli CTRL vs Heat UP				Cluster 4
Ta.10552.1.S1_at	At1g78020	2e-15	senescence-associated protein-related	158.838	81.1556	221.814	20.3391	194.546	32.2623	184.067	43.7843			Ofanto CTRL vs Mixed DOWN	Ofanto Drought vs Mixed DOWN	Ofanto Heat Vs Mixed DOWN		Cappelli CTRL vs Heat DOWN	Cappelli CTRL vs Mixed DOWN	Cappelli Drought vs Mixed DOWN		Cluster 2
Ta.1057.1.A1_at	At5g01180	5e-58	proton-dependent oligopeptide transport (POT) family protein	1137.39	574.131	719.511	64.6928	718.828	15.8808	446.438	28.4251			Ofanto CTRL vs Mixed DOWN	Ofanto Drought vs Mixed DOWN	Ofanto Heat Vs Mixed DOWN		Cappelli CTRL vs Heat DOWN				Cluster 16
Ta.1057.1.A1_x_at	At5g01180	5e-58	proton-dependent oligopeptide transport (POT) family protein	1748	857.703	1150.09	93.7373	1284.19	29.8286	817.676	47.9904		Ofanto CTRL vs Heat DOWN	Ofanto CTRL vs Mixed DOWN	Ofanto Drought vs Mixed DOWN	Ofanto Heat Vs Mixed DOWN		Cappelli CTRL vs Heat DOWN	Cappelli CTRL vs Mixed DOWN	Cappelli Drought vs Mixed DOWN		Cluster 2
Ta.1058.1.S1_x_at	At3g25570	2e-98	adenosylmethionine decarboxylase family protein	6818.25	4761.73	7322.73	4325.87	10638.6	5006.26	11651.6	5511.43							Cappelli CTRL vs Heat DOWN				Cluster 3
Ta.1058.3.S1_x_at	At3g25570	1e-79	adenosylmethionine decarboxylase family protein	5438.75	3624.69	6503.11	3936.68	9255.57	4209.91	10775.6	4521.52							Cappelli CTRL vs Heat DOWN	Cappelli CTRL vs Mixed DOWN	Cappelli Drought vs Mixed DOWN		Cluster 12
Ta.1058.4.S1_at	At5g60980	3e-43	nuclear transport factor 2 (NTF2) family protein / RNA recognition motif (RRM)-containing protein	550.999	1160.64	575.259	1155.74	654.174	854.759	772.268	926.874		Ofanto CTRL vs Heat UP	Ofanto CTRL vs Mixed UP	Ofanto Drought vs Mixed UP							Unclassified
Ta.10585.2.S1_a_at	At4g27750	4e-66	expressed protein	53.8728	124.469	58.667	123.947	72.4977	127.943	79.5322	99.5625		Ofanto CTRL vs Heat UP	Ofanto CTRL vs Mixed UP	Ofanto Drought vs Mixed UP							Unclassified
Ta.10592.2.S1_at	At1g10910	4e-49	pentatricopeptide (PPR) repeat-containing protein	115.477	231.516	121.663	89.9943	97.4473	115.729	154.742	128.964		Ofanto CTRL vs Heat UP			Ofanto Heat Vs Mixed DOWN						Unclassified
Ta.10595.1.S1_at	At2g42220	1e-67	rhodanese-like domain-containing protein	2014.89	1084.7	1804.05	449.941	967.087	489.552	1208.1	705.427			Ofanto CTRL vs Mixed DOWN	Ofanto Drought vs Mixed DOWN	Ofanto Heat Vs Mixed DOWN						Cluster 6
Ta.10596.1.S1_at	At3g24550	4e-08	protein kinase family protein	79.9588	194.965	88.3538	226.89	67.1793	204.15	106.553	203.685		Ofanto CTRL vs Heat UP	Ofanto CTRL vs Mixed UP	Ofanto Drought vs Mixed UP			Cappelli CTRL vs Heat UP	Cappelli CTRL vs Mixed UP			Cluster 5
Ta.1060.2.S1_a_at	At3g04710	6e-40	ankyrin repeat family protein	240.595	275.798	338.665	659.279	264.301	393.344	328.655	367.91			Ofanto CTRL vs Mixed UP		Ofanto Heat Vs Mixed UP						Unclassified
Ta.10605.1.A1_at				333.024	262.01	281.844	107.756	189.375	85.2888	209.801	89.7852			Ofanto CTRL vs Mixed DOWN	Ofanto Drought vs Mixed DOWN	Ofanto Heat Vs Mixed DOWN						Cluster 6
Ta.10625.1.S1_at	At1g77460	6e-68	C2 domain-containing protein / armadillo/beta-catenin repeat family protein	106.949	82.7931	81.8272	46.3552	147.651	54.1551	133.069	50.7429			Ofanto CTRL vs Mixed DOWN				Cappelli CTRL vs Heat DOWN				Cluster 3
Ta.1063.1.S1_at	At3g09220	3e-43	laccase family protein / diphenol oxidase family protein	390.998	245.478	354.977	166.846	147.08	174.398	165.221	196.165			Ofanto CTRL vs Mixed DOWN	Ofanto Drought vs Mixed DOWN							Unclassified
Ta.10630.3.S1_x_at				71.2701	111.191	109.439	208.334	76.8998	95.7004	69.3826	84.6187			Ofanto CTRL vs Mixed UP								Cluster 46
Ta.10633.2.S1_a_at	At3g12010	3e-50	expressed protein	61.7246	148.47	99.4048	145.054	150.3	179.572	144.356	130.109		Ofanto CTRL vs Heat UP	Ofanto CTRL vs Mixed UP								Cluster 37
Ta.10633.2.S1_x_at	At3g12010	1e-15	expressed protein	61.2875	140.187	87.436	150.497	160.293	195.707	133.029	140.48			Ofanto CTRL vs Mixed UP								Cluster 37
Ta.10635.1.A1_at	At4g23060	9e-08	calmodulin-binding family protein	30.7848	65.3087	32.327	156.529	22.0372	80.689	23.4873	64.553		Ofanto CTRL vs Heat UP	Ofanto CTRL vs Mixed UP	Ofanto Drought vs Mixed UP	Ofanto Heat Vs Mixed UP		Cappelli CTRL vs Heat UP				Cluster 8
Ta.10642.1.S1_at	At4g17260	7e-07	L-lactate dehydrogenase, putative	229.643	494.361	292.052	557.303	146.959	333.357	197.723	335.331		Ofanto CTRL vs Heat UP	Ofanto CTRL vs Mixed UP				Cappelli CTRL vs Heat UP	Cappelli CTRL vs Mixed UP			Cluster 18
Ta.10642.1.S1_x_at	At4g17260	7e-07	L-lactate dehydrogenase, putative	257.174	517.606	319.593	645.647	172.326	371.69	224.348	351.907		Ofanto CTRL vs Heat UP	Ofanto CTRL vs Mixed UP	Ofanto Drought vs Mixed UP			Cappelli CTRL vs Heat UP	Cappelli CTRL vs Mixed UP			Cluster 18
Ta.10648.1.S1_x_at	At2g23910	6e-49	cinnamoyl-CoA reductase-related	34.4474	67.1188	81.5606	166.671	40.8865	312.085	50.2718	286.847	CTRL vs Drought UP		Ofanto CTRL vs Mixed UP		Ofanto Heat Vs Mixed UP		Cappelli CTRL vs Heat UP				Cluster 4
Ta.10648.2.S1_x_at	At2g23910	3e-15	cinnamoyl-CoA reductase-related	33.5293	52.9694	53.7025	116.875	30.7205	195.698	36.4428	166.526				Ofanto Drought vs Mixed UP	Ofanto Heat Vs Mixed UP		Cappelli CTRL vs Heat UP				Cluster 4
Ta.10660.1.A1_at				193.889	176.491	179.141	65.8382	109.967	142.615	194.79	164.848			Ofanto CTRL vs Mixed DOWN	Ofanto Drought vs Mixed DOWN	Ofanto Heat Vs Mixed DOWN						Unclassified
Ta.10676.1.A1_at				103.288	109.956	96.3242	49.9555	126.949	77.502	132.29	94.1431			Ofanto CTRL vs Mixed DOWN								Cluster 9
Ta.10679.1.A1_a_at	At2g20570	1e-27	golden2-like transcription factor (GLK1)	158.161	141.617	121.027	71.738	306.373	100.199	400.042	186.343			Ofanto CTRL vs Mixed DOWN				Cappelli CTRL vs Heat DOWN				Cluster 43
Ta.10679.1.A1_x_at	At2g20570	1e-27	golden2-like transcription factor (GLK1)	156.53	135.581	104.065	63.2034	215.739	69.799	262.014	126.753							Cappelli CTRL vs Heat DOWN				Cluster 43
Ta.1068.2.S1_x_at	At4g31580	1e-05	splicing factor RSZp22 (RSZP22) / 9G8-like SR protein (SRZ22)	1758.96	1262.72	1356.87	764.147	825.18	529.691	996.725	595.348			Ofanto CTRL vs Mixed DOWN								Cluster 6
Ta.10686.1.A1_at	At2g15695	7e-15	expressed protein	964.275	1161.24	716.052	1761.55	637.199	1101.03	846.932	1088.17				Ofanto Drought vs Mixed UP							Unclassified
Ta.10698.1.A1_s_at	At2g33770	0.0001	ubiquitin-conjugating enzyme family protein	201.47	134.729	229.858	106.179	303.213	111.436	417.347	102.564				Ofanto Drought vs Mixed DOWN							Cluster 3
Ta.10699.1.A1_at				132.68	465.688	182.016	446.142	90.7257	309.994	120.489	277.582		Ofanto CTRL vs Heat UP	Ofanto CTRL vs Mixed UP	Ofanto Drought vs Mixed UP			Cappelli CTRL vs Heat UP	Cappelli CTRL vs Mixed UP	Cappelli Drought vs Mixed UP		Cluster 18
Ta.10701.1.S1_at	At1g12680	9e-56	protein kinase family protein	205.714	264.837	251.865	1043.17	254.956	489.136	240.724	393.985			Ofanto CTRL vs Mixed UP	Ofanto Drought vs Mixed UP	Ofanto Heat Vs Mixed UP						Cluster 8
Ta.10703.1.S1_a_at	At2g44420	2e-54	protein N-terminal asparagine amidohydrolase family protein	217.514	127.176	202.79	87.5768	254.606	167.161	212.869	150.858			Ofanto CTRL vs Mixed DOWN	Ofanto Drought vs Mixed DOWN							Cluster 14
Ta.10706.1.S1_x_at	At5g35730	1e-106	EXS family protein / ERD1/XPR1/SYG1 family protein	92.8087	59.9789	99.3022	77.4256	181.822	96.5695	132.23	76.5532								Cappelli CTRL vs Mixed DOWN			Cluster 42
Ta.1071.1.S1_at	At5g40370	6e-42	glutaredoxin, putative	495.558	472.969	518.397	807.843	794.348	1866.66	738.304	1236.87							Cappelli CTRL vs Heat UP				Cluster 17
Ta.1071.1.S1_x_at	At5g40370	6e-42	glutaredoxin, putative	723.324	663.606	782.203	1149.96	1104.94	2718.55	1077.97	1723.39							Cappelli CTRL vs Heat UP				Unclassified
Ta.10712.2.S1_a_at	At5g01340	1e-104	mitochondrial substrate carrier family protein	61.6016	143.435	74.7891	171.435	67.9555	151.415	59.2181	141.793		Ofanto CTRL vs Heat UP	Ofanto CTRL vs Mixed UP	Ofanto Drought vs Mixed UP			Cappelli CTRL vs Heat UP	Cappelli CTRL vs Mixed UP			Cluster 1
Ta.10715.1.S1_at	At5g44520	1e-41	ribose 5-phosphate isomerase-related	1339.97	1324.64	1243.26	525.235	449.749	292.016	725.968	569.092				Ofanto Drought vs Mixed DOWN	Ofanto Heat Vs Mixed DOWN						Cluster 50
Ta.10718.1.S1_at	At5g04440	2e-72	expressed protein	1620.11	760.396	1639.24	312.322	1471.65	356.673	1299.86	484.576		Ofanto CTRL vs Heat DOWN	Ofanto CTRL vs Mixed DOWN	Ofanto Drought vs Mixed DOWN	Ofanto Heat Vs Mixed DOWN		Cappelli CTRL vs Heat DOWN	Cappelli CTRL vs Mixed DOWN			Cluster 2
Ta.10726.1.A1_at	At3g26330	2e-34	cytochrome P450 family protein	10.7521	54.5843	9.15571	119.616	9.07693	9.16127	9.30666	8.98799		Ofanto CTRL vs Heat UP	Ofanto CTRL vs Mixed UP	Ofanto Drought vs Mixed UP	Ofanto Heat Vs Mixed UP						Cluster 46
Ta.10733.1.A1_at	At5g16550	1e-42	expressed protein	2039.55	1857.29	2135.67	3305.72	1091.1	2849.32	1734.9	2642.88							Cappelli CTRL vs Heat UP	Cappelli CTRL vs Mixed UP			Unclassified
Ta.10739.1.A1_at				38.2651	48.9223	42.6028	85.5108	72.1734	115.852	71.0859	88.5637				Ofanto Drought vs Mixed UP							Cluster 10
Ta.10748.1.S1_at	At5g41850	7e-69	expressed protein	85.0554	94.6497	117.746	56.1801	125.822	90.8847	151.683	91.1124				Ofanto Drought vs Mixed DOWN							Unclassified
Ta.10764.2.S1_a_at	At4g31290	1e-82	ChaC-like family protein	2729.72	4793.3	1722.44	4847.95	752.447	1431.81	1157.72	2148.42				Ofanto Drought vs Mixed UP							Unclassified
Ta.10768.1.A1_at	At1g21460	6e-32	nodulin MtN3 family protein	46.3548	169.594	65.2639	133.249	485.758	142.111	239.018	133.824		Ofanto CTRL vs Heat UP	Ofanto CTRL vs Mixed UP	Ofanto Drought vs Mixed UP							Unclassified
Ta.1077.1.S1_x_at	At1g76200	3e-27	expressed protein	258.168	246.825	307.74	174.527	294.738	131.305	292.563	119.866							Cappelli CTRL vs Heat DOWN	Cappelli CTRL vs Mixed DOWN	Cappelli Drought vs Mixed DOWN		Cluster 16
Ta.10770.1.S1_at	At1g77550	1e-100	tubulin-tyrosine ligase family protein	124.345	368.835	197.209	203.378	188.041	353.75	241.698	415.775		Ofanto CTRL vs Heat UP									Unclassified
Ta.10774.2.A1_at	At5g20700	6e-10	senescence-associated protein-related	164.911	83.5758	460.083	306.634	45.2035	153.26	136.192	89.9021	CTRL vs Drought UP				Ofanto Heat Vs Mixed UP	Cappelli CTRL vs Drought UP	Cappelli CTRL vs Heat UP				Unclassified
Ta.10774.2.A1_x_at	At5g20700	6e-10	senescence-associated protein-related	95.9691	46.5653	258.715	166.553	34.1193	86.7442	83.5703	50.7154	CTRL vs Drought UP	Ofanto CTRL vs Heat DOWN			Ofanto Heat Vs Mixed UP						Unclassified
Ta.10782.2.S1_a_at	At1g65480	6e-74	flowering locus T protein (FT)	335.924	956.652	946.065	840.655	666.895	668.647	846.168	609.17	CTRL vs Drought UP	Ofanto CTRL vs Heat UP	Ofanto CTRL vs Mixed UP								Unclassified
Ta.1079.2.S1_a_at	At4g21110	7e-78	G10 family protein	517.999	1625.6	858.946	1531.75	798.247	1220.99	857.767	1153.01		Ofanto CTRL vs Heat UP	Ofanto CTRL vs Mixed UP								Cluster 11
Ta.10795.1.S1_at	At1g50170	5e-60	expressed protein	419.087	358.006	465.96	1009.56	474.005	743.561	407.454	604.48			Ofanto CTRL vs Mixed UP	Ofanto Drought vs Mixed UP	Ofanto Heat Vs Mixed UP						Unclassified
Ta.10795.1.S1_x_at	At1g50170	5e-60	expressed protein	229.699	239.832	282.768	631.461	298.917	482.112	262.031	399.802			Ofanto CTRL vs Mixed UP	Ofanto Drought vs Mixed UP	Ofanto Heat Vs Mixed UP						Cluster 15
Ta.10797.1.S1_at	At5g26820	6e-48	9437008|ferroportin-related	886.961	654.491	816.238	392.873	584.693	575.365	705.868	603.555			Ofanto CTRL vs Mixed DOWN	Ofanto Drought vs Mixed DOWN							Cluster 28
Ta.10799.1.S1_at	At5g15400	1e-107	U-box domain-containing protein	296.652	397.614	339.373	1781.91	282.223	627.658	301.865	522.79			Ofanto CTRL vs Mixed UP	Ofanto Drought vs Mixed UP	Ofanto Heat Vs Mixed UP						Cluster 8
Ta.10799.3.S1_a_at	At5g15400	1e-107	U-box domain-containing protein	13.9046	38.4489	24.6109	231.011	22.0768	57.9313	18.8508	29.7657		Ofanto CTRL vs Heat UP	Ofanto CTRL vs Mixed UP	Ofanto Drought vs Mixed UP	Ofanto Heat Vs Mixed UP						Cluster 27
Ta.10799.3.S1_x_at	At5g15400	2e-21	U-box domain-containing protein	32.9006	72.9395	51.3696	345.661	42.8038	99.1114	38.2633	58.3604			Ofanto CTRL vs Mixed UP	Ofanto Drought vs Mixed UP	Ofanto Heat Vs Mixed UP						Cluster 27
Ta.10803.1.A1_at				9.24379	10.4931	11.1488	13.3204	168.116	299.362	166.896	294.45
Ta.10816.1.S1_at	At5g45290	1e-38	zinc finger (C3HC4-type RING finger) family protein	168.259	75.815	114.964	63.189	116.237	63.8282	109.837	69.3661		Ofanto CTRL vs Heat DOWN	Ofanto CTRL vs Mixed DOWN								Cluster 21
Ta.10816.2.S1_s_at	At5g45290	1e-38	zinc finger (C3HC4-type RING finger) family protein	255.503	118.232	189.156	88.0812	198.612	93.6706	189.926	91.4396		Ofanto CTRL vs Heat DOWN	Ofanto CTRL vs Mixed DOWN	Ofanto Drought vs Mixed DOWN			Cappelli CTRL vs Heat DOWN	Cappelli CTRL vs Mixed DOWN	Cappelli Drought vs Mixed DOWN		Cluster 2
Ta.10817.1.A1_s_at	At4g16390	7e-55	chloroplastic RNA-binding protein P67, putative	67.0347	138.135	79.699	66.8039	72.023	98.1677	103.871	88.0632		Ofanto CTRL vs Heat UP			Ofanto Heat Vs Mixed DOWN						Unclassified
Ta.10818.1.S1_x_at	At3g21350	6e-09	RNA polymerase transcriptional regulation mediator-related	76.7884	161.03	89.3746	140.548	112.154	177.149	110.368	160.611		Ofanto CTRL vs Heat UP									Cluster 13
Ta.10818.3.S1_x_at	At3g21350	8e-37	RNA polymerase transcriptional regulation mediator-related	70.8587	157.651	95.7005	162.692	97.326	171.56	117.623	148.895		Ofanto CTRL vs Heat UP	Ofanto CTRL vs Mixed UP								Cluster 5
Ta.1082.1.S1_a_at	At3g16240	1e-103	delta tonoplast integral protein (delta-TIP)	299.846	1836.71	630.289	701.873	368.2	952.869	392.156	1232.18	CTRL vs Drought UP	Ofanto CTRL vs Heat UP	Ofanto CTRL vs Mixed UP		Ofanto Heat Vs Mixed DOWN						Unclassified
Ta.1082.1.S1_x_at	At3g16240	1e-103	delta tonoplast integral protein (delta-TIP)	562.857	3147.55	1174.54	1236.69	676.076	1712.43	736.102	2294.32	CTRL vs Drought UP	Ofanto CTRL vs Heat UP	Ofanto CTRL vs Mixed UP		Ofanto Heat Vs Mixed DOWN						Unclassified
Ta.1082.2.S1_x_at	At3g16240	1e-103	delta tonoplast integral protein (delta-TIP)	367.284	1714.21	659.909	621.417	367.949	838.023	384.78	1160.11		Ofanto CTRL vs Heat UP			Ofanto Heat Vs Mixed DOWN						Unclassified
Ta.1082.3.S1_at	At3g16240	1e-103	delta tonoplast integral protein (delta-TIP)	226.471	1130.02	258.777	278.46	144.837	287.524	179.424	548.933		Ofanto CTRL vs Heat UP			Ofanto Heat Vs Mixed DOWN						Unclassified
Ta.1082.3.S1_x_at	At3g16240	1e-103	delta tonoplast integral protein (delta-TIP)	340.947	1714.69	582.374	605.571	324.629	765.845	398.179	1195.65		Ofanto CTRL vs Heat UP			Ofanto Heat Vs Mixed DOWN						Unclassified
Ta.10822.1.S1_at	At1g75400	5e-46	expressed protein	190.771	146.301	240.161	118.891	259.968	137.033	261.987	150.994				Ofanto Drought vs Mixed DOWN							Cluster 3
Ta.10822.2.S1_a_at	At1g75400	5e-46	expressed protein	90.4275	131.339	160.168	107.658	189.754	100.851	165.822	92.7877								Cappelli CTRL vs Mixed DOWN			Unclassified
Ta.10823.1.A1_s_at	At1g53280	5e-64	DJ-1 family protein	943.54	2182.01	1071.54	2544.44	772.269	2442.74	1057.13	2068.39		Ofanto CTRL vs Heat UP	Ofanto CTRL vs Mixed UP	Ofanto Drought vs Mixed UP			Cappelli CTRL vs Heat UP	Cappelli CTRL vs Mixed UP			Cluster 5
Ta.10831.1.S1_at	At2g20040	2e-77	protein kinase, putative	495.189	344.22	454.189	206.203	533.934	391.715	560.419	383.307			Ofanto CTRL vs Mixed DOWN	Ofanto Drought vs Mixed DOWN							Cluster 9
Ta.10838.1.S1_at	At5g53420	2e-29	expressed protein	525.058	318.909	412.292	210.228	473.45	294.647	621.842	299.664			Ofanto CTRL vs Mixed DOWN								Cluster 14
Ta.10838.1.S1_x_at	At5g53420	2e-29	expressed protein	220.199	144.627	165.642	65.597	237.314	117.034	400.394	124.35			Ofanto CTRL vs Mixed DOWN	Ofanto Drought vs Mixed DOWN	Ofanto Heat Vs Mixed DOWN		Cappelli CTRL vs Heat DOWN				Cluster 43
Ta.10848.2.S1_a_at	At5g49720	9e-39	endo-1,4-beta-glucanase KORRIGAN (KOR) / cellulase (OR16pep)	148.77	444.071	168.159	300.075	117.774	246.371	187.262	291.121		Ofanto CTRL vs Heat UP					Cappelli CTRL vs Heat UP	Cappelli CTRL vs Mixed UP			Cluster 5
Ta.10857.1.A1_at				104.646	13.5682	29.5704	13.2607	41.065	16.8108	21.9264	15.5213	CTRL vs Drought DOWN	Ofanto CTRL vs Heat DOWN	Ofanto CTRL vs Mixed DOWN	Ofanto Drought vs Mixed DOWN			Cappelli CTRL vs Heat DOWN				Cluster 44
Ta.10858.1.S1_at	At5g22480	1e-50	zinc finger (ZPR1-type) family protein	85.1071	102.115	92.9521	125.124	88.5977	196.465	106.825	159.074							Cappelli CTRL vs Heat UP				Cluster 4
Ta.10859.1.A1_at	At4g35560	1e-21	expressed protein	90.3292	149.571	294.724	240.002	51.243	272.367	105.56	174.29	CTRL vs Drought UP		Ofanto CTRL vs Mixed UP				Cappelli CTRL vs Heat UP	Cappelli CTRL vs Mixed UP			Unclassified
Ta.10859.2.A1_a_at	At4g35560	1e-21	expressed protein	91.2258	109.608	269.318	186.603	38.9506	236.342	96.8988	161.874	CTRL vs Drought UP					Cappelli CTRL vs Drought UP	Cappelli CTRL vs Heat UP	Cappelli CTRL vs Mixed UP			Unclassified
Ta.10864.1.S1_at				89.5659	167.743	103.103	119.088	85.2685	207.087	102.164	152.918							Cappelli CTRL vs Heat UP				Unclassified
Ta.10867.1.S1_at	At2g33585	9e-27	expressed protein	181.547	321.793	183.097	565.729	271.994	484.221	219.336	349.162			Ofanto CTRL vs Mixed UP	Ofanto Drought vs Mixed UP							Cluster 1
Ta.10867.1.S1_x_at	At2g33585	9e-27	expressed protein	272.639	441.732	238.849	745.727	382.79	689.119	298.512	491.328			Ofanto CTRL vs Mixed UP	Ofanto Drought vs Mixed UP							Cluster 1
Ta.1088.1.A1_at	At4g12280	1e-23	copper amine oxidase family protein	895.335	1779.86	807.474	879.002	969.07	818.587	808.103	1062.06					Ofanto Heat Vs Mixed DOWN						Unclassified
Ta.1089.1.S1_a_at	At2g06010	2e-66	expressed protein	121.321	246.062	128.932	161.377	94.9102	143.813	105.887	176.061		Ofanto CTRL vs Heat UP									Cluster 38
Ta.10890.1.S1_at	At4g03420	4e-61	expressed protein	180.466	137.497	169.393	104.887	203.432	76.138	238.396	90.4652							Cappelli CTRL vs Heat DOWN		Cappelli Drought vs Mixed DOWN		Cluster 51
Ta.10896.1.S1_a_at				204.017	213.289	298.307	133.5	243.29	214.984	350.594	170.734				Ofanto Drought vs Mixed DOWN					Cappelli Drought vs Mixed DOWN		Unclassified
Ta.10896.1.S1_x_at				623.8	580.937	818.969	356.034	660.193	582.35	915.547	457.385				Ofanto Drought vs Mixed DOWN							Unclassified
Ta.10904.1.A1_at	At2g18900	2e-40	transducin family protein / WD-40 repeat family protein	90.4571	125.655	76.943	38.7748	74.8232	139.06	127.118	188.263					Ofanto Heat Vs Mixed DOWN						Unclassified
Ta.10909.1.S1_s_at	At3g57680	8e-60	peptidase S41 family protein	1325.43	1007.52	3709.27	2725.96	3448.17	1436.66	2540.19	1309.49	CTRL vs Drought UP		Ofanto CTRL vs Mixed UP		Ofanto Heat Vs Mixed UP		Cappelli CTRL vs Heat DOWN				Unclassified
Ta.10909.1.S1_x_at	At3g57680	8e-60	peptidase S41 family protein	523.078	382.07	1464.45	1262.19	1404.7	716.045	995.694	629.757	CTRL vs Drought UP		Ofanto CTRL vs Mixed UP		Ofanto Heat Vs Mixed UP			Cappelli CTRL vs Mixed DOWN			Unclassified
Ta.10914.1.S1_at				317.091	362.392	342.996	179.926	322.829	347.349	339.383	371.025					Ofanto Heat Vs Mixed DOWN						Cluster 25
Ta.10915.2.S1_at				373.402	193.248	332.628	78.4057	11.8355	11.306	13.5881	8.81882			Ofanto CTRL vs Mixed DOWN	Ofanto Drought vs Mixed DOWN	Ofanto Heat Vs Mixed DOWN						Cluster 31
Ta.10915.2.S1_x_at				299.22	187.45	266.437	93.0507	15.2257	12.5747	13.7778	15.8061			Ofanto CTRL vs Mixed DOWN	Ofanto Drought vs Mixed DOWN							Cluster 31
Ta.10917.1.A1_at				12.7084	10.0616	8.99742	183.549	10.0416	45.888	11.62	45.7861			Ofanto CTRL vs Mixed UP	Ofanto Drought vs Mixed UP	Ofanto Heat Vs Mixed UP		Cappelli CTRL vs Heat UP	Cappelli CTRL vs Mixed UP			Cluster 8
Ta.10919.1.S1_at				9.81292	29.8915	10.1007	430.874	8.8305	159.675	8.3549	88.0087			Ofanto CTRL vs Mixed UP	Ofanto Drought vs Mixed UP	Ofanto Heat Vs Mixed UP						Cluster 1
Ta.10921.1.A1_s_at				290.47	157.952	243.292	93.7351	199.587	91.4963	226.494	90.6479			Ofanto CTRL vs Mixed DOWN	Ofanto Drought vs Mixed DOWN			Cappelli CTRL vs Heat DOWN	Cappelli CTRL vs Mixed DOWN	Cappelli Drought vs Mixed DOWN		Cluster 2
Ta.10927.1.A1_at	At4g24590	5e-27	expressed protein	40.6135	82.2839	52.4009	166.033	65.755	278.75	60.9331	246.559		Ofanto CTRL vs Heat UP	Ofanto CTRL vs Mixed UP	Ofanto Drought vs Mixed UP			Cappelli CTRL vs Heat UP				Cluster 1
Ta.10933.1.S1_at				18.071	105.66	20.8959	83.8966	30.1201	61.7837	32.4039	78.1411		Ofanto CTRL vs Heat UP	Ofanto CTRL vs Mixed UP	Ofanto Drought vs Mixed UP							Cluster 5
Ta.10941.1.A1_at	At1g44110	9e-21	cyclin, putative	13.352	16.0215	13.8497	36.525	14.5238	86.7866	13.8836	103.48							Cappelli CTRL vs Heat UP				Cluster 4
Ta.10947.2.S1_a_at	At5g54540	9e-21	expressed protein	1227.74	3189.55	2180.13	3536.54	1914.09	2628.19	1787.84	2318.22		Ofanto CTRL vs Heat UP	Ofanto CTRL vs Mixed UP								Cluster 11
Ta.10949.1.S1_at	At1g21500	3e-14	expressed protein	267.366	207.128	253.817	123.352	101.172	96.2357	166.835	139.053			Ofanto CTRL vs Mixed DOWN	Ofanto Drought vs Mixed DOWN							Unclassified
Ta.10959.1.S1_at				220.32	90.9764	131.061	100.176	243.366	170.123	222.516	151.782			Ofanto CTRL vs Mixed DOWN								Unclassified
Ta.10959.1.S1_x_at	At1g67340	4e-17	zinc finger (MYND type) family protein / F-box family protein	183.358	79.3524	120.083	85.8891	199.236	155.438	190.721	142.012		Ofanto CTRL vs Heat DOWN	Ofanto CTRL vs Mixed DOWN								Unclassified
Ta.10963.1.A1_at				106.797	120.28	118.487	46.3416	36.1062	29.737	27.746	27.5221			Ofanto CTRL vs Mixed DOWN	Ofanto Drought vs Mixed DOWN	Ofanto Heat Vs Mixed DOWN						Cluster 31
Ta.10983.1.S1_a_at	At3g14750	4e-45	expressed protein	367.362	478.115	387.994	862.228	364.037	643.92	358.493	519.533			Ofanto CTRL vs Mixed UP	Ofanto Drought vs Mixed UP							Cluster 8
Ta.10996.1.S1_at	At3g03270	1e-52	universal stress protein (USP) family protein / early nodulin ENOD18 family protein	11.3516	32.8548	13.4548	276.868	11.1006	88.8118	11.7	63.4082		Ofanto CTRL vs Heat UP	Ofanto CTRL vs Mixed UP	Ofanto Drought vs Mixed UP	Ofanto Heat Vs Mixed UP						Cluster 1
Ta.10997.1.S1_at	At3g58170	4e-49	Bet1-like SNARE 1-1 / Bet1 / Sft1-like SNARE 14a / BS14a (BET11)	593.9	1021.64	633.706	1831.11	825.417	1555.05	866.238	1288.26			Ofanto CTRL vs Mixed UP	Ofanto Drought vs Mixed UP							Cluster 1
Ta.11.2.S1_a_at	At1g02305	1e-133	cathepsin B-like cysteine protease, putative	1134.36	2614.17	1530.72	1070.98	1732.92	3352.37	1278.81	2560.59		Ofanto CTRL vs Heat UP									Unclassified
Ta.11.2.S1_x_at	At1g02305	7e-76	cathepsin B-like cysteine protease, putative	833.153	1736.98	1077.01	788.563	1206.9	2104.48	950.323	1532.87		Ofanto CTRL vs Heat UP			Ofanto Heat Vs Mixed DOWN						Unclassified
Ta.11.3.S1_a_at	At1g02305	1e-133	cathepsin B-like cysteine protease, putative	1656.59	2835.3	1805.7	1545.94	2151.21	4344.03	1821.02	3562.16							Cappelli CTRL vs Heat UP				Unclassified
Ta.11001.2.S1_a_at	At3g03920	1e-77	Gar1 RNA-binding region family protein	94.4937	347.79	166.102	137.437	154.53	130.246	265.089	264.904		Ofanto CTRL vs Heat UP			Ofanto Heat Vs Mixed DOWN						Unclassified
Ta.11016.1.S1_at	At3g29000	2e-17	calcium-binding EF hand family protein	180.188	82.3507	137.669	41.8595	247.636	69.1054	347.673	72.5177							Cappelli CTRL vs Heat DOWN	Cappelli CTRL vs Mixed DOWN			Cluster 3
Ta.11022.2.S1_at				2748.64	991.989	3057.25	53.1004	1685.48	102.015	1667.71	150.57		Ofanto CTRL vs Heat DOWN	Ofanto CTRL vs Mixed DOWN	Ofanto Drought vs Mixed DOWN	Ofanto Heat Vs Mixed DOWN		Cappelli CTRL vs Heat DOWN				Cluster 2
Ta.11022.2.S1_x_at				3091.6	1113.77	3629.64	53.2406	1922.37	98.1209	1841.98	149.673		Ofanto CTRL vs Heat DOWN	Ofanto CTRL vs Mixed DOWN	Ofanto Drought vs Mixed DOWN	Ofanto Heat Vs Mixed DOWN		Cappelli CTRL vs Heat DOWN				Cluster 2
Ta.11030.1.A1_at				118.272	107.197	125.052	61.1952	136.286	110.71	140.297	105.204				Ofanto Drought vs Mixed DOWN							Cluster 9
Ta.11040.1.S1_at	At1g51190	6e-58	ovule development protein, putative	285.082	236.009	261.09	104.096	327.848	305.416	350.861	284.145			Ofanto CTRL vs Mixed DOWN	Ofanto Drought vs Mixed DOWN	Ofanto Heat Vs Mixed DOWN						Cluster 25
Ta.11042.1.A1_at	At4g33030	7e-36	UDP-sulfoquinovose synthase / sulfite:UDP-glucose sulfotransferase / sulfolipid biosynthesis protein (SQD1)	565.657	1273.11	703.05	1022.58	529.627	1006.09	841.846	1054.11		Ofanto CTRL vs Heat UP									Cluster 5
Ta.11046.1.A1_at				69.5021	150.647	77.804	102.25	72.4665	218.568	89.2346	183.055		Ofanto CTRL vs Heat UP					Cappelli CTRL vs Heat UP				Unclassified
Ta.11087.2.S1_at	At5g44500	0.0001	small nuclear ribonucleoprotein associated protein B, putative / snRNP-B, putative / Sm protein B, putative	35.2096	5.02442	24.8962	4.98282	125.654	4.70585	150.924	4.77283		Ofanto CTRL vs Heat DOWN	Ofanto CTRL vs Mixed DOWN	Ofanto Drought vs Mixed DOWN			Cappelli CTRL vs Heat DOWN	Cappelli CTRL vs Mixed DOWN	Cappelli Drought vs Mixed DOWN		Cluster 3
Ta.11087.2.S1_x_at	At5g44500	0.0001	small nuclear ribonucleoprotein associated protein B, putative / snRNP-B, putative / Sm protein B, putative	92.2722	7.40666	59.2168	6.66677	299.235	6.4886	387.342	7.68106		Ofanto CTRL vs Heat DOWN	Ofanto CTRL vs Mixed DOWN	Ofanto Drought vs Mixed DOWN			Cappelli CTRL vs Heat DOWN	Cappelli CTRL vs Mixed DOWN	Cappelli Drought vs Mixed DOWN		Cluster 3
Ta.11089.1.A1_at				324.237	149.731	228.529	45.4626	140.581	20.7726	131.222	20.2547		Ofanto CTRL vs Heat DOWN	Ofanto CTRL vs Mixed DOWN	Ofanto Drought vs Mixed DOWN	Ofanto Heat Vs Mixed DOWN		Cappelli CTRL vs Heat DOWN	Cappelli CTRL vs Mixed DOWN	Cappelli Drought vs Mixed DOWN		Cluster 6
Ta.11096.1.A1_at	At3g08600	2e-14	expressed protein	155.311	72.8968	132.145	23.6679	88.0217	38.6475	99.94	53.545		Ofanto CTRL vs Heat DOWN	Ofanto CTRL vs Mixed DOWN	Ofanto Drought vs Mixed DOWN	Ofanto Heat Vs Mixed DOWN						Cluster 2
Ta.11100.1.S1_at	At2g41430	1e-17	dehydration-induced protein (ERD15)	189.123	158.402	248.642	71.5887	211.426	128.856	187.127	97.8985			Ofanto CTRL vs Mixed DOWN	Ofanto Drought vs Mixed DOWN	Ofanto Heat Vs Mixed DOWN			Cappelli CTRL vs Mixed DOWN			Unclassified
Ta.11106.1.A1_at				113.215	103.215	77.8305	50.5905	92.8687	57.5623	75.2379	71.2165			Ofanto CTRL vs Mixed DOWN		Ofanto Heat Vs Mixed DOWN						Unclassified
Ta.11107.1.S1_s_at	At3g17465	2e-96	ribosomal protein L3 family protein	149.91	309.855	159.157	229.65	151.901	227.38	248.899	278.957		Ofanto CTRL vs Heat UP									Cluster 20
Ta.1111.2.S1_a_at	At1g20580	9e-57	small nuclear ribonucleoprotein, putative / snRNP, putative / Sm protein, putative	157.119	288.145	249.884	339.274	236.769	269.632	271.807	276.078			Ofanto CTRL vs Mixed UP								Unclassified
Ta.11116.1.A1_at	At3g24550	5e-39	protein kinase family protein	189.273	62.9284	100.568	35.2337	152.091	38.2944	146.547	49.4058		Ofanto CTRL vs Heat DOWN	Ofanto CTRL vs Mixed DOWN	Ofanto Drought vs Mixed DOWN			Cappelli CTRL vs Heat DOWN				Cluster 2
Ta.11122.1.A1_at	At5g13930	3e-24	chalcone synthase / naringenin-chalcone synthase	8.71393	9.05779	9.99784	10.5719	1340.59	21.2486	732.467	222.288							Cappelli CTRL vs Heat DOWN				Cluster 7
Ta.11132.1.S1_at	At3g03900	5e-82	adenylylsulfate kinase, putative	105.041	172.73	200.73	338.668	214.257	414.478	158.416	337.415			Ofanto CTRL vs Mixed UP								Unclassified
Ta.11133.1.S1_at	At2g29500	3e-23	17.6 kDa class I small heat shock protein (HSP17.6B-CI)	332.974	1375.35	477.216	2758.82	1022.3	1129.23	877.402	1241.25		Ofanto CTRL vs Heat UP	Ofanto CTRL vs Mixed UP	Ofanto Drought vs Mixed UP	Ofanto Heat Vs Mixed UP						Cluster 32
Ta.11133.2.S1_x_at	At5g59720	1e-09	18.1 kDa class I heat shock protein (HSP18.1-CI)	33.551	126.057	58.8772	251.529	88.0907	89.67	64.6379	78.2438			Ofanto CTRL vs Mixed UP	Ofanto Drought vs Mixed UP							Unclassified
Ta.11135.1.S1_at	At1g66880	6e-55	serine/threonine protein kinase family protein	126.151	48.0498	101.72	67.4944	182.295	63.6696	195.363	73.8546		Ofanto CTRL vs Heat DOWN					Cappelli CTRL vs Heat DOWN				Unclassified
Ta.11135.1.S1_x_at	At1g66880	6e-55	serine/threonine protein kinase family protein	164.596	84.2447	137.417	85.8282	230.921	98.7591	255.7	92.7819							Cappelli CTRL vs Heat DOWN	Cappelli CTRL vs Mixed DOWN	Cappelli Drought vs Mixed DOWN		Cluster 3
Ta.11136.1.A1_at	At4g00370	1e-101	sugar transporter family protein	622.038	269.65	491.547	43.2301	358.463	175.213	492.263	224.709		Ofanto CTRL vs Heat DOWN	Ofanto CTRL vs Mixed DOWN	Ofanto Drought vs Mixed DOWN	Ofanto Heat Vs Mixed DOWN		Cappelli CTRL vs Heat DOWN				Cluster 9
Ta.11144.1.A1_at	At3g15730	9e-27	phospholipase D alpha 1 / PLD alpha 1 (PLDALPHA1) (PLD1) / choline phosphatase 1	21.6296	85.3239	29.5497	245.044	38.2512	136.714	43.579	117.96		Ofanto CTRL vs Heat UP	Ofanto CTRL vs Mixed UP	Ofanto Drought vs Mixed UP	Ofanto Heat Vs Mixed UP		Cappelli CTRL vs Heat UP	Cappelli CTRL vs Mixed UP			Cluster 1
Ta.11148.1.S1_at	At1g74030	5e-61	enolase, putative	117.436	33.2927	72.1605	45.1553	59.6073	40.1463	72.6324	48.0387		Ofanto CTRL vs Heat DOWN	Ofanto CTRL vs Mixed DOWN								Cluster 44
Ta.11152.2.A1_a_at	At4g02280	4e-80	sucrose synthase, putative / sucrose-UDP glucosyltransferase, putative	66.5818	282.448	219.85	900.756	177.235	998.502	241.104	708.413	CTRL vs Drought UP	Ofanto CTRL vs Heat UP	Ofanto CTRL vs Mixed UP	Ofanto Drought vs Mixed UP	Ofanto Heat Vs Mixed UP		Cappelli CTRL vs Heat UP	Cappelli CTRL vs Mixed UP			Cluster 1
Ta.11152.3.S1_at	At4g02280	2e-69	sucrose synthase, putative / sucrose-UDP glucosyltransferase, putative	37.5788	176.57	138.828	474.971	118.564	511.735	123.794	330.767	CTRL vs Drought UP	Ofanto CTRL vs Heat UP	Ofanto CTRL vs Mixed UP	Ofanto Drought vs Mixed UP	Ofanto Heat Vs Mixed UP		Cappelli CTRL vs Heat UP	Cappelli CTRL vs Mixed UP			Cluster 1
Ta.11158.1.A1_at				764.004	763.178	830.682	405.407	390.071	196.073	400.428	208.933				Ofanto Drought vs Mixed DOWN							Cluster 31
Ta.1116.2.S1_at	At4g21660	1e-103	proline-rich spliceosome-associated (PSP) family protein	57.449	97.1583	58.2858	168.696	49.4207	123.191	41.1013	100.647							Cappelli CTRL vs Heat UP				Cluster 18
Ta.11160.1.S1_s_at	At4g13710	1e-112	pectate lyase family protein	520.004	18.1405	189.96	10.4723	12.4249	7.68729	13.1746	7.90817	CTRL vs Drought DOWN	Ofanto CTRL vs Heat DOWN	Ofanto CTRL vs Mixed DOWN	Ofanto Drought vs Mixed DOWN							Cluster 39
Ta.11169.1.S1_at				36.2888	125.505	39.8058	247.212	107.438	206.537	119.337	232.348		Ofanto CTRL vs Heat UP	Ofanto CTRL vs Mixed UP	Ofanto Drought vs Mixed UP							Cluster 10
Ta.11180.1.S1_at				220.479	116.918	201.049	119.721	290.9	85.8878	286.175	104.38							Cappelli CTRL vs Heat DOWN	Cappelli CTRL vs Mixed DOWN	Cappelli Drought vs Mixed DOWN		Cluster 3
Ta.11185.1.A1_a_at	At2g29210	8e-08	splicing factor PWI domain-containing protein	126.362	39.53	136.74	22.3531	523.556	90.1142	498.664	86.6909			Ofanto CTRL vs Mixed DOWN	Ofanto Drought vs Mixed DOWN			Cappelli CTRL vs Heat DOWN	Cappelli CTRL vs Mixed DOWN	Cappelli Drought vs Mixed DOWN		Cluster 12
Ta.11185.1.A1_at	At2g29210	8e-08	splicing factor PWI domain-containing protein	382.295	99.8268	356.746	46.5549	1555.16	261.965	1371.33	276.873		Ofanto CTRL vs Heat DOWN	Ofanto CTRL vs Mixed DOWN	Ofanto Drought vs Mixed DOWN	Ofanto Heat Vs Mixed DOWN		Cappelli CTRL vs Heat DOWN	Cappelli CTRL vs Mixed DOWN	Cappelli Drought vs Mixed DOWN		Cluster 22
Ta.11185.2.A1_at				49.5743	23.2414	44.2258	24.3048	131.596	27.7152	127.784	30.0115			Ofanto CTRL vs Mixed DOWN				Cappelli CTRL vs Heat DOWN	Cappelli CTRL vs Mixed DOWN	Cappelli Drought vs Mixed DOWN		Cluster 3
Ta.11195.1.S1_at	At1g25550	8e-32	myb family transcription factor	109.827	121.314	63.9453	145.245	66.4292	110.897	75.1862	132.227				Ofanto Drought vs Mixed UP							Unclassified
Ta.1120.1.S1_at	At1g22370	1e-46	UDP-glucoronosyl/UDP- glucosyl transferase family protein	260.463	876.823	258.344	179.945	472.887	384.368	974.743	652.991		Ofanto CTRL vs Heat UP			Ofanto Heat Vs Mixed DOWN						Unclassified
Ta.1120.1.S1_x_at	At1g22370	1e-46	UDP-glucoronosyl/UDP- glucosyl transferase family protein	218.709	860.454	220.427	154.581	428.621	369.862	951.92	619.494		Ofanto CTRL vs Heat UP			Ofanto Heat Vs Mixed DOWN						Unclassified
Ta.11200.1.S1_at	At4g08960	8e-23	phosphotyrosyl phosphatase activator (PTPA) family protein	288.042	477.641	299.274	1052.43	468.305	648.196	366.065	626.635			Ofanto CTRL vs Mixed UP	Ofanto Drought vs Mixed UP	Ofanto Heat Vs Mixed UP						Cluster 8
Ta.11201.1.S1_at	At3g12630	9e-24	zinc finger (AN1-like) family protein	700.237	395.35	571.437	259.696	535.44	481.907	522.968	459.601			Ofanto CTRL vs Mixed DOWN	Ofanto Drought vs Mixed DOWN							Cluster 14
Ta.11201.1.S1_x_at	At3g12630	9e-24	zinc finger (AN1-like) family protein	710.467	406.785	562.267	258.359	520.187	474.439	526.652	442.605			Ofanto CTRL vs Mixed DOWN	Ofanto Drought vs Mixed DOWN							Cluster 14
Ta.11205.1.A1_a_at	At4g04955	2e-44	amidohydrolase family protein	393.898	70.4617	243.52	37.1681	1676.38	137.29	469.284	104.193		Ofanto CTRL vs Heat DOWN	Ofanto CTRL vs Mixed DOWN	Ofanto Drought vs Mixed DOWN			Cappelli CTRL vs Heat DOWN	Cappelli CTRL vs Mixed DOWN	Cappelli Drought vs Mixed DOWN		Unclassified
Ta.11206.1.A1_at	At2g41790	1e-21	peptidase M16 family protein / insulinase family protein	252.632	112.449	313.909	77.506	564.601	247.605	560.084	205.26		Ofanto CTRL vs Heat DOWN	Ofanto CTRL vs Mixed DOWN	Ofanto Drought vs Mixed DOWN			Cappelli CTRL vs Heat DOWN				Cluster 22
Ta.11206.2.S1_at	At2g41790	0.0001	peptidase M16 family protein / insulinase family protein	24.2885	29.5861	25.9412	137.818	27.8541	70.1424	26.682	72.714			Ofanto CTRL vs Mixed UP	Ofanto Drought vs Mixed UP	Ofanto Heat Vs Mixed UP			Cappelli CTRL vs Mixed UP	Cappelli Drought vs Mixed UP		Cluster 8
Ta.11222.1.A1_at				250.583	294.408	397.477	116.8	240.159	181.189	321.414	215.897				Ofanto Drought vs Mixed DOWN							Unclassified
Ta.11232.1.S1_at	At1g55310	9e-06	SC35-like splicing factor, 33 kD (SCL33)	151.847	204.712	174.217	96.3485	146.226	123.489	169.164	151.433					Ofanto Heat Vs Mixed DOWN						Cluster 36
Ta.11249.1.A1_at	At5g38560	0.0001	protein kinase family protein	481.203	191.826	197.734	56.9665	444.092	55.503	170.512	86.5117	CTRL vs Drought DOWN	Ofanto CTRL vs Heat DOWN	Ofanto CTRL vs Mixed DOWN	Ofanto Drought vs Mixed DOWN	Ofanto Heat Vs Mixed DOWN		Cappelli CTRL vs Heat DOWN				Unclassified
Ta.11258.1.A1_at	At1g74320	8e-19	choline kinase, putative	92.2472	41.6839	105.779	185.478	89.0765	73.3995	52.7971	65.7284		Ofanto CTRL vs Heat DOWN	Ofanto CTRL vs Mixed UP		Ofanto Heat Vs Mixed UP						Unclassified
Ta.11260.1.S1_at	At1g65410	1e-86	ABC transporter family protein	229.045	219.107	258.382	107.871	165.145	127.481	170.52	130.097			Ofanto CTRL vs Mixed DOWN	Ofanto Drought vs Mixed DOWN	Ofanto Heat Vs Mixed DOWN						Cluster 19
Ta.11265.1.S1_at	At1g56210	3e-19	copper chaperone (CCH)-related	161.834	90.2987	169.289	31.511	376.255	193.564	273.071	212.38			Ofanto CTRL vs Mixed DOWN	Ofanto Drought vs Mixed DOWN	Ofanto Heat Vs Mixed DOWN						Cluster 22
Ta.11277.1.A1_at				102.602	165.267	114.895	241.934	95.9272	201.285	133.513	232.718				Ofanto Drought vs Mixed UP				Cappelli CTRL vs Mixed UP			Cluster 1
Ta.11292.1.A1_at	At5g59530	1e-53	2-oxoglutarate-dependent dioxygenase, putative	125.617	174.495	134.311	130.947	54.4466	127.98	86.0026	122.669							Cappelli CTRL vs Heat UP				Unclassified
Ta.11296.1.A1_at	At1g55810	3e-94	uracil phosphoribosyltransferase, putative / UMP pyrophosphorylase, putative / UPRTase, putative	800.427	479.852	831.445	326.393	499.224	296.632	414.399	254.352			Ofanto CTRL vs Mixed DOWN	Ofanto Drought vs Mixed DOWN							Cluster 6
Ta.11296.2.S1_at	At1g55810	9e-35	uracil phosphoribosyltransferase, putative / UMP pyrophosphorylase, putative / UPRTase, putative	119.374	150.563	264.381	86.1136	143.655	76.4603	99.4557	36.351	CTRL vs Drought UP			Ofanto Drought vs Mixed DOWN				Cappelli CTRL vs Mixed DOWN	Cappelli Drought vs Mixed DOWN		Unclassified
Ta.11298.1.A1_at	At3g07750	3e-16	3' exoribonuclease family domain 1-containing protein	45.1202	110.975	51.5076	76.0815	51.0422	198.242	68.2018	179.501		Ofanto CTRL vs Heat UP						Cappelli CTRL vs Mixed UP	Cappelli Drought vs Mixed UP		Unclassified
Ta.1130.2.S1_x_at	At5g54270	1e-123	chlorophyll A-B binding protein / LHCII type III (LHCB3)	15877.9	11733.2	15600.4	7264.88	13975.5	3051.24	14192.9	6650.32							Cappelli CTRL vs Heat DOWN				Cluster 16
Ta.1130.3.S1_x_at	At5g54270	6e-92	chlorophyll A-B binding protein / LHCII type III (LHCB3)	15588.4	9208.76	14311.4	5638.63	11839.6	1951.95	12338.9	4211.48			Ofanto CTRL vs Mixed DOWN	Ofanto Drought vs Mixed DOWN							Cluster 16
Ta.11303.1.A1_at	At5g56750	1e-18	Ndr family protein	76.9248	181.145	96.5679	130.97	108.104	184.654	115.906	187.623		Ofanto CTRL vs Heat UP									Cluster 13
Ta.11307.3.S1_a_at	At1g10430	1e-117	serine/threonine protein phosphatase PP2A-1 catalytic subunit (PP2A1)	220.921	415.388	321.156	532.804	336.494	555.875	260.166	329.026			Ofanto CTRL vs Mixed UP								Unclassified
Ta.1131.1.A1_at	At3g59780	7e-55	expressed protein	4902.58	3077.93	4154.89	1376.52	2577.7	1212.88	2930.62	1872.87			Ofanto CTRL vs Mixed DOWN	Ofanto Drought vs Mixed DOWN	Ofanto Heat Vs Mixed DOWN						Cluster 6
Ta.11325.1.S1_a_at				174.834	1256.1	253.288	2837.59	220.927	4189.23	387.253	2481.26		Ofanto CTRL vs Heat UP	Ofanto CTRL vs Mixed UP	Ofanto Drought vs Mixed UP	Ofanto Heat Vs Mixed UP		Cappelli CTRL vs Heat UP	Cappelli CTRL vs Mixed UP	Cappelli Drought vs Mixed UP		Cluster 1
Ta.11325.3.S1_a_at				93.6136	630.011	132.073	1440.3	122.598	1934.33	192.256	989.473		Ofanto CTRL vs Heat UP	Ofanto CTRL vs Mixed UP	Ofanto Drought vs Mixed UP	Ofanto Heat Vs Mixed UP		Cappelli CTRL vs Heat UP	Cappelli CTRL vs Mixed UP	Cappelli Drought vs Mixed UP		Cluster 1
Ta.11329.1.S1_at				562.112	706.86	546.415	1298.47	684.445	1675.34	589.808	1235.89			Ofanto CTRL vs Mixed UP	Ofanto Drought vs Mixed UP			Cappelli CTRL vs Heat UP				Cluster 1
Ta.11333.1.A1_at	At3g24490	4e-13	expressed protein	85.8591	107.825	75.7006	152.407	75.838	127.801	86.6624	135.062				Ofanto Drought vs Mixed UP							Unclassified
Ta.11338.1.S1_at	At4g33360	1e-98	terpene cyclase/mutase-related	439.963	536.986	515.692	916.31	610.454	780.047	572.62	653.549			Ofanto CTRL vs Mixed UP								Cluster 15
Ta.11338.3.S1_a_at	At4g33360	2e-74	terpene cyclase/mutase-related	237.323	586.402	352.175	822.849	415.352	680.949	417.968	565.955		Ofanto CTRL vs Heat UP	Ofanto CTRL vs Mixed UP	Ofanto Drought vs Mixed UP							Cluster 11
Ta.11342.1.A1_at	At1g15950	2e-35	cinnamoyl-CoA reductase, putative	112.695	85.5866	152.108	42.5571	170.616	66.7639	156.18	85.1307			Ofanto CTRL vs Mixed DOWN	Ofanto Drought vs Mixed DOWN	Ofanto Heat Vs Mixed DOWN						Cluster 3
Ta.1135.1.S1_at	At1g42970	1e-75	glyceraldehyde-3- phosphate dehydrogenase B, chloroplast (GAPB) / NADP-dependent glyceraldehydephosphate dehyd	11190.6	8581.41	10858.7	5562.51	8693.14	4421.66	8863.8	7130.68			Ofanto CTRL vs Mixed DOWN								Cluster 6
Ta.11352.1.A1_at				172.105	216.607	180.733	315.004	171.242	373.614	182.677	285.012							Cappelli CTRL vs Heat UP				Cluster 1
Ta.1136.1.S1_at	At1g53910	3e-50	AP2 domain-containing protein RAP2.12 (RAP2.12)	1056.57	1224.47	1441.48	2198.25	1471.62	2271.28	1289.7	1581.24			Ofanto CTRL vs Mixed UP								Unclassified
Ta.11366.1.A1_at				306.699	216.027	205.726	117.398	183.34	57.0796	233.719	93.2141							Cappelli CTRL vs Heat DOWN				Cluster 16
Ta.1138.1.S1_at	At3g15670	7e-16	late embryogenesis abundant protein, putative / LEA protein, putative	2260.37	3087	2346.97	5052.69	607.193	1255.73	695.381	1369.84			Ofanto CTRL vs Mixed UP	Ofanto Drought vs Mixed UP				Cappelli CTRL vs Mixed UP			Unclassified
Ta.11385.1.A1_at	At4g15630	1e-26	integral membrane family protein	306.877	342.542	757.105	307.449	208.758	139.865	301.951	165.673	CTRL vs Drought UP			Ofanto Drought vs Mixed DOWN							Unclassified
Ta.1139.1.S1_at	At4g10340	1e-117	chlorophyll A-B binding protein CP26, chloroplast / light-harvesting complex II protein 5 / LHCIIc (LHCB5)	12598.1	8320.66	12213.1	1632.41	10801.7	1135.35	10876.7	3426.48			Ofanto CTRL vs Mixed DOWN	Ofanto Drought vs Mixed DOWN	Ofanto Heat Vs Mixed DOWN						Cluster 2
Ta.1139.1.S1_x_at	At4g10340	1e-117	chlorophyll A-B binding protein CP26, chloroplast / light-harvesting complex II protein 5 / LHCIIc (LHCB5)	14485.1	9764.36	14222.8	1921.24	12770.4	1293.78	12588.3	4474.16			Ofanto CTRL vs Mixed DOWN	Ofanto Drought vs Mixed DOWN	Ofanto Heat Vs Mixed DOWN						Cluster 2
Ta.11397.1.A1_at				7.04329	6.86993	6.5969	5.63652	889.529	164.437	678.593	167.028
Ta.11401.3.S1_at	At1g03250	1e-19	expressed protein	208.262	256.348	299.327	67.9104	277.157	100.611	307.855	135.763			Ofanto CTRL vs Mixed DOWN	Ofanto Drought vs Mixed DOWN	Ofanto Heat Vs Mixed DOWN						Cluster 19
Ta.11412.1.A1_at				17.0424	23.6795	10.5635	201.79	12.417	50.6194	12.1948	31.0345			Ofanto CTRL vs Mixed UP	Ofanto Drought vs Mixed UP	Ofanto Heat Vs Mixed UP			Cappelli CTRL vs Mixed UP			Cluster 8
Ta.1143.1.S1_at	At1g64550	1e-110	ABC transporter family protein	388.774	541.337	337.597	713.712	339.078	694.271	448.404	658.144				Ofanto Drought vs Mixed UP			Cappelli CTRL vs Heat UP				Cluster 1
Ta.11432.1.S1_at	At5g23760	4e-40	heavy-metal-associated domain-containing protein	156.905	63.3398	111.864	36.5967	312.648	354.383	295.342	366.468		Ofanto CTRL vs Heat DOWN	Ofanto CTRL vs Mixed DOWN	Ofanto Drought vs Mixed DOWN							Unclassified
Ta.11438.1.S1_s_at	At4g38160	4e-57	mitochondrial transcription termination factor-related / mTERF-related	73.0489	160.786	88.9645	36.8623	55.5254	122.265	126.719	135.606		Ofanto CTRL vs Heat UP		Ofanto Drought vs Mixed DOWN	Ofanto Heat Vs Mixed DOWN	Cappelli CTRL vs Drought UP					Unclassified
Ta.11441.1.S1_a_at	At2g45530	9e-24	zinc finger (C3HC4-type RING finger) family protein	1007.82	660.886	778.816	342.912	646.139	308.996	694.856	301.033			Ofanto CTRL vs Mixed DOWN	Ofanto Drought vs Mixed DOWN			Cappelli CTRL vs Heat DOWN				Cluster 2
Ta.1145.1.A1_at	At1g33250	7e-10	fringe-related protein	164.511	98.1346	216.837	107.257	113.231	120.816	174.553	140.992				Ofanto Drought vs Mixed DOWN							Unclassified
Ta.11451.2.A1_at				42.768	42.1495	49.049	200.229	47.2542	106.78	43.3303	79.5162			Ofanto CTRL vs Mixed UP	Ofanto Drought vs Mixed UP	Ofanto Heat Vs Mixed UP		Cappelli CTRL vs Heat UP				Cluster 8
Ta.11451.2.A1_x_at				35.0801	33.559	40.9081	120.423	37.2392	80.1576	33.1174	61.08			Ofanto CTRL vs Mixed UP	Ofanto Drought vs Mixed UP	Ofanto Heat Vs Mixed UP		Cappelli CTRL vs Heat UP				Cluster 8
Ta.11463.2.S1_at	At1g48320	3e-11	thioesterase family protein	391.409	287.849	336.169	86.5071	866.722	177.083	857.549	158.317			Ofanto CTRL vs Mixed DOWN	Ofanto Drought vs Mixed DOWN	Ofanto Heat Vs Mixed DOWN		Cappelli CTRL vs Heat DOWN	Cappelli CTRL vs Mixed DOWN			Cluster 3
Ta.11469.1.S1_s_at				1066.87	292.903	763.163	46.2905	90.4747	6.00504	180.131	8.13877		Ofanto CTRL vs Heat DOWN	Ofanto CTRL vs Mixed DOWN	Ofanto Drought vs Mixed DOWN	Ofanto Heat Vs Mixed DOWN		Cappelli CTRL vs Heat DOWN	Cappelli CTRL vs Mixed DOWN	Cappelli Drought vs Mixed DOWN		Cluster 6
Ta.11475.1.S1_x_at	At1g19310	4e-54	zinc finger (C3HC4-type RING finger) family protein	66.1124	99.7474	80.7875	138.241	84.221	129.088	85.652	131.193			Ofanto CTRL vs Mixed UP								Cluster 1
Ta.11481.1.A1_at	At3g04480	2e-15	endoribonuclease L-PSP family protein	198.849	184.373	194.746	99.2999	257.487	152.033	272.677	178.566			Ofanto CTRL vs Mixed DOWN								Cluster 9
Ta.11482.1.A1_at	At3g19540	2e-89	expressed protein	133.219	25.5294	101.562	8.53909	32.4228	7.3871	31.8177	11.4657		Ofanto CTRL vs Heat DOWN	Ofanto CTRL vs Mixed DOWN	Ofanto Drought vs Mixed DOWN	Ofanto Heat Vs Mixed DOWN		Cappelli CTRL vs Heat DOWN	Cappelli CTRL vs Mixed DOWN	Cappelli Drought vs Mixed DOWN		Cluster 6
Ta.11486.1.A1_at				475.245	331.021	291.969	61.3453	345.119	43.2505	279.769	127.358			Ofanto CTRL vs Mixed DOWN	Ofanto Drought vs Mixed DOWN	Ofanto Heat Vs Mixed DOWN						Cluster 19
Ta.11488.1.S1_s_at	At3g51550	2e-98	protein kinase family protein	157.39	253.008	285.504	592.397	188.187	435.393	183.321	359.176			Ofanto CTRL vs Mixed UP	Ofanto Drought vs Mixed UP	Ofanto Heat Vs Mixed UP						Cluster 8
Ta.11488.1.S1_x_at	At3g51550	2e-98	protein kinase family protein	77.1807	105.185	118.902	247.218	79.5444	188.333	82.6454	147.503			Ofanto CTRL vs Mixed UP	Ofanto Drought vs Mixed UP	Ofanto Heat Vs Mixed UP						Cluster 8
Ta.11492.1.A1_at	At3g27930	6e-29	expressed protein	11.0336	14.8926	13.369	125.684	18.5492	50.5616	20.5073	40.9144			Ofanto CTRL vs Mixed UP	Ofanto Drought vs Mixed UP	Ofanto Heat Vs Mixed UP						Cluster 8
Ta.11497.1.S1_at				78.8678	110.596	82.4536	32.0442	60.8634	73.8133	93.577	76.0124			Ofanto CTRL vs Mixed DOWN	Ofanto Drought vs Mixed DOWN	Ofanto Heat Vs Mixed DOWN						Cluster 36
Ta.11499.1.A1_at	At4g26310	3e-31	elongation factor P (EF-P) family protein	89.2085	96.6045	79.4998	102.168	134.761	286.755	174.454	258.638							Cappelli CTRL vs Heat UP				Unclassified
Ta.11504.1.A1_at	At2g28370	9e-50	expressed protein	140.483	167.624	132.974	365.034	197.361	211.774	211.371	230.493			Ofanto CTRL vs Mixed UP	Ofanto Drought vs Mixed UP	Ofanto Heat Vs Mixed UP						Unclassified
Ta.1151.1.S1_at	At2g34080	2e-45	cysteine proteinase, putative	4275.53	3054.88	6054.97	3018.76	14.9095	13.0907	15.6887	25.1686				Ofanto Drought vs Mixed DOWN							Unclassified
Ta.11512.1.A1_x_at				17.5735	72.3197	20.6576	74.1884	99.0222	104.277	101.103	103.357		Ofanto CTRL vs Heat UP	Ofanto CTRL vs Mixed UP								Unclassified
Ta.11513.1.S1_a_at	At1g75390	1e-19	bZIP transcription factor family protein	78.9783	68.059	131.099	53.1169	69.3027	31.2989	136.183	27.486				Ofanto Drought vs Mixed DOWN			Cappelli CTRL vs Heat DOWN		Cappelli Drought vs Mixed DOWN		Unclassified
Ta.11513.1.S1_s_at	At1g75390	1e-19	bZIP transcription factor family protein	404.59	252.038	602.68	204.89	329.156	146.263	642.754	142.246				Ofanto Drought vs Mixed DOWN			Cappelli CTRL vs Heat DOWN	Cappelli CTRL vs Mixed DOWN	Cappelli Drought vs Mixed DOWN		Unclassified
Ta.11514.1.S1_at	At2g19950	8e-73	expressed protein	195.781	175.095	179.606	71.9142	149.06	170.136	144.514	140.577			Ofanto CTRL vs Mixed DOWN	Ofanto Drought vs Mixed DOWN	Ofanto Heat Vs Mixed DOWN						Unclassified
Ta.11515.1.S1_a_at	At4g16146	3e-19	expressed protein	414.888	368.024	412.418	172.312	720.115	230.226	554.397	256.711			Ofanto CTRL vs Mixed DOWN	Ofanto Drought vs Mixed DOWN	Ofanto Heat Vs Mixed DOWN		Cappelli CTRL vs Heat DOWN	Cappelli CTRL vs Mixed DOWN			Cluster 3
Ta.1153.1.S1_at	At1g44000	2e-37	expressed protein	323.872	249.645	337.645	112.701	416.482	120.381	378.897	178.119			Ofanto CTRL vs Mixed DOWN	Ofanto Drought vs Mixed DOWN	Ofanto Heat Vs Mixed DOWN						Cluster 2
Ta.1154.1.S1_at	At4g17730	1e-48	syntaxin 23 (SYP23) / PEP12-like protein	290.97	316.53	250.608	100.013	304.98	297.371	277.847	294.42			Ofanto CTRL vs Mixed DOWN	Ofanto Drought vs Mixed DOWN	Ofanto Heat Vs Mixed DOWN						Cluster 25
Ta.11542.1.S1_at	At4g18670	1e-07	leucine-rich repeat family protein / extensin family protein	193.859	107.133	134.497	73.5827	125.613	58.8791	168.338	71.1393			Ofanto CTRL vs Mixed DOWN				Cappelli CTRL vs Heat DOWN				Cluster 2
Ta.11544.2.S1_a_at	At4g18670	4e-07	leucine-rich repeat family protein / extensin family protein	104.171	133.446	95.6128	53.7288	221.744	244.735	251.657	245.422					Ofanto Heat Vs Mixed DOWN						Unclassified
Ta.11548.1.A1_at				119.132	138.161	81.0698	57.6532	329.07	197.904	159.561	185.961			Ofanto CTRL vs Mixed DOWN		Ofanto Heat Vs Mixed DOWN						Unclassified
Ta.11555.1.S1_at	At1g29170	4e-15	expressed protein	96.1314	130.62	106.971	215.793	199.325	147.329	128.506	140.761			Ofanto CTRL vs Mixed UP	Ofanto Drought vs Mixed UP							Unclassified
Ta.11555.2.S1_x_at	At1g16560	1e-05	Per1-like family protein	31.8086	78.2604	67.264	112.927	98.5611	88.4971	70.5379	78.4259			Ofanto CTRL vs Mixed UP								Unclassified
Ta.11557.1.S1_at	At5g14920	0.0001	gibberellin-regulated family protein	56.7179	150.471	67.7201	177.661	54.2317	131.796	57.7785	116.088		Ofanto CTRL vs Heat UP	Ofanto CTRL vs Mixed UP	Ofanto Drought vs Mixed UP			Cappelli CTRL vs Heat UP	Cappelli CTRL vs Mixed UP	Cappelli Drought vs Mixed UP		Cluster 5
Ta.1156.1.S1_at	At5g56330	1e-09	carbonic anhydrase family protein	228.865	86.9806	158.044	32.4495	64.0004	23.1235	65.1905	26.3259		Ofanto CTRL vs Heat DOWN	Ofanto CTRL vs Mixed DOWN				Cappelli CTRL vs Heat DOWN				Cluster 6
Ta.1156.1.S1_x_at	At5g56330	1e-09	carbonic anhydrase family protein	2406.33	1020.46	1696.8	191.338	764.107	213.903	767.797	215.986		Ofanto CTRL vs Heat DOWN	Ofanto CTRL vs Mixed DOWN	Ofanto Drought vs Mixed DOWN	Ofanto Heat Vs Mixed DOWN		Cappelli CTRL vs Heat DOWN	Cappelli CTRL vs Mixed DOWN	Cappelli Drought vs Mixed DOWN		Cluster 6
Ta.1156.2.S1_at				122.114	54.3891	126.508	26.7346	53.8948	30.2666	56.0304	27.1226		Ofanto CTRL vs Heat DOWN	Ofanto CTRL vs Mixed DOWN	Ofanto Drought vs Mixed DOWN					Cappelli Drought vs Mixed DOWN		Cluster 6
Ta.1156.2.S1_x_at				211.944	83.6431	182.296	15.5629	71.9511	15.458	68.8879	15.7885		Ofanto CTRL vs Heat DOWN	Ofanto CTRL vs Mixed DOWN	Ofanto Drought vs Mixed DOWN	Ofanto Heat Vs Mixed DOWN		Cappelli CTRL vs Heat DOWN	Cappelli CTRL vs Mixed DOWN	Cappelli Drought vs Mixed DOWN		Cluster 6
Ta.11571.1.A1_at	At5g23450	2e-20	diacylglycerol kinase family protein	215.819	79.1547	195.918	32.0899	145.519	79.3155	129.782	67.6065		Ofanto CTRL vs Heat DOWN	Ofanto CTRL vs Mixed DOWN	Ofanto Drought vs Mixed DOWN	Ofanto Heat Vs Mixed DOWN						Cluster 14
Ta.1158.1.S1_a_at	At1g07110	9e-97	fructose-6-phosphate 2-kinase / fructose-2,6-bisphosphatase (F2KP)	4731.84	1561.69	3870.77	785.304	3200.32	607.293	2812.67	858.297		Ofanto CTRL vs Heat DOWN	Ofanto CTRL vs Mixed DOWN	Ofanto Drought vs Mixed DOWN	Ofanto Heat Vs Mixed DOWN		Cappelli CTRL vs Heat DOWN				Cluster 2
Ta.1158.1.S1_at	At1g07110	9e-97	fructose-6-phosphate 2-kinase / fructose-2,6-bisphosphatase (F2KP)	4999.43	1838.04	4116.96	960.575	3582.02	654.204	3584.64	1139.18		Ofanto CTRL vs Heat DOWN	Ofanto CTRL vs Mixed DOWN	Ofanto Drought vs Mixed DOWN			Cappelli CTRL vs Heat DOWN				Cluster 2
Ta.1158.3.S1_a_at	At1g07110	9e-97	fructose-6-phosphate 2-kinase / fructose-2,6-bisphosphatase (F2KP)	1642.88	1017.56	2048.19	442.545	1865.19	249.734	1550.86	446.166			Ofanto CTRL vs Mixed DOWN	Ofanto Drought vs Mixed DOWN	Ofanto Heat Vs Mixed DOWN						Cluster 2
Ta.11588.1.S1_at	At3g14620	3e-15	cytochrome P450, putative	132.918	165.544	166.048	369.342	193.467	277.695	195.209	253.506			Ofanto CTRL vs Mixed UP	Ofanto Drought vs Mixed UP	Ofanto Heat Vs Mixed UP						Cluster 15
Ta.11588.1.S1_x_at	At3g14620	3e-15	cytochrome P450, putative	137.008	154.376	167.773	403.651	196.988	297.412	198.666	284.081			Ofanto CTRL vs Mixed UP	Ofanto Drought vs Mixed UP	Ofanto Heat Vs Mixed UP						Cluster 15
Ta.11594.1.S1_at	At2g01080	5e-49	expressed protein	65.7347	42.8822	63.4258	29.7859	163.901	33.3236	127.381	42.222							Cappelli CTRL vs Heat DOWN	Cappelli CTRL vs Mixed DOWN	Cappelli Drought vs Mixed DOWN		Cluster 3
Ta.1160.1.S1_at	At1g54500	1e-51	rubredoxin family protein	1739.8	1189.18	1631.3	724.613	831.76	574.77	1079.26	866.086			Ofanto CTRL vs Mixed DOWN	Ofanto Drought vs Mixed DOWN							Cluster 6
Ta.1160.2.S1_x_at	At1g54500	1e-09	rubredoxin family protein	337.832	196.81	349.085	140.3	173.916	98.6195	195.144	140.923			Ofanto CTRL vs Mixed DOWN	Ofanto Drought vs Mixed DOWN							Cluster 6
Ta.11606.1.A1_at				134.43	113.728	125.122	71.9124	137.555	57.3696	127.317	71.225							Cappelli CTRL vs Heat DOWN				Cluster 2
Ta.11609.1.S1_x_at	At1g16360	5e-78	LEM3 (ligand-effect modulator 3) family protein / CDC50 family protein	613.109	704.093	647.255	1354.32	553.597	694.625	640.483	644.401			Ofanto CTRL vs Mixed UP	Ofanto Drought vs Mixed UP							Cluster 27
Ta.11609.2.S1_a_at	At1g16360	5e-78	LEM3 (ligand-effect modulator 3) family protein / CDC50 family protein	364.951	578.114	411.915	1320.04	402.633	721.136	443.273	601.9			Ofanto CTRL vs Mixed UP	Ofanto Drought vs Mixed UP	Ofanto Heat Vs Mixed UP						Cluster 8
Ta.11611.1.S1_at	At1g13380	8e-69	expressed protein	154.901	94.4856	118.517	42.7565	122.658	55.7196	167.219	77.4641			Ofanto CTRL vs Mixed DOWN	Ofanto Drought vs Mixed DOWN	Ofanto Heat Vs Mixed DOWN						Cluster 2
Ta.11617.1.S1_at	At4g00090	4e-82	transducin family protein / WD-40 repeat family protein	189.303	298.813	182.719	395.377	227.476	374.456	242.859	327.715			Ofanto CTRL vs Mixed UP	Ofanto Drought vs Mixed UP							Cluster 1
Ta.11619.1.A1_at	At4g03060	2e-10	2-oxoglutarate-dependent dioxygenase, putative (AOP2)	102.4	400.771	94.1454	348.271	215.881	644.789	200.713	481.205		Ofanto CTRL vs Heat UP	Ofanto CTRL vs Mixed UP	Ofanto Drought vs Mixed UP			Cappelli CTRL vs Heat UP	Cappelli CTRL vs Mixed UP	Cappelli Drought vs Mixed UP		Cluster 13
Ta.11621.1.A1_at	At1g80670	3e-74	transducin family protein / WD-40 repeat family protein	99.5897	124.371	117.452	53.4933	81.5168	110.79	86.1896	110.273				Ofanto Drought vs Mixed DOWN	Ofanto Heat Vs Mixed DOWN						Unclassified
Ta.11623.2.A1_at	At1g55760	1e-32	BTB/POZ domain-containing protein	180.868	285.876	586.106	624.61	214.164	808.398	261.909	825.215	CTRL vs Drought UP		Ofanto CTRL vs Mixed UP				Cappelli CTRL vs Heat UP				Cluster 47
Ta.11623.2.A1_x_at	At1g55760	1e-32	BTB/POZ domain-containing protein	96.3227	116.548	212.706	237.341	113.075	273.993	125.825	293.744	CTRL vs Drought UP		Ofanto CTRL vs Mixed UP				Cappelli CTRL vs Heat UP				Cluster 47
Ta.11624.1.A1_at				1190.6	882.648	974.692	557.611	505.613	442.629	601.52	423.398			Ofanto CTRL vs Mixed DOWN								Cluster 31
Ta.11624.1.A1_x_at				1086.92	850.306	923.389	543.045	510.757	440.135	619.354	408.645			Ofanto CTRL vs Mixed DOWN								Cluster 31
Ta.11631.1.A1_at				21.2253	24.4471	20.2924	58.2244	17.9921	143.642	20.2333	121.499			Ofanto CTRL vs Mixed UP	Ofanto Drought vs Mixed UP	Ofanto Heat Vs Mixed UP						Cluster 4
Ta.11647.2.S1_at	At1g10170	7e-94	NF-X1 type zinc finger family protein	54.847	67.5522	48.1093	107.197	64.352	118.294	68.0095	95.374				Ofanto Drought vs Mixed UP							Cluster 4
Ta.11647.3.S1_a_at	At1g10170	2e-10	NF-X1 type zinc finger family protein	165.261	280.021	148.408	552.757	280.709	648.226	286.349	603.595			Ofanto CTRL vs Mixed UP	Ofanto Drought vs Mixed UP			Cappelli CTRL vs Heat UP		Cappelli Drought vs Mixed UP		Cluster 10
Ta.11650.1.S1_at				37.5585	54.4683	37.7098	97.9518	31.855	79.3591	32.8986	102.162			Ofanto CTRL vs Mixed UP	Ofanto Drought vs Mixed UP							Cluster 23
Ta.1166.1.A1_at	At1g43670	5e-68	fructose-1, 6-bisphosphatase, putative / D-fructose-1,6-bisphosphate 1-phosphohydrolase, putative / FBPase, pu	951.446	448.532	1097.72	350.687	535.31	190.001	531.36	381.953		Ofanto CTRL vs Heat DOWN	Ofanto CTRL vs Mixed DOWN	Ofanto Drought vs Mixed DOWN							Cluster 6
Ta.1166.1.A1_x_at	At1g43670	5e-68	fructose-1, 6-bisphosphatase, putative / D-fructose-1,6-bisphosphate 1-phosphohydrolase, putative / FBPase, pu	1510.65	719.146	1578.29	504.872	861.312	285.781	840.372	550.871		Ofanto CTRL vs Heat DOWN	Ofanto CTRL vs Mixed DOWN	Ofanto Drought vs Mixed DOWN							Cluster 6
Ta.1166.2.S1_a_at	At1g43670	7e-91	fructose-1, 6-bisphosphatase, putative / D-fructose-1,6-bisphosphate 1-phosphohydrolase, putative / FBPase, pu	8141.95	4174.46	8245.9	1324.11	6509.85	1011.16	5822.21	2061.73			Ofanto CTRL vs Mixed DOWN	Ofanto Drought vs Mixed DOWN	Ofanto Heat Vs Mixed DOWN		Cappelli CTRL vs Heat DOWN				Cluster 2
Ta.1166.2.S1_at	At1g43670	7e-91	fructose-1, 6-bisphosphatase, putative / D-fructose-1,6-bisphosphate 1-phosphohydrolase, putative / FBPase, pu	6605.65	3281.66	5911.33	898.713	4276.98	1047.28	4057.51	1626.09		Ofanto CTRL vs Heat DOWN	Ofanto CTRL vs Mixed DOWN	Ofanto Drought vs Mixed DOWN	Ofanto Heat Vs Mixed DOWN		Cappelli CTRL vs Heat DOWN				Cluster 2
Ta.11668.2.S1_a_at	At2g37340	3e-84	splicing factor RSZ33 (RSZ33)	162.172	845.14	403.335	1717.23	391.968	1259.38	372.321	807.687	CTRL vs Drought UP	Ofanto CTRL vs Heat UP	Ofanto CTRL vs Mixed UP	Ofanto Drought vs Mixed UP	Ofanto Heat Vs Mixed UP		Cappelli CTRL vs Heat UP	Cappelli CTRL vs Mixed UP	Cappelli Drought vs Mixed UP		Cluster 1
Ta.11668.3.S1_a_at	At2g37340	3e-84	splicing factor RSZ33 (RSZ33)	86.6751	294.516	140.195	793.51	160.502	557.92	170.808	372.419		Ofanto CTRL vs Heat UP	Ofanto CTRL vs Mixed UP	Ofanto Drought vs Mixed UP	Ofanto Heat Vs Mixed UP		Cappelli CTRL vs Heat UP	Cappelli CTRL vs Mixed UP	Cappelli Drought vs Mixed UP		Cluster 1
Ta.11669.3.S1_a_at	At5g26030	2e-98	ferrochelatase I	65.2122	145.307	162.51	183.963	292.871	256.14	139.496	95.5726	CTRL vs Drought UP	Ofanto CTRL vs Heat UP	Ofanto CTRL vs Mixed UP			Cappelli CTRL vs Drought DOWN					Unclassified
Ta.11671.1.S1_at	At4g36990	7e-45	heat shock factor protein 4 (HSF4) / heat shock transcription factor 4 (HSTF4)	81.9486	102.243	105.416	352.868	337.643	833.919	359.044	581.48			Ofanto CTRL vs Mixed UP	Ofanto Drought vs Mixed UP							Cluster 26
Ta.11676.1.A1_at	At1g55530	6e-33	zinc finger (C3HC4-type RING finger) family protein	301.155	524.192	425.811	707.365	332.115	399.493	378.442	389.771			Ofanto CTRL vs Mixed UP								Cluster 35
Ta.11677.1.A1_at				2465.55	1966.79	2212.5	602.049	1081.1	539.581	1474.1	590.861			Ofanto CTRL vs Mixed DOWN	Ofanto Drought vs Mixed DOWN	Ofanto Heat Vs Mixed DOWN						Cluster 6
Ta.11678.1.S1_at	At1g14270	1e-16	CAAX amino terminal protease family protein	142.18	124.807	131.456	65.1007	60.1333	63.6166	99.3354	73.7989			Ofanto CTRL vs Mixed DOWN	Ofanto Drought vs Mixed DOWN							Unclassified
Ta.11679.1.S1_x_at	At2g18400	1e-40	ribosomal protein L6 family protein	73.7147	148.751	86.6424	100.046	78.4605	82.0987	112.196	103.608		Ofanto CTRL vs Heat UP									Unclassified
Ta.11688.1.S1_at	At1g19400	3e-58	expressed protein	258.076	335.042	223.512	1064.9	201.754	330.647	275.848	320.541			Ofanto CTRL vs Mixed UP	Ofanto Drought vs Mixed UP	Ofanto Heat Vs Mixed UP						Cluster 27
Ta.11703.1.S1_at				51.8256	113.792	65.9487	85.787	51.5114	88.9682	72.9771	87.7181		Ofanto CTRL vs Heat UP									Cluster 20
Ta.11719.1.A1_at	At1g56080	8e-19	expressed protein	65.8826	231.692	66.3196	192.921	90.7323	214.301	100.797	194.809		Ofanto CTRL vs Heat UP	Ofanto CTRL vs Mixed UP	Ofanto Drought vs Mixed UP			Cappelli CTRL vs Heat UP				Cluster 5
Ta.11722.1.S1_at				70.3426	148.041	82.3418	58.8357	56.893	91.8373	65.0147	103.494					Ofanto Heat Vs Mixed DOWN						Unclassified
Ta.11724.1.S1_at	At2g03470	2e-10	myb family transcription factor / ELM2 domain-containing protein	182.604	287.805	171.904	688.263	175.234	292.565	200.606	324.558			Ofanto CTRL vs Mixed UP	Ofanto Drought vs Mixed UP	Ofanto Heat Vs Mixed UP						Cluster 8
Ta.11725.2.S1_at				6.9087	8.37154	8.57386	9.74937	144.987	196.812	261.615	312.787
Ta.11728.1.S1_at	At1g10310	5e-63	short-chain dehydrogenase/reductase (SDR) family protein	586.053	1441.9	758.397	1423.79	546.07	1192.58	741.874	1178.63		Ofanto CTRL vs Heat UP	Ofanto CTRL vs Mixed UP				Cappelli CTRL vs Heat UP	Cappelli CTRL vs Mixed UP			Cluster 5
Ta.11737.1.A1_at				39.5031	136.465	67.4892	93.2775	5.10285	5.44892	5.5518	5.31304		Ofanto CTRL vs Heat UP									Unclassified
Ta.1174.1.S1_x_at	At3g57260	1e-54	glycosyl hydrolase family 17 protein	62.916	6.59481	36.4366	5.93789	419.396	5.26319	217.624	6.30449		Ofanto CTRL vs Heat DOWN	Ofanto CTRL vs Mixed DOWN	Ofanto Drought vs Mixed DOWN			Cappelli CTRL vs Heat DOWN	Cappelli CTRL vs Mixed DOWN	Cappelli Drought vs Mixed DOWN		Cluster 3
Ta.1175.1.S1_at				90.8559	240.178	106.07	103.692	85.1171	150.398	79.8456	168.498		Ofanto CTRL vs Heat UP			Ofanto Heat Vs Mixed DOWN						Unclassified
Ta.11773.2.S1_a_at	At1g27980	1e-84	pyridoxal-dependent decarboxylase family protein	52.8331	89.9795	108.928	171.047	263.223	255.303	182.545	178.227	CTRL vs Drought UP		Ofanto CTRL vs Mixed UP								Unclassified
Ta.11774.1.A1_at	At3g14990	7e-07	4-methyl-5(b-hydroxyethyl)- thiazole monophosphate biosynthesis protein, putative	200.171	108.457	237.169	52.5192	1027.16	217.78	1001.8	167.44			Ofanto CTRL vs Mixed DOWN	Ofanto Drought vs Mixed DOWN	Ofanto Heat Vs Mixed DOWN		Cappelli CTRL vs Heat DOWN	Cappelli CTRL vs Mixed DOWN	Cappelli Drought vs Mixed DOWN		Cluster 12
Ta.11776.1.S1_at	At3g43550	1e-22	GDSL-motif lipase, putative	28.7498	63.1787	36.127	65.5774	68.0076	122.097	69.2805	102.292		Ofanto CTRL vs Heat UP	Ofanto CTRL vs Mixed UP								Cluster 37
Ta.11777.1.S1_x_at	At5g62920	1e-37	two-component responsive regulator / response regulator 6 (ARR6)	885.741	149.035	232.347	62.9237	492.495	71.3951	364.565	121.424	CTRL vs Drought DOWN	Ofanto CTRL vs Heat DOWN	Ofanto CTRL vs Mixed DOWN	Ofanto Drought vs Mixed DOWN	Ofanto Heat Vs Mixed DOWN		Cappelli CTRL vs Heat DOWN				Unclassified
Ta.11779.1.S1_at	At5g16120	2e-74	hydrolase, alpha/beta fold family protein	98.6705	186.593	114.57	349.057	160.309	446.413	130.423	408.66			Ofanto CTRL vs Mixed UP	Ofanto Drought vs Mixed UP							Cluster 1
Ta.1178.1.A1_at	At1g74960	7e-88	3-ketoacyl-ACP synthase, putative	133.452	128.791	151.676	49.451	111.525	99.6691	136.509	126.283			Ofanto CTRL vs Mixed DOWN	Ofanto Drought vs Mixed DOWN	Ofanto Heat Vs Mixed DOWN						Cluster 36
Ta.1178.3.A1_a_at	At1g74960	7e-88	3-ketoacyl-ACP synthase, putative	87.9936	91.5004	104.403	38.8087	82.3707	52.8623	110.476	80.2401			Ofanto CTRL vs Mixed DOWN	Ofanto Drought vs Mixed DOWN	Ofanto Heat Vs Mixed DOWN						Cluster 36
Ta.11780.1.S1_at	At3g56590	3e-39	hydroxyproline-rich glycoprotein family protein	567.602	630.378	482.861	1290.67	658.949	1020.16	729.587	885.378			Ofanto CTRL vs Mixed UP	Ofanto Drought vs Mixed UP	Ofanto Heat Vs Mixed UP						Cluster 15
Ta.11780.1.S1_s_at	At3g56590	3e-39	hydroxyproline-rich glycoprotein family protein	159.202	181.247	144.779	372.078	154.468	209.887	180.879	195.512			Ofanto CTRL vs Mixed UP	Ofanto Drought vs Mixed UP	Ofanto Heat Vs Mixed UP						Cluster 27
Ta.11785.1.A1_at				259.802	492.795	294.861	703.202	315.919	588.294	388.515	542.506			Ofanto CTRL vs Mixed UP	Ofanto Drought vs Mixed UP							Cluster 1
Ta.11809.2.S1_at	At1g65680	2e-42	beta-expansin, putative (EXBP2)	171.327	84.401	144.019	65.3293	79.8265	40.5328	72.9977	63.0923			Ofanto CTRL vs Mixed DOWN	Ofanto Drought vs Mixed DOWN							Cluster 6
Ta.11810.1.S1_at	At2g42130	2e-62	expressed protein	586.314	497.813	724.157	350.853	497.393	379.952	582.997	364.074				Ofanto Drought vs Mixed DOWN							Unclassified
Ta.11814.1.S1_at	At5g05520	5e-65	outer membrane OMP85 family protein	323.64	186.054	238.082	105.838	247.908	252.54	267.631	196.654			Ofanto CTRL vs Mixed DOWN								Unclassified
Ta.11826.1.A1_at	At2g41540	4e-14	NAD-dependent glycerol-3-phosphate dehydrogenase family protein	50.882	38.4442	55.6573	115.259	53.0341	50.4721	58.3033	46.1417			Ofanto CTRL vs Mixed UP	Ofanto Drought vs Mixed UP	Ofanto Heat Vs Mixed UP						Unclassified
Ta.11828.1.A1_at				184.945	120.501	174.979	321.857	143.715	93.5508	151.143	77.1091					Ofanto Heat Vs Mixed UP						Unclassified
Ta.1183.1.S1_at	At1g15950	3e-98	cinnamoyl-CoA reductase, putative	198.911	266.868	505.873	212.45	80.8532	69.7392	135.447	119.497	CTRL vs Drought UP			Ofanto Drought vs Mixed DOWN							Unclassified
Ta.11835.1.A1_at				41.4273	38.1353	41.0773	281.703	37.0544	1049.09	30.237	438.154			Ofanto CTRL vs Mixed UP	Ofanto Drought vs Mixed UP	Ofanto Heat Vs Mixed UP		Cappelli CTRL vs Heat UP				Cluster 4
Ta.11839.3.S1_a_at				597.799	1288.98	807.507	1047.85	436.951	738.043	452.538	647.37		Ofanto CTRL vs Heat UP									Unclassified
Ta.11840.1.A1_at				339.431	360.646	301.92	169.102	231.702	252.841	303.281	251.075					Ofanto Heat Vs Mixed DOWN						Unclassified
Ta.11844.1.A1_at				187.857	128.008	149.418	93.4348	170.354	132.113	175.039	132.258			Ofanto CTRL vs Mixed DOWN								Cluster 14
Ta.11846.1.S1_at	At5g35320	1e-10	expressed protein	101.228	170.268	98.4395	268.679	130.166	613.295	122.464	415.113			Ofanto CTRL vs Mixed UP	Ofanto Drought vs Mixed UP			Cappelli CTRL vs Heat UP		Cappelli Drought vs Mixed UP		Cluster 4
Ta.11849.1.S1_at	At5g17300	3e-26	myb family transcription factor	36.0705	359.193	38.7351	1540.65	248.788	872.452	260.989	771.695		Ofanto CTRL vs Heat UP	Ofanto CTRL vs Mixed UP	Ofanto Drought vs Mixed UP							Cluster 10
Ta.11856.1.S1_at	At4g14990	1e-62	expressed protein	425.324	332.407	628.37	263.174	452.888	279.96	483.807	307.699				Ofanto Drought vs Mixed DOWN							Unclassified
Ta.11856.2.S1_a_at	At4g14990	1e-62	expressed protein	121.037	120.879	213.449	100.511	158.581	97.3862	155.068	92.9583				Ofanto Drought vs Mixed DOWN							Unclassified
Ta.11860.1.S1_at	At3g09180	2e-57	expressed protein	85.0416	119.628	83.304	206.296	105.905	217.891	104.18	155.435			Ofanto CTRL vs Mixed UP	Ofanto Drought vs Mixed UP			Cappelli CTRL vs Heat UP				Cluster 1
Ta.11880.1.S1_at	At4g31770	7e-80	calcineurin-like phosphoesterase family protein	52.2778	146.152	87.0371	176.407	77.7776	130.095	97.3621	107.421		Ofanto CTRL vs Heat UP	Ofanto CTRL vs Mixed UP	Ofanto Drought vs Mixed UP							Cluster 11
Ta.11896.1.A1_s_at				6.37426	5.4411	5.94032	5.69338	62.334	80.3121	73.163	69.0609
Ta.11906.1.S1_at				112.066	97.733	96.4281	41.2372	108.553	62.7362	141.204	63.6588			Ofanto CTRL vs Mixed DOWN	Ofanto Drought vs Mixed DOWN	Ofanto Heat Vs Mixed DOWN						Cluster 9
Ta.11907.1.S1_at	At4g39795	5e-11	senescence-associated protein-related	27.1839	74.2449	43.6004	308.971	47.1255	138.521	52.2921	144.664		Ofanto CTRL vs Heat UP	Ofanto CTRL vs Mixed UP	Ofanto Drought vs Mixed UP			Cappelli CTRL vs Heat UP				Cluster 1
Ta.11914.1.S1_a_at	At2g21620	9e-72	universal stress protein (USP) family protein / responsive to dessication protein (RD2)	117.04	236.647	133.758	641.464	318.963	790.468	233.966	602.753		Ofanto CTRL vs Heat UP	Ofanto CTRL vs Mixed UP	Ofanto Drought vs Mixed UP	Ofanto Heat Vs Mixed UP		Cappelli CTRL vs Heat UP				Cluster 10
Ta.11922.3.S1_a_at	At5g23550	3e-63	expressed protein	54.4462	131.828	141.696	163.156	111.345	88.305	110.098	83.9095	CTRL vs Drought UP	Ofanto CTRL vs Heat UP	Ofanto CTRL vs Mixed UP								Unclassified
Ta.11927.1.S1_at	At5g48440	3e-44	FAD-dependent oxidoreductase family protein	96.902	42.7009	79.2781	39.3944	147.835	72.5418	145.026	54.7509		Ofanto CTRL vs Heat DOWN	Ofanto CTRL vs Mixed DOWN	Ofanto Drought vs Mixed DOWN					Cappelli Drought vs Mixed DOWN		Cluster 12
Ta.1193.1.S1_at	At5g16950	2e-18	expressed protein	136.38	242.297	164.474	252.636	105.17	216.642	111.246	188.252							Cappelli CTRL vs Heat UP				Cluster 18
Ta.11952.2.S1_s_at				314.281	1359.19	373.883	2204.58	494.661	2494.59	467.54	1959.15		Ofanto CTRL vs Heat UP	Ofanto CTRL vs Mixed UP	Ofanto Drought vs Mixed UP				Cappelli CTRL vs Mixed UP	Cappelli Drought vs Mixed UP		Cluster 1
Ta.11967.1.S1_at	At2g40090	4e-21	ABC1 family protein	9.08828	6.07381	7.76446	9.18451	189.243	222.033	154.806	190.906
Ta.1197.1.S1_at	At3g46970	0	starch phosphorylase, putative	1323.24	568.102	1371.42	152.838	927.861	155.632	788.302	242.46		Ofanto CTRL vs Heat DOWN	Ofanto CTRL vs Mixed DOWN	Ofanto Drought vs Mixed DOWN	Ofanto Heat Vs Mixed DOWN		Cappelli CTRL vs Heat DOWN				Cluster 2
Ta.1197.1.S1_x_at	At3g46970	0	starch phosphorylase, putative	1783.08	778.012	1895.69	197.713	1260.5	220.105	1119.65	353.968		Ofanto CTRL vs Heat DOWN	Ofanto CTRL vs Mixed DOWN	Ofanto Drought vs Mixed DOWN	Ofanto Heat Vs Mixed DOWN						Cluster 2
Ta.11995.1.A1_at				90.1868	37.7202	76.7516	50.6165	148.624	107.308	122.341	92.5008		Ofanto CTRL vs Heat DOWN									Unclassified
Ta.120.2.S1_at	At5g64400	8e-42	expressed protein	694.069	1088.99	805.123	2064.96	642.919	1097.9	546.883	1032.92			Ofanto CTRL vs Mixed UP	Ofanto Drought vs Mixed UP							Cluster 18
Ta.12004.1.A1_at	At2g39670	3e-18	radical SAM domain-containing protein	181.26	377.024	170.93	223.377	128.217	251.054	277.197	356.402						Cappelli CTRL vs Drought UP					Cluster 20
Ta.12006.1.A1_at				348.717	178.715	274.172	82.4111	347.162	149.019	382.438	143.536			Ofanto CTRL vs Mixed DOWN	Ofanto Drought vs Mixed DOWN	Ofanto Heat Vs Mixed DOWN		Cappelli CTRL vs Heat DOWN	Cappelli CTRL vs Mixed DOWN	Cappelli Drought vs Mixed DOWN		Cluster 3
Ta.12007.2.S1_at	At5g38260	1e-20	serine/threonine protein kinase, putative	22.9792	8.70721	30.9409	4.78836	159.388	8.65413	122.238	12.1536				Ofanto Drought vs Mixed DOWN			Cappelli CTRL vs Heat DOWN	Cappelli CTRL vs Mixed DOWN	Cappelli Drought vs Mixed DOWN		Cluster 3
Ta.12021.1.A1_at	At5g02810	1e-13	pseudo-response regulator 7 (APRR7)	704.435	404.278	640.999	277.746	313.86	117.458	343.972	135.598			Ofanto CTRL vs Mixed DOWN	Ofanto Drought vs Mixed DOWN			Cappelli CTRL vs Heat DOWN				Cluster 6
Ta.12035.1.S1_at	At1g17830	7e-35	expressed protein	55.4367	36.7226	39.6382	20.7279	392.732	123.635	350.767	180.063			Ofanto CTRL vs Mixed DOWN				Cappelli CTRL vs Heat DOWN				Cluster 7
Ta.1204.1.S1_at	At5g26680	2e-08	endonuclease, putative	118.399	209.629	126.207	100.797	117.447	176.694	226.668	187.209					Ofanto Heat Vs Mixed DOWN						Unclassified
Ta.12041.2.A1_at	At2g01110	1e-50	thylakoid membrane formation protein / cpTatC (APG2)	2568.83	1783.44	2609.62	1285.94	2016.73	1230.02	1980.58	1399.45				Ofanto Drought vs Mixed DOWN							Cluster 2
Ta.12042.1.S1_at	At4g27670	6e-16	25.3 kDa small heat shock protein, chloroplast precursor (HSP25.3-P)	103.717	3399.9	87.929	12776.7	58.327	9122.42	118.13	8311.55		Ofanto CTRL vs Heat UP	Ofanto CTRL vs Mixed UP	Ofanto Drought vs Mixed UP			Cappelli CTRL vs Heat UP	Cappelli CTRL vs Mixed UP	Cappelli Drought vs Mixed UP		Cluster 1
Ta.12045.1.S1_at	At1g49750	5e-08	leucine-rich repeat family protein	28.9701	87.6704	107.908	192.141	107.304	223.998	145.91	172.566	CTRL vs Drought UP	Ofanto CTRL vs Heat UP	Ofanto CTRL vs Mixed UP		Ofanto Heat Vs Mixed UP		Cappelli CTRL vs Heat UP				Unclassified
Ta.1205.2.S1_at	At1g57600	5e-63	membrane bound O-acyl transferase (MBOAT) family protein	45.7908	75.4386	87.8038	48.7317	134.705	65.3012	115.215	59.7534								Cappelli CTRL vs Mixed DOWN			Unclassified
Ta.12057.1.S1_at	At1g61080	0.0001	proline-rich family protein	47.9495	16.9076	48.241	19.2714	127.041	21.4792	136.615	25.8808		Ofanto CTRL vs Heat DOWN					Cappelli CTRL vs Heat DOWN	Cappelli CTRL vs Mixed DOWN	Cappelli Drought vs Mixed DOWN		Cluster 3
Ta.12058.1.S1_at	At5g10480	7e-19	protein tyrosine phosphatase-like protein, putative (PAS2)	257.771	549.668	234.67	644.351	370.702	558.983	384.074	539.714		Ofanto CTRL vs Heat UP	Ofanto CTRL vs Mixed UP	Ofanto Drought vs Mixed UP							Unclassified
Ta.12058.2.S1_a_at	At5g10480	7e-19	protein tyrosine phosphatase-like protein, putative (PAS2)	224.553	765.061	332.416	711.277	463.18	607.325	372.913	474.15		Ofanto CTRL vs Heat UP	Ofanto CTRL vs Mixed UP	Ofanto Drought vs Mixed UP							Cluster 11
Ta.12059.1.S1_at	At5g39090	2e-15	transferase family protein	128.358	430.404	166.288	645.408	303.957	1882.93	306.481	975.448		Ofanto CTRL vs Heat UP	Ofanto CTRL vs Mixed UP	Ofanto Drought vs Mixed UP			Cappelli CTRL vs Heat UP				Cluster 4
Ta.12063.1.A1_at				116.236	250.48	128.29	145.189	87.7176	139.445	129.236	165.29		Ofanto CTRL vs Heat UP									Cluster 38
Ta.12065.1.S1_at	At3g16250	1e-53	5507097|ferredoxin-related	2135.67	2068.55	2142.59	630.375	1119.53	437.307	1359.54	869.286			Ofanto CTRL vs Mixed DOWN	Ofanto Drought vs Mixed DOWN	Ofanto Heat Vs Mixed DOWN						Cluster 50
Ta.12066.1.S1_s_at	At4g24160	1e-55	hydrolase, alpha/beta fold family protein	336.156	515.138	381.925	818.104	557.472	743.973	395.039	556.951			Ofanto CTRL vs Mixed UP	Ofanto Drought vs Mixed UP							Unclassified
Ta.12067.3.A1_at	At5g23530	1e-09	expressed protein	15.5452	19.9739	17.5714	319.834	13.4019	108.268	11.0649	45.406			Ofanto CTRL vs Mixed UP	Ofanto Drought vs Mixed UP	Ofanto Heat Vs Mixed UP		Cappelli CTRL vs Heat UP				Cluster 8
Ta.12067.3.A1_x_at	At5g23530	1e-09	expressed protein	11.7673	14.1217	13.6856	208.283	10.0756	69.4682	10.8863	29.3912			Ofanto CTRL vs Mixed UP	Ofanto Drought vs Mixed UP	Ofanto Heat Vs Mixed UP						Cluster 8
Ta.12069.1.S1_at	At1g52560	1e-25	26.5 kDa class I small heat shock protein-like (HSP26.5-P)	25.2949	68.4284	24.5362	998.725	17.7688	1589.72	19.9404	867.452		Ofanto CTRL vs Heat UP	Ofanto CTRL vs Mixed UP	Ofanto Drought vs Mixed UP	Ofanto Heat Vs Mixed UP		Cappelli CTRL vs Heat UP	Cappelli CTRL vs Mixed UP			Cluster 1
Ta.1207.1.S1_s_at	At1g76680	4e-74	12-oxophytodienoate reductase (OPR1)	348.561	140.801	213.26	123.288	280.246	151.737	220.076	133.398			Ofanto CTRL vs Mixed DOWN								Cluster 21
Ta.12076.1.S1_at	At1g54050	2e-30	17.4 kDa class III heat shock protein (HSP17.4-CIII)	37.4717	412.163	42.9443	4640.78	25.6327	2694.5	34.9955	2059.68			Ofanto CTRL vs Mixed UP	Ofanto Drought vs Mixed UP			Cappelli CTRL vs Heat UP				Cluster 1
Ta.12077.1.A1_s_at				489.586	593.626	395.035	798.908	825.779	953.562	630.314	990.159				Ofanto Drought vs Mixed UP							Cluster 26
Ta.12077.1.A1_x_at	At5g13810	3e-15	glutaredoxin family protein	187.889	271.778	138.716	338.521	361.153	441.19	258.094	445.003				Ofanto Drought vs Mixed UP							Unclassified
Ta.12082.1.A1_x_at				132.76	196.139	148.03	195.067	367.032	194.106	617.967	274.861									Cappelli Drought vs Mixed DOWN		Unclassified
Ta.12083.1.A1_at	At3g53700	7e-39	pentatricopeptide (PPR) repeat-containing protein	242.349	283.25	214.12	92.7185	143.799	179.643	335.346	253.842			Ofanto CTRL vs Mixed DOWN	Ofanto Drought vs Mixed DOWN	Ofanto Heat Vs Mixed DOWN	Cappelli CTRL vs Drought UP					Cluster 36
Ta.12088.1.S1_at	At2g14890	8e-05	arabinogalactan-protein (AGP9)	14.2528	28.6431	37.3528	329.151	31.182	405.079	25.0776	532.575			Ofanto CTRL vs Mixed UP				Cappelli CTRL vs Heat UP				Cluster 4
Ta.12088.1.S1_s_at	At2g14890	8e-05	arabinogalactan-protein (AGP9)	62.1549	148.59	120.881	678.408	111.327	674.423	104.025	568.444		Ofanto CTRL vs Heat UP	Ofanto CTRL vs Mixed UP	Ofanto Drought vs Mixed UP	Ofanto Heat Vs Mixed UP		Cappelli CTRL vs Heat UP				Cluster 1
Ta.12090.1.A1_at	At2g20670	2e-07	expressed protein	127.968	161.92	206.619	170.84	60.7295	193.494	179.892	180.913						Cappelli CTRL vs Drought UP	Cappelli CTRL vs Heat UP	Cappelli CTRL vs Mixed UP			Unclassified
Ta.12093.1.S1_x_at	At4g05470	3e-28	F-box family protein (FBL21)	113.742	206.1	132.066	234.338	141.769	223.016	148.632	207.739			Ofanto CTRL vs Mixed UP								Cluster 1
Ta.12093.3.S1_s_at	At4g05470	3e-28	F-box family protein (FBL21)	93.9061	342.394	209.728	355.253	200.901	307.91	237.7	264.343	CTRL vs Drought UP	Ofanto CTRL vs Heat UP	Ofanto CTRL vs Mixed UP								Cluster 11
Ta.12093.3.S1_x_at	At5g52480	3e-11	leucine-rich repeat protein, N7-related	74.7713	151.936	99.7876	179.106	96.0165	139.553	103.112	117.305		Ofanto CTRL vs Heat UP	Ofanto CTRL vs Mixed UP								Cluster 11
Ta.12098.1.S1_at	At3g23770	7e-06	glycosyl hydrolase family 17 protein	488.273	143.687	330.201	121.178	577.699	216.97	436.316	278.916		Ofanto CTRL vs Heat DOWN	Ofanto CTRL vs Mixed DOWN	Ofanto Drought vs Mixed DOWN			Cappelli CTRL vs Heat DOWN				Cluster 14
Ta.12102.1.S1_a_at				94.3331	728.861	130.212	408.373	130.588	618.702	425.543	711.464		Ofanto CTRL vs Heat UP	Ofanto CTRL vs Mixed UP	Ofanto Drought vs Mixed UP		Cappelli CTRL vs Drought UP	Cappelli CTRL vs Heat UP	Cappelli CTRL vs Mixed UP			Cluster 13
Ta.12102.2.S1_x_at				94.4226	807.835	133.751	468.378	134.923	611.528	428.745	750.024		Ofanto CTRL vs Heat UP	Ofanto CTRL vs Mixed UP	Ofanto Drought vs Mixed UP		Cappelli CTRL vs Drought UP	Cappelli CTRL vs Heat UP	Cappelli CTRL vs Mixed UP			Cluster 13
Ta.12102.3.S1_at				219.152	1230.54	360.483	848.781	12.7618	14.7484	14.3931	14.5215		Ofanto CTRL vs Heat UP	Ofanto CTRL vs Mixed UP	Ofanto Drought vs Mixed UP							Unclassified
Ta.12106.1.S1_at	At2g01350	4e-87	quinolinate phosphoribosyl transferase family protein	181.215	82.2118	137.021	45.7955	114.431	60.3886	124.518	60.5918		Ofanto CTRL vs Heat DOWN	Ofanto CTRL vs Mixed DOWN	Ofanto Drought vs Mixed DOWN					Cappelli Drought vs Mixed DOWN		Cluster 2
Ta.1211.1.S1_at	At5g62840	0.0001	phosphoglycerate/bisphosp hoglycerate mutase family protein	160.962	250.06	183.661	106.474	202.083	223.379	233.255	247.176					Ofanto Heat Vs Mixed DOWN						Unclassified
Ta.1211.2.S1_at				59.5127	143.828	69.6353	79.2714	110.987	103.611	134.968	133.998		Ofanto CTRL vs Heat UP									Unclassified
Ta.12112.1.A1_at	At4g13550	7e-29	lipase class 3 family protein	300.391	777.692	301.989	815.657	218.295	1372.17	233.049	884.345		Ofanto CTRL vs Heat UP	Ofanto CTRL vs Mixed UP	Ofanto Drought vs Mixed UP			Cappelli CTRL vs Heat UP	Cappelli CTRL vs Mixed UP	Cappelli Drought vs Mixed UP		Cluster 23
Ta.12114.1.A1_a_at	At2g03200	6e-10	aspartyl protease family protein	1868.48	928.568	1528.56	238.408	1222.49	240.303	1109.68	383.749		Ofanto CTRL vs Heat DOWN	Ofanto CTRL vs Mixed DOWN	Ofanto Drought vs Mixed DOWN	Ofanto Heat Vs Mixed DOWN						Cluster 2
Ta.12114.1.A1_at	At2g03200	6e-10	aspartyl protease family protein	511.904	295.961	440.834	103.557	396.655	101.624	365.422	139.466			Ofanto CTRL vs Mixed DOWN	Ofanto Drought vs Mixed DOWN	Ofanto Heat Vs Mixed DOWN						Cluster 2
Ta.12114.2.A1_at				262.291	66.3525	170.012	43.9283	375.514	44.6883	489.922	67.9401		Ofanto CTRL vs Heat DOWN	Ofanto CTRL vs Mixed DOWN	Ofanto Drought vs Mixed DOWN			Cappelli CTRL vs Heat DOWN				Cluster 3
Ta.12115.2.S1_at	At3g08820	4e-32	pentatricopeptide (PPR) repeat-containing protein	54.7131	112.68	54.3746	58.5564	46.0503	64.1485	67.3605	78.0733		Ofanto CTRL vs Heat UP									Unclassified
Ta.12118.1.S1_a_at	At1g45191	4e-34	glycosyl hydrolase family 1 protein	6060.46	6004.32	5084.36	1358.66	5310.24	728.658	4302.11	1603.38			Ofanto CTRL vs Mixed DOWN	Ofanto Drought vs Mixed DOWN	Ofanto Heat Vs Mixed DOWN						Cluster 16
Ta.12119.1.S1_x_at	At1g65440	3e-10	glycine-rich protein	3193.87	3183.63	3780.38	3018.75	2272.95	908.911	2587.38	1856.7							Cappelli CTRL vs Heat DOWN				Unclassified
Ta.12119.3.S1_at				607.503	557.754	655.634	544.125	439.637	124.93	544.118	355.818							Cappelli CTRL vs Heat DOWN				Unclassified
Ta.12127.1.A1_at	At2g24130	4e-17	leucine-rich repeat transmembrane protein kinase, putative	560.284	39.9665	555.754	33.2121	948.099	12.6793	705.199	25.012		Ofanto CTRL vs Heat DOWN	Ofanto CTRL vs Mixed DOWN	Ofanto Drought vs Mixed DOWN			Cappelli CTRL vs Heat DOWN				Cluster 21
Ta.12133.1.A1_at	At1g23300	4e-39	MATE efflux family protein	40.9121	131.467	30.0726	245.286	222.44	288.636	264.455	248.986		Ofanto CTRL vs Heat UP	Ofanto CTRL vs Mixed UP	Ofanto Drought vs Mixed UP							Unclassified
Ta.12134.1.A1_at				85.1679	112.307	78.9894	161.909	69.4749	127.491	98.418	127.609				Ofanto Drought vs Mixed UP							Unclassified
Ta.12135.1.A1_at	At2g20670	5e-32	expressed protein	97.33	144.781	156.952	95.4095	53.3485	163.614	107.847	171.764						Cappelli CTRL vs Drought UP	Cappelli CTRL vs Heat UP	Cappelli CTRL vs Mixed UP			Unclassified
Ta.12136.1.A1_at	At1g13420	7e-16	sulfotransferase family protein	115.171	60.4273	90.8706	33.8964	157.419	138.007	143.294	136.66			Ofanto CTRL vs Mixed DOWN								Unclassified
Ta.12139.1.S1_at	At4g38810	2e-20	calcium-binding EF hand family protein	1015.04	1157.07	991.142	1509.3	1161.91	1857.27	645.008	1687.42									Cappelli Drought vs Mixed UP		Unclassified
Ta.12142.1.A1_at	At3g10130	1e-61	SOUL heme-binding family protein	748.069	585.289	761.66	320.436	539.404	342.716	428.034	310.134			Ofanto CTRL vs Mixed DOWN								Cluster 6
Ta.12144.1.A1_at				90.6067	130.396	85.0999	128.21	52.2938	134.53	69.9252	139.8								Cappelli CTRL vs Mixed UP			Cluster 23
Ta.12148.1.S1_x_at				107.633	214.957	140.439	284.313	107.502	199.04	130.643	207.686		Ofanto CTRL vs Heat UP	Ofanto CTRL vs Mixed UP	Ofanto Drought vs Mixed UP							Cluster 5
Ta.12148.3.S1_at				39.7298	64.2272	42.7721	116.345	33.1335	44.5505	37.6778	47.6983			Ofanto CTRL vs Mixed UP	Ofanto Drought vs Mixed UP							Cluster 27
Ta.1215.1.S1_at	At2g29210	4e-05	splicing factor PWI domain-containing protein	15.8287	12.1549	17.1213	11.3068	135.082	37.2032	157.499	21.6948
Ta.12154.1.S1_at				74.0768	210.335	111.014	90.1256	174.636	201.998	231.392	223.941		Ofanto CTRL vs Heat UP			Ofanto Heat Vs Mixed DOWN						Unclassified
Ta.12160.1.A1_at	At5g59400	5e-13	expressed protein	141.918	198.332	144.504	285.565	280.019	412.281	234.352	532.912			Ofanto CTRL vs Mixed UP								Unclassified
Ta.12161.1.A1_at				197.484	175.449	173.117	157.874	247.436	68.2792	255.56	94.7458							Cappelli CTRL vs Heat DOWN				Unclassified
Ta.12169.1.S1_at				1019.52	520.009	927.046	447.361	940.9	432.653	904.408	465.019			Ofanto CTRL vs Mixed DOWN	Ofanto Drought vs Mixed DOWN							Cluster 2
Ta.12171.1.A1_at				52.6247	64.2625	67.6919	169.187	71.3756	54.9233	75.3493	56.6101			Ofanto CTRL vs Mixed UP	Ofanto Drought vs Mixed UP	Ofanto Heat Vs Mixed UP						Unclassified
Ta.12180.1.S1_at	At1g17870	5e-28	expressed protein	136.595	3062.51	542.882	12529.6	387.25	10226.5	1388.9	8746.01	CTRL vs Drought UP	Ofanto CTRL vs Heat UP	Ofanto CTRL vs Mixed UP	Ofanto Drought vs Mixed UP	Ofanto Heat Vs Mixed UP	Cappelli CTRL vs Drought UP	Cappelli CTRL vs Heat UP	Cappelli CTRL vs Mixed UP	Cappelli Drought vs Mixed UP		Cluster 1
Ta.12181.2.S1_x_at	At1g52720	9e-14	expressed protein	22.499	45.1014	27.2098	229.156	22.3705	74.9171	24.3379	53.6328		Ofanto CTRL vs Heat UP									Cluster 8
Ta.12183.1.A1_at	At3g52060	5e-07	expressed protein	52.5555	80.1396	66.2319	106.215	82.5132	103.583	96.0577	104.988			Ofanto CTRL vs Mixed UP								Cluster 37
Ta.1219.1.S1_at	At1g18800	2e-60	nucleosome assembly protein (NAP) family protein	306.023	598.898	343.801	324.551	358.438	466.338	721.012	643.891						Cappelli CTRL vs Drought UP					Unclassified
Ta.12190.1.A1_at	At2g46820	1e-27	expressed protein	2365.87	1516.52	2399.87	835.712	1167.1	529.523	1021.78	546.333			Ofanto CTRL vs Mixed DOWN	Ofanto Drought vs Mixed DOWN			Cappelli CTRL vs Heat DOWN				Cluster 6
Ta.12190.2.A1_at				366.1	172.676	290.375	93.7023	149.675	88.8737	179.603	108.678		Ofanto CTRL vs Heat DOWN	Ofanto CTRL vs Mixed DOWN	Ofanto Drought vs Mixed DOWN							Cluster 6
Ta.12191.1.S1_at				64.6456	152.282	76.2106	96.028	62.2812	132.797	97.3609	140.851		Ofanto CTRL vs Heat UP									Cluster 20
Ta.12191.3.S1_at	At5g02960	1e-13	40S ribosomal protein S23 (RPS23B)	83.9082	176.405	88.4833	126.302	78.9026	160.883	116.723	183.681		Ofanto CTRL vs Heat UP									Cluster 13
Ta.12195.1.A1_at				33.6495	634.866	32.3381	164.373	41.5913	151.036	68.0751	226.404		Ofanto CTRL vs Heat UP	Ofanto CTRL vs Mixed UP	Ofanto Drought vs Mixed UP	Ofanto Heat Vs Mixed DOWN		Cappelli CTRL vs Heat UP	Cappelli CTRL vs Mixed UP	Cappelli Drought vs Mixed UP		Unclassified
Ta.122.1.S1_x_at	At1g20440	2e-32	dehydrin (COR47)	819.67	1909.89	1581.43	5120.7	1881.76	4956.76	972.467	3892.73		Ofanto CTRL vs Heat UP	Ofanto CTRL vs Mixed UP	Ofanto Drought vs Mixed UP	Ofanto Heat Vs Mixed UP		Cappelli CTRL vs Heat UP	Cappelli CTRL vs Mixed UP	Cappelli Drought vs Mixed UP		Unclassified
Ta.12205.1.A1_at	At5g47850	4e-30	protein kinase, putative	84.0208	72.5174	96.6814	45.716	232.064	92.5518	193.8	96.278				Ofanto Drought vs Mixed DOWN							Cluster 12
Ta.12206.1.S1_at	At1g73060	4e-77	expressed protein	1436.55	1057.77	1353.03	451.926	906.939	375.773	1064.16	544.749			Ofanto CTRL vs Mixed DOWN	Ofanto Drought vs Mixed DOWN	Ofanto Heat Vs Mixed DOWN		Cappelli CTRL vs Heat DOWN				Cluster 6
Ta.12206.2.S1_at	At1g73060	2e-79	expressed protein	337.298	690.542	593.89	410.038	253.545	92.9383	252.314	121.568		Ofanto CTRL vs Heat UP									Unclassified
Ta.12207.1.A1_at				151.2	83.5108	112.688	57.0175	143.876	60.832	150.149	55.9881			Ofanto CTRL vs Mixed DOWN				Cappelli CTRL vs Heat DOWN		Cappelli Drought vs Mixed DOWN		Cluster 2
Ta.12210.1.A1_at				66.3546	107.92	62.629	136.796	46.7942	100.915	64.4811	73.3867							Cappelli CTRL vs Heat UP				Unclassified
Ta.12219.1.A1_at	At1g09850	1e-29	cysteine protease, papain-like (XBCP3)	121.827	205.651	152.63	2196.39	273.873	10105.2	244.088	6277.8			Ofanto CTRL vs Mixed UP	Ofanto Drought vs Mixed UP	Ofanto Heat Vs Mixed UP		Cappelli CTRL vs Heat UP				Cluster 4
Ta.12225.1.S1_x_at	At3g24500	9e-42	ethylene-responsive transcriptional coactivator, putative	59.1941	654.573	42.186	4640.58	48.5902	2536.34	45.8514	1923.21			Ofanto CTRL vs Mixed UP	Ofanto Drought vs Mixed UP			Cappelli CTRL vs Heat UP		Cappelli Drought vs Mixed UP		Cluster 1
Ta.12225.2.S1_at	At3g24500	5e-14	ethylene-responsive transcriptional coactivator, putative	31.4697	914.739	33.7477	3539.2	44.2806	3025.77	35.0287	2501.54		Ofanto CTRL vs Heat UP	Ofanto CTRL vs Mixed UP	Ofanto Drought vs Mixed UP			Cappelli CTRL vs Heat UP	Cappelli CTRL vs Mixed UP	Cappelli Drought vs Mixed UP		Cluster 1
Ta.12225.3.S1_a_at	At3g24500	9e-42	ethylene-responsive transcriptional coactivator, putative	183.772	633.854	184.887	3323.83	153.893	1543.12	138.813	1059.7			Ofanto CTRL vs Mixed UP	Ofanto Drought vs Mixed UP			Cappelli CTRL vs Heat UP				Cluster 1
Ta.12235.1.A1_at				78.4539	80.6821	81.9277	205.686	48.265	99.9857	75.7607	92.3135			Ofanto CTRL vs Mixed UP	Ofanto Drought vs Mixed UP	Ofanto Heat Vs Mixed UP		Cappelli CTRL vs Heat UP				Unclassified
Ta.12243.2.S1_a_at	At5g59080	8e-16	expressed protein	32.5665	52.5495	29.5766	185.558	51.198	168.029	26.2105	163.566			Ofanto CTRL vs Mixed UP	Ofanto Drought vs Mixed UP	Ofanto Heat Vs Mixed UP						Cluster 40
Ta.12251.2.S1_a_at	At1g17280	1e-72	ubiquitin-conjugating enzyme, putative	257.84	443.008	344.13	620.361	389.807	581.052	403.875	577.98			Ofanto CTRL vs Mixed UP								Cluster 1
Ta.12252.1.S1_s_at	At3g06850	2e-67	branched chain alpha-keto acid dehydrogenase E2 subunit (din3)	65.6289	185.024	108.639	462.499	86.4661	1185.1	120.364	941.786		Ofanto CTRL vs Heat UP	Ofanto CTRL vs Mixed UP	Ofanto Drought vs Mixed UP			Cappelli CTRL vs Heat UP				Cluster 4
Ta.12271.1.A1_at				6.34523	8.60602	4.89573	893.847	5.10449	1683.59	5.28306	1332.25			Ofanto CTRL vs Mixed UP	Ofanto Drought vs Mixed UP	Ofanto Heat Vs Mixed UP		Cappelli CTRL vs Heat UP				Cluster 4
Ta.12274.1.S1_a_at	At1g19140	9e-58	expressed protein	155.951	244.803	200.719	501.083	192.732	439.171	231.522	322.075			Ofanto CTRL vs Mixed UP	Ofanto Drought vs Mixed UP	Ofanto Heat Vs Mixed UP		Cappelli CTRL vs Heat UP				Cluster 1
Ta.12276.1.S1_s_at	At2g02030	2e-11	F-box family protein	119.906	256.138	160.944	304.548	177.444	253.259	206.582	261.391		Ofanto CTRL vs Heat UP	Ofanto CTRL vs Mixed UP								Cluster 11
Ta.12276.2.A1_at				86.3195	149.524	93.3155	182.635	107.494	149.402	123.677	156.767			Ofanto CTRL vs Mixed UP								Cluster 32
Ta.12276.2.A1_s_at	At2g02030	2e-11	F-box family protein	136.525	251.83	156.107	301.757	179.753	237.693	210.241	233.146			Ofanto CTRL vs Mixed UP								Cluster 32
Ta.12279.1.A1_at				104.324	71.0331	109.903	91.9525	168.982	52.7578	135.14	57.0795							Cappelli CTRL vs Heat DOWN	Cappelli CTRL vs Mixed DOWN	Cappelli Drought vs Mixed DOWN		Cluster 51
Ta.1229.1.S1_at	At1g08630	1e-102	L-allo-threonine aldolase-related	97.8352	461.572	218.869	375.692	315.49	1443.76	110.022	909.057		Ofanto CTRL vs Heat UP	Ofanto CTRL vs Mixed UP			Cappelli CTRL vs Drought DOWN					Unclassified
Ta.1229.1.S1_x_at	At1g08630	1e-102	L-allo-threonine aldolase-related	60.5146	223.372	116.911	199.758	165.282	742.026	65.1366	500.857		Ofanto CTRL vs Heat UP	Ofanto CTRL vs Mixed UP			Cappelli CTRL vs Drought DOWN					Unclassified
Ta.1230.1.S1_x_at	At3g12120	6e-91	omega-6 fatty acid desaturase, endoplasmic reticulum (FAD2) / delta-12 desaturase	3595.75	2084.19	2998.76	1452.89	2704.87	736.745	2650.61	1254.25			Ofanto CTRL vs Mixed DOWN	Ofanto Drought vs Mixed DOWN			Cappelli CTRL vs Heat DOWN	Cappelli CTRL vs Mixed DOWN	Cappelli Drought vs Mixed DOWN		Cluster 16
Ta.12303.1.S1_at	At3g26130	3e-14	glycosyl hydrolase family 5 protein / cellulase family protein	151.807	320.711	211.185	439.08	212.499	544.271	341.877	384.488			Ofanto CTRL vs Mixed UP	Ofanto Drought vs Mixed UP			Cappelli CTRL vs Heat UP				Unclassified
Ta.12331.1.A1_at	At5g22390	3e-07	expressed protein	104.907	96.6158	78.656	158.042	146.839	115.436	110.823	133.504				Ofanto Drought vs Mixed UP							Unclassified
Ta.12331.1.A1_s_at	At5g22390	3e-07	expressed protein	189.569	138.68	123.265	332.276	257.428	188.788	170.234	225.599				Ofanto Drought vs Mixed UP	Ofanto Heat Vs Mixed UP						Unclassified
Ta.12337.1.S1_at	At5g46180	3e-70	ornithine aminotransferase, putative / ornithine--oxo-acid aminotransferase, putative	110.75	598.773	199.238	1126.54	309.519	2305.36	180.018	1760.48		Ofanto CTRL vs Heat UP	Ofanto CTRL vs Mixed UP	Ofanto Drought vs Mixed UP			Cappelli CTRL vs Heat UP				Cluster 1
Ta.12338.1.S1_at	At2g04550	9e-81	dual specificity protein phosphatase family protein	223.745	333.387	224.562	659.2	243.414	611.901	231.074	499.71			Ofanto CTRL vs Mixed UP	Ofanto Drought vs Mixed UP			Cappelli CTRL vs Heat UP				Cluster 1
Ta.12338.2.S1_a_at	At2g04550	9e-81	dual specificity protein phosphatase family protein	83.2536	168.071	118.255	350.487	114.518	292.774	88.7881	194.683		Ofanto CTRL vs Heat UP	Ofanto CTRL vs Mixed UP	Ofanto Drought vs Mixed UP	Ofanto Heat Vs Mixed UP		Cappelli CTRL vs Heat UP				Cluster 1
Ta.12339.1.S1_at	At5g40780	0	lysine and histidine specific transporter, putative	1508.62	454.387	1438.74	176.285	2650.08	582.339	2257.63	672.87		Ofanto CTRL vs Heat DOWN	Ofanto CTRL vs Mixed DOWN	Ofanto Drought vs Mixed DOWN	Ofanto Heat Vs Mixed DOWN		Cappelli CTRL vs Heat DOWN				Cluster 3
Ta.12339.1.S1_s_at	At5g40780	0	lysine and histidine specific transporter, putative	565.583	200.555	548.416	85.8519	1014.95	247.908	892.652	280.827		Ofanto CTRL vs Heat DOWN	Ofanto CTRL vs Mixed DOWN	Ofanto Drought vs Mixed DOWN	Ofanto Heat Vs Mixed DOWN		Cappelli CTRL vs Heat DOWN				Cluster 3
Ta.12347.2.S1_a_at	At3g56290	5e-53	expressed protein	236.617	360.505	186.177	233.601	1089.24	907.274	677.382	719.117
Ta.12348.1.A1_at	At1g72770	1e-42	protein phosphatase 2C P2C-HA / PP2C P2C-HA (P2C-HA)	44.9316	225.247	710.838	489.622	91.2884	458.272	180.893	465.355	CTRL vs Drought UP	Ofanto CTRL vs Heat UP	Ofanto CTRL vs Mixed UP				Cappelli CTRL vs Heat UP				Unclassified
Ta.1235.2.S1_a_at	At1g60780	1e-125	clathrin adaptor complexes medium subunit family protein	59.8182	111.857	81.3844	52.1875	113.428	106.549	83.0242	77.4883					Ofanto Heat Vs Mixed DOWN						Unclassified
Ta.12354.1.S1_at	At4g38390	1e-88	expressed protein	37.0933	46.5252	31.8165	52.3156	51.8217	118.975	64.0933	100.841							Cappelli CTRL vs Heat UP				Cluster 17
Ta.12357.1.A1_at	At1g74700	3e-49	RNase Z	450.458	1327.82	1107.85	1598.37	401.565	370.253	446.426	477.258	CTRL vs Drought UP	Ofanto CTRL vs Heat UP	Ofanto CTRL vs Mixed UP								Cluster 33
Ta.12357.1.A1_s_at	At1g74700	3e-49	RNase Z	225.321	759.479	616.331	1060.16	216.184	251.519	241.084	281.233	CTRL vs Drought UP	Ofanto CTRL vs Heat UP	Ofanto CTRL vs Mixed UP								Cluster 33
Ta.12361.1.A1_at	At3g07070	3e-06	protein kinase family protein	201.681	178.895	223.021	96.2516	211.497	113.58	223.63	151.996				Ofanto Drought vs Mixed DOWN							Cluster 2
Ta.12364.1.S1_at	At1g80770	1e-32	expressed protein	100.271	351.248	145.591	280.738	123.406	243.449	175.567	291.376		Ofanto CTRL vs Heat UP	Ofanto CTRL vs Mixed UP					Cappelli CTRL vs Mixed UP			Cluster 5
Ta.12368.2.S1_x_at	At2g42975	6e-30	expressed protein	937.08	1345.22	1020.62	1978.41	1574.32	1193.11	1187.68	1272.27			Ofanto CTRL vs Mixed UP								Unclassified
Ta.12368.3.S1_a_at	At2g42975	6e-30	expressed protein	255.113	418.997	307.148	592.569	491.042	353.313	363.276	379.484			Ofanto CTRL vs Mixed UP								Unclassified
Ta.12373.2.S1_at				13.6148	15.1673	11.3492	17.0947	145.711	335.694	187.324	321.829							Cappelli CTRL vs Heat UP	Cappelli CTRL vs Mixed UP			Cluster 41
Ta.12373.2.S1_x_at				14.5258	13.3291	14.2583	15.4645	125.076	300.38	170.481	298.964							Cappelli CTRL vs Heat UP	Cappelli CTRL vs Mixed UP			Cluster 41
Ta.12379.1.A1_at	At1g15170	3e-70	MATE efflux family protein	248.513	307.216	156.842	580.102	352.142	1302.84	311.176	1122.75			Ofanto CTRL vs Mixed UP	Ofanto Drought vs Mixed UP			Cappelli CTRL vs Heat UP				Cluster 4
Ta.12382.3.S1_at	At4g15290	1e-33	cellulose synthase family protein	231.347	518.325	294.719	347.032	642.75	677.128	528.92	530.717		Ofanto CTRL vs Heat UP									Unclassified
Ta.12390.1.A1_at				175.202	171.079	179.521	358.973	175.795	200.325	184.495	212.818			Ofanto CTRL vs Mixed UP		Ofanto Heat Vs Mixed UP						Cluster 27
Ta.12391.1.A1_at				21.4336	14.3952	14.6604	19.9673	221.437	77.9786	254.813	104.28
Ta.12398.1.A1_s_at	At4g39850	1e-51	peroxisomal ABC transporter (PXA1)	133.028	116.426	104.433	39.2554	140.551	134.204	115.771	129.61			Ofanto CTRL vs Mixed DOWN	Ofanto Drought vs Mixed DOWN	Ofanto Heat Vs Mixed DOWN						Unclassified
Ta.12400.1.A1_at	At1g28050	1e-12	zinc finger (B-box type) family protein	421.417	734.74	350.835	689.357	328.63	821.768	321.883	704.57							Cappelli CTRL vs Heat UP	Cappelli CTRL vs Mixed UP	Cappelli Drought vs Mixed UP		Cluster 23
Ta.12402.2.S1_a_at				50.1284	107.53	99.2633	71.4026	9.06977	8.36216	8.345	9.67298		Ofanto CTRL vs Heat UP									Unclassified
Ta.12409.1.A1_at				378.837	130.699	464.744	118.083	106.599	9.47334	141.822	13.6168		Ofanto CTRL vs Heat DOWN	Ofanto CTRL vs Mixed DOWN	Ofanto Drought vs Mixed DOWN			Cappelli CTRL vs Heat DOWN	Cappelli CTRL vs Mixed DOWN	Cappelli Drought vs Mixed DOWN		Cluster 16
Ta.12410.2.S1_at	At1g65730	6e-73	oligopeptide transporter OPT family protein	91.0583	138.173	78.2488	276.085	152.585	178.026	146.59	193.747			Ofanto CTRL vs Mixed UP	Ofanto Drought vs Mixed UP							Unclassified
Ta.12413.1.S1_at	At1g73010	2e-60	expressed protein	189.004	108.508	219.723	205.348	502.052	118.893	565.675	178.675							Cappelli CTRL vs Heat DOWN				Unclassified
Ta.12420.1.S1_at	At4g13500	7e-30	expressed protein	1271.99	634.42	972.676	338.246	400.315	305.967	592.804	530.254		Ofanto CTRL vs Heat DOWN	Ofanto CTRL vs Mixed DOWN	Ofanto Drought vs Mixed DOWN							Unclassified
Ta.12420.1.S1_x_at	At4g13500	7e-30	expressed protein	1305.91	650.659	1011.65	343.458	493.349	333.816	658.843	506.609		Ofanto CTRL vs Heat DOWN	Ofanto CTRL vs Mixed DOWN	Ofanto Drought vs Mixed DOWN							Cluster 6
Ta.12420.3.S1_x_at	At4g13500	9e-16	expressed protein	333.545	180.538	285.396	123.102	162.799	135.62	197.472	153.641				Ofanto Drought vs Mixed DOWN							Cluster 39
Ta.12422.2.S1_a_at	At5g61380	2e-56	ABI3-interacting protein 1 (AIP1)	84.5598	89.8849	215.38	68.8329	32.8356	95.5517	25.7706	42.1984	CTRL vs Drought UP			Ofanto Drought vs Mixed DOWN			Cappelli CTRL vs Heat UP				Unclassified
Ta.12422.3.S1_a_at	At5g61380	2e-56	ABI3-interacting protein 1 (AIP1)	128.766	86.3538	261.588	67.624	32.3409	92.0252	20.006	40.5471	CTRL vs Drought UP			Ofanto Drought vs Mixed DOWN							Unclassified
Ta.12434.1.S1_at				231.963	15.9211	171.505	13.6217	58.9382	10.2794	71.1178	12.5198		Ofanto CTRL vs Heat DOWN	Ofanto CTRL vs Mixed DOWN	Ofanto Drought vs Mixed DOWN			Cappelli CTRL vs Heat DOWN	Cappelli CTRL vs Mixed DOWN	Cappelli Drought vs Mixed DOWN		Cluster 21
Ta.12435.1.S1_at				162.226	141.166	186.708	92.884	158.779	97.3661	209.813	118.653				Ofanto Drought vs Mixed DOWN							Cluster 2
Ta.1244.1.S1_x_at	At4g11650	2e-50	osmotin-like protein (OSM34)	421.436	669.561	975.937	327.944	312.51	299.64	539.732	271.643	CTRL vs Drought UP										Unclassified
Ta.12446.1.A1_at	At2g43940	2e-29	thiol methyltransferase, putative	252.783	411.446	218.874	451.187	185.533	504.278	213.043	413.31				Ofanto Drought vs Mixed UP			Cappelli CTRL vs Heat UP				Cluster 23
Ta.12448.1.A1_at	At4g23180	1e-21	receptor-like protein kinase 4, putative (RLK4)	122.566	80.6895	107.724	42.2458	106.706	46.0159	96.3456	51.3056			Ofanto CTRL vs Mixed DOWN				Cappelli CTRL vs Heat DOWN	Cappelli CTRL vs Mixed DOWN			Cluster 2
Ta.12452.1.S1_at	At2g15230	2e-16	lipase family protein	350.398	453.257	334.574	553.209	331.73	688.517	326.389	563.355							Cappelli CTRL vs Heat UP				Cluster 1
Ta.12456.1.A1_at				8.74166	9.49064	10.3119	8.67193	380.51	29.9794	281.447	40.9076							Cappelli CTRL vs Heat DOWN				Cluster 7
Ta.12457.1.S1_x_at	At3g02580	1e-117	delta 7-sterol-C5-desaturase (STE1)	523.805	970.014	628.432	397.706	325.379	326.859	425.928	312.122					Ofanto Heat Vs Mixed DOWN						Unclassified
Ta.12466.1.A1_at	At3g46940	2e-19	deoxyuridine 5'-triphosphate nucleotidohydrolase family	19.9495	166.798	22.2388	149.637	17.775	212.537	15.2412	215.548		Ofanto CTRL vs Heat UP	Ofanto CTRL vs Mixed UP	Ofanto Drought vs Mixed UP			Cappelli CTRL vs Heat UP	Cappelli CTRL vs Mixed UP	Cappelli Drought vs Mixed UP		Cluster 5
Ta.12477.1.S1_at				8.56139	64.7568	111.868	334.048	15.2356	252.578	44.0945	200.119	CTRL vs Drought UP	Ofanto CTRL vs Heat UP	Ofanto CTRL vs Mixed UP	Ofanto Drought vs Mixed UP	Ofanto Heat Vs Mixed UP		Cappelli CTRL vs Heat UP	Cappelli CTRL vs Mixed UP			Unclassified
Ta.12478.1.A1_at	At5g58575	4e-24	expressed protein	195.693	423.546	230.939	360.221	244.847	443.096	231.294	399.403		Ofanto CTRL vs Heat UP									Cluster 13
Ta.12485.1.A1_s_at				45.0231	47.8858	35.2149	57.3748	41.736	282.087	56.1448	213.57							Cappelli CTRL vs Heat UP				Cluster 17
Ta.12492.1.S1_at	At3g09000	3e-07	proline-rich family protein	223.789	263.013	172.698	435.699	243.941	515.329	214.257	412.363				Ofanto Drought vs Mixed UP							Cluster 4
Ta.12503.1.S1_at	At1g05350	1e-22	thiF family protein	218.247	407.57	234.53	818.59	311.28	698.725	359.517	475.955			Ofanto CTRL vs Mixed UP	Ofanto Drought vs Mixed UP	Ofanto Heat Vs Mixed UP		Cappelli CTRL vs Heat UP				Cluster 1
Ta.12503.1.S1_x_at	At1g05350	1e-22	thiF family protein	121.646	236.228	124.681	466.442	186.006	401.173	208.035	265.992			Ofanto CTRL vs Mixed UP	Ofanto Drought vs Mixed UP							Cluster 1
Ta.12503.3.S1_a_at	At1g05350	1e-93	thiF family protein	23.5059	80.9836	38.6986	145.332	66.0945	125.856	61.2603	61.3771		Ofanto CTRL vs Heat UP	Ofanto CTRL vs Mixed UP	Ofanto Drought vs Mixed UP							Cluster 11
Ta.12506.1.A1_x_at	At1g70650	5e-05	zinc finger (Ran-binding) family protein	99.5719	89.5578	98.8704	47.2487	109.522	65.807	123.4	72.3796			Ofanto CTRL vs Mixed DOWN	Ofanto Drought vs Mixed DOWN							Cluster 9
Ta.12508.1.S1_at	At1g06950	2e-65	chloroplast inner envelope protein-related	847.268	1021.52	638.046	991.766	552.417	1057.73	1116.86	1340.67						Cappelli CTRL vs Drought UP					Unclassified
Ta.1251.1.S1_at	At1g19730	3e-33	thioredoxin H-type 4 (TRX-H-4) (GREN)	673.613	429.917	754.016	1082.54	771.108	545.699	474.466	495.872					Ofanto Heat Vs Mixed UP						Unclassified
Ta.12514.1.A1_s_at	At5g47540	4e-42	Mo25 family protein	1026.16	981.5	1003.06	2067.89	1322.75	1396.75	1153.87	1351.52			Ofanto CTRL vs Mixed UP	Ofanto Drought vs Mixed UP	Ofanto Heat Vs Mixed UP						Cluster 15
Ta.12517.1.S1_at	At1g11260	1e-88	glucose transporter (STP1)	169.886	27.7782	110.352	14.9621	318.117	53.2363	284.635	64.0274		Ofanto CTRL vs Heat DOWN	Ofanto CTRL vs Mixed DOWN	Ofanto Drought vs Mixed DOWN			Cappelli CTRL vs Heat DOWN				Cluster 22
Ta.12517.2.S1_a_at	At1g11260	1e-88	glucose transporter (STP1)	156.517	96.9366	170.012	67.4446	165.241	61.4921	143.671	61.9776			Ofanto CTRL vs Mixed DOWN	Ofanto Drought vs Mixed DOWN				Cappelli CTRL vs Mixed DOWN			Cluster 2
Ta.1252.1.S1_at	At4g16830	1e-45	nuclear RNA-binding protein (RGGA)	1077.88	1103.62	1073.36	531.274	1119.11	1031.37	1572.35	1183.7			Ofanto CTRL vs Mixed DOWN	Ofanto Drought vs Mixed DOWN	Ofanto Heat Vs Mixed DOWN						Cluster 25
Ta.12527.1.S1_s_at	At2g21120	8e-53	expressed protein	264.532	640.217	266.865	1162.96	404.957	1071.88	479.001	1242.86		Ofanto CTRL vs Heat UP	Ofanto CTRL vs Mixed UP	Ofanto Drought vs Mixed UP			Cappelli CTRL vs Heat UP	Cappelli CTRL vs Mixed UP	Cappelli Drought vs Mixed UP		Cluster 1
Ta.12527.1.S1_x_at	At2g21120	8e-53	expressed protein	172.044	356.853	159.562	653.752	234.628	612.708	289.422	708.856		Ofanto CTRL vs Heat UP	Ofanto CTRL vs Mixed UP	Ofanto Drought vs Mixed UP			Cappelli CTRL vs Heat UP	Cappelli CTRL vs Mixed UP	Cappelli Drought vs Mixed UP		Cluster 1
Ta.12534.1.A1_at	At5g67290	6e-64	FAD-dependent oxidoreductase family protein	70.2507	89.5598	88.7622	137.106	66.2062	199.167	106.863	165.777							Cappelli CTRL vs Heat UP	Cappelli CTRL vs Mixed UP			Unclassified
Ta.12543.1.S1_at	At2g24280	1e-84	serine carboxypeptidase S28 family protein	118.238	241.783	127.924	152.818	404.067	239.695	427.521	292.197		Ofanto CTRL vs Heat UP									Unclassified
Ta.12548.1.S1_at				210.885	450.027	301.473	735.233	225.357	411.684	279.915	445.734		Ofanto CTRL vs Heat UP	Ofanto CTRL vs Mixed UP	Ofanto Drought vs Mixed UP							Cluster 18
Ta.12553.1.S1_at	At1g19250	3e-42	flavin-containing monooxygenase family protein / FMO family protein	106.013	100.362	98.6913	307.268	21.1496	310.843	21.5827	214.097			Ofanto CTRL vs Mixed UP	Ofanto Drought vs Mixed UP	Ofanto Heat Vs Mixed UP		Cappelli CTRL vs Heat UP	Cappelli CTRL vs Mixed UP	Cappelli Drought vs Mixed UP		Unclassified
Ta.12561.1.S1_at	At4g27435	4e-59	expressed protein	353.58	525.81	494.529	709.825	497.915	801.455	319.024	693.664			Ofanto CTRL vs Mixed UP								Unclassified
Ta.12561.1.S1_x_at	At4g27435	4e-59	expressed protein	97.7429	154.914	140.419	224.937	152.886	273.831	92.5458	211.228			Ofanto CTRL vs Mixed UP								Unclassified
Ta.12561.2.S1_x_at	At1g52910	2e-59	expressed protein	104.556	115.945	126.108	178.751	82.0789	192.293	46.2001	103.864							Cappelli CTRL vs Heat UP				Unclassified
Ta.12561.3.S1_at	At4g27435	9e-59	expressed protein	142.302	105.605	198.714	210.628	52.5017	235.227	48.422	136.861					Ofanto Heat Vs Mixed UP		Cappelli CTRL vs Heat UP				Unclassified
Ta.12561.3.S1_x_at	At4g27435	9e-59	expressed protein	108.438	116.908	160.258	155.179	71.2848	221.192	62.2662	122.905							Cappelli CTRL vs Heat UP				Unclassified
Ta.12565.1.S1_at	At4g24690	1e-63	ubiquitin-associated (UBA)/TS-N domain-containing protein / octicosapeptide/Phox/Bemp1 (PB1) domain-containing	4092.98	3200.82	4114.78	1805.82	5464.14	3835.47	5742.64	3806.31			Ofanto CTRL vs Mixed DOWN	Ofanto Drought vs Mixed DOWN							Cluster 22
Ta.12565.3.S1_a_at	At4g24690	1e-63	ubiquitin-associated (UBA)/TS-N domain-containing protein / octicosapeptide/Phox/Bemp1 (PB1) domain-containing	1123.44	1039.62	1385.5	509.547	1872.71	1096.56	1835.13	868.706			Ofanto CTRL vs Mixed DOWN	Ofanto Drought vs Mixed DOWN	Ofanto Heat Vs Mixed DOWN						Unclassified
Ta.12568.2.S1_a_at	At1g32100	1e-78	pinoresinol-lariciresinol reductase, putative	199.748	121.413	262.494	130.232	220.023	112.651	189.778	80.1994				Ofanto Drought vs Mixed DOWN							Unclassified
Ta.12568.2.S1_x_at	At1g32100	1e-48	pinoresinol-lariciresinol reductase, putative	131.011	75.9231	171.539	87.811	153.296	77.5947	125.403	58.7676								Cappelli CTRL vs Mixed DOWN	Cappelli Drought vs Mixed DOWN		Unclassified
Ta.12573.1.S1_at	At1g27340	5e-81	F-box family protein	949.539	963.32	930.614	355.532	840.948	341.591	755.273	418.712			Ofanto CTRL vs Mixed DOWN	Ofanto Drought vs Mixed DOWN	Ofanto Heat Vs Mixed DOWN						Cluster 19
Ta.1258.1.S1_a_at	At4g13940	0	adenosylhomocysteinase / S-adenosyl-L-homocysteine hydrolase / AdoHcyase (SAHH)	7646.83	4038.74	10042.4	3334.32	10305.8	2754.11	10327.9	3822.62			Ofanto CTRL vs Mixed DOWN	Ofanto Drought vs Mixed DOWN			Cappelli CTRL vs Heat DOWN				Cluster 3
Ta.1258.2.S1_x_at	At3g23810	2e-84	adenosylhomocysteinase, putative / S-adenosyl-L-homocysteine hydrolase, putative / AdoHcyase, putative	4732.13	2202.35	7000.83	1813.38	6856.49	1470.27	6885.21	2061.87		Ofanto CTRL vs Heat DOWN	Ofanto CTRL vs Mixed DOWN	Ofanto Drought vs Mixed DOWN			Cappelli CTRL vs Heat DOWN				Cluster 3
Ta.12584.1.S1_at	At5g50970	2e-40	WD-40 repeat family protein	36.0001	67.8666	39.8101	142.83	42.455	85.2135	52.122	108.237			Ofanto CTRL vs Mixed UP	Ofanto Drought vs Mixed UP	Ofanto Heat Vs Mixed UP		Cappelli CTRL vs Heat UP	Cappelli CTRL vs Mixed UP	Cappelli Drought vs Mixed UP		Cluster 1
Ta.12590.1.S1_s_at	At2g24580	1e-126	sarcosine oxidase family protein	563.39	619.541	435.843	335.083	991.887	251.941	1155.42	318.049							Cappelli CTRL vs Heat DOWN		Cappelli Drought vs Mixed DOWN		Unclassified
Ta.12590.1.S1_x_at	At2g24580	1e-126	sarcosine oxidase family protein	476.997	165.304	350.81	69.0633	1607.43	98.9055	1733.26	131.352		Ofanto CTRL vs Heat DOWN	Ofanto CTRL vs Mixed DOWN	Ofanto Drought vs Mixed DOWN			Cappelli CTRL vs Heat DOWN	Cappelli CTRL vs Mixed DOWN	Cappelli Drought vs Mixed DOWN		Cluster 3
Ta.12636.1.S1_s_at	At2g33990	4e-39	calmodulin-binding family protein	435.707	315.024	374.152	110.496	547.831	274.027	475.957	297.985			Ofanto CTRL vs Mixed DOWN	Ofanto Drought vs Mixed DOWN	Ofanto Heat Vs Mixed DOWN		Cappelli CTRL vs Heat DOWN				Cluster 9
Ta.12641.1.S1_at	At3g02090	1e-32	mitochondrial processing peptidase beta subunit, putative	307.131	577.119	350.069	1092.49	303.072	1252.09	365.798	1083.89			Ofanto CTRL vs Mixed UP	Ofanto Drought vs Mixed UP			Cappelli CTRL vs Heat UP	Cappelli CTRL vs Mixed UP			Cluster 1
Ta.12654.1.S1_at	At5g07330	3e-22	expressed protein	10.0675	16.5147	9.30283	4798.3	10.3894	4387.34	8.5763	1319.99			Ofanto CTRL vs Mixed UP	Ofanto Drought vs Mixed UP	Ofanto Heat Vs Mixed UP		Cappelli CTRL vs Heat UP				Cluster 4
Ta.12656.1.S1_at				101.266	107.275	107.967	36.7274	80.7153	81.6937	119.095	104.564				Ofanto Drought vs Mixed DOWN							Cluster 25
Ta.12660.3.S1_a_at	At4g32850	1e-104	nucleotidyltransferase family protein	71.3325	199.427	155.894	214.854	169.216	184.461	138.293	144.248		Ofanto CTRL vs Heat UP									Cluster 30
Ta.12664.1.S1_at	At1g08200	1e-132	expressed protein	81.1686	106.458	82.8374	148.146	101.87	214.106	110.618	175.441							Cappelli CTRL vs Heat UP				Cluster 4
Ta.12668.1.A1_at	At5g58350	4e-08	protein kinase family protein	492.106	610.23	468.378	1096.18	724.62	1029.77	657.675	1010.1			Ofanto CTRL vs Mixed UP	Ofanto Drought vs Mixed UP							Cluster 10
Ta.12671.1.S1_a_at	At1g14870	2e-52	expressed protein	3516.49	3491.41	3222.24	1651.81	7656.79	2495.01	6665.14	3310.34			Ofanto CTRL vs Mixed DOWN								Cluster 43
Ta.12676.1.S1_at	At2g43080	2e-79	oxidoreductase, 2OG-Fe(II) oxygenase family protein	140.353	134.95	170.796	75.7515	200.916	128.312	172.38	92.621				Ofanto Drought vs Mixed DOWN				Cappelli CTRL vs Mixed DOWN			Unclassified
Ta.12690.2.S1_x_at	At5g58490	4e-43	cinnamoyl-CoA reductase family	380.3	226.85	453.918	112.534	370.508	43.9699	445.182	92.8616			Ofanto CTRL vs Mixed DOWN	Ofanto Drought vs Mixed DOWN	Ofanto Heat Vs Mixed DOWN		Cappelli CTRL vs Heat DOWN				Cluster 2
Ta.12694.1.S1_at	At5g62990	5e-42	hypothetical protein	446.656	1831.04	737.326	1417.97	145.207	1031.63	390.317	974.268		Ofanto CTRL vs Heat UP	Ofanto CTRL vs Mixed UP			Cappelli CTRL vs Drought UP		Cappelli CTRL vs Mixed UP			Cluster 38
Ta.12697.1.S1_at				52.3066	89.9998	59.6244	110.769	98.6684	230.353	104.252	209.443			Ofanto CTRL vs Mixed UP				Cappelli CTRL vs Heat UP				Cluster 17
Ta.12705.1.S1_at	At3g15180	1e-48	5115810|proteasome-related	48.8266	83.9427	80.8264	285.506	51.3442	133.344	58.6147	107.23			Ofanto CTRL vs Mixed UP	Ofanto Drought vs Mixed UP	Ofanto Heat Vs Mixed UP		Cappelli CTRL vs Heat UP				Cluster 8
Ta.12705.2.S1_a_at	At3g15180	1e-48	5115810|proteasome-related	82.285	274.477	235.254	672.506	135.362	275.141	148.785	210.266	CTRL vs Drought UP	Ofanto CTRL vs Heat UP	Ofanto CTRL vs Mixed UP	Ofanto Drought vs Mixed UP	Ofanto Heat Vs Mixed UP		Cappelli CTRL vs Heat UP				Cluster 35
Ta.12706.1.S1_at	At3g07370	2e-51	tetratricopeptide repeat (TPR)-containing protein / U-box domain-containing protein	76.7178	112.732	68.7651	531.758	76.8341	644.115	57.3366	385.152			Ofanto CTRL vs Mixed UP	Ofanto Drought vs Mixed UP	Ofanto Heat Vs Mixed UP		Cappelli CTRL vs Heat UP				Cluster 1
Ta.12707.1.A1_a_at				187.996	195.403	218.298	26.3195	184.225	114.605	207.961	105.523			Ofanto CTRL vs Mixed DOWN	Ofanto Drought vs Mixed DOWN	Ofanto Heat Vs Mixed DOWN						Cluster 9
Ta.12709.1.S1_at				138.941	254.408	173.169	453.954	352.491	719.136	340.953	591.245			Ofanto CTRL vs Mixed UP	Ofanto Drought vs Mixed UP							Cluster 10
Ta.12714.2.S1_a_at	At2g44710	1e-05	RNA recognition motif (RRM)-containing protein	3406.6	1601.14	2893.01	566.325	937.421	100.473	623.878	174.863		Ofanto CTRL vs Heat DOWN	Ofanto CTRL vs Mixed DOWN	Ofanto Drought vs Mixed DOWN	Ofanto Heat Vs Mixed DOWN		Cappelli CTRL vs Heat DOWN				Cluster 16
Ta.12720.1.S1_at				60.2636	55.9014	78.1005	129.461	98.9853	210.861	80.3546	188.901							Cappelli CTRL vs Heat UP				Unclassified
Ta.12723.1.S1_at	At2g32650	2e-27	expressed protein	782.771	1667.05	862.619	833.777	598.186	865.111	1112.79	1201.29		Ofanto CTRL vs Heat UP			Ofanto Heat Vs Mixed DOWN						Unclassified
Ta.12724.1.S1_a_at	At2g37480	2e-11	expressed protein	563.755	647.787	934.257	409.855	479.288	195.987	660.613	248.623				Ofanto Drought vs Mixed DOWN			Cappelli CTRL vs Heat DOWN				Cluster 16
Ta.12724.3.S1_s_at	At2g37480	2e-11	expressed protein	773.689	967.836	1319.43	548.838	797.463	277.337	1135.64	369.285				Ofanto Drought vs Mixed DOWN			Cappelli CTRL vs Heat DOWN				Cluster 16
Ta.12725.1.S1_at				191.24	463.831	243.963	685.721	239.228	571.644	223.66	497.936		Ofanto CTRL vs Heat UP	Ofanto CTRL vs Mixed UP	Ofanto Drought vs Mixed UP			Cappelli CTRL vs Heat UP	Cappelli CTRL vs Mixed UP	Cappelli Drought vs Mixed UP		Cluster 1
Ta.12728.1.S1_at	At5g02240	1e-81	expressed protein	262.619	1058.07	336.24	1271.47	246.784	746.981	308.702	910.205		Ofanto CTRL vs Heat UP	Ofanto CTRL vs Mixed UP	Ofanto Drought vs Mixed UP			Cappelli CTRL vs Heat UP	Cappelli CTRL vs Mixed UP	Cappelli Drought vs Mixed UP		Cluster 5
Ta.12728.2.S1_a_at	At5g02240	1e-81	expressed protein	44.7252	389.998	77.7841	363.522	62.1745	193.959	60.2472	176.666		Ofanto CTRL vs Heat UP	Ofanto CTRL vs Mixed UP	Ofanto Drought vs Mixed UP			Cappelli CTRL vs Heat UP	Cappelli CTRL vs Mixed UP	Cappelli Drought vs Mixed UP		Cluster 5
Ta.12728.2.S1_x_at	At2g37660	4e-79	expressed protein	71.3796	288.743	96.6796	303.758	74.0482	172.813	72.9138	164.697		Ofanto CTRL vs Heat UP	Ofanto CTRL vs Mixed UP	Ofanto Drought vs Mixed UP			Cappelli CTRL vs Heat UP	Cappelli CTRL vs Mixed UP	Cappelli Drought vs Mixed UP		Cluster 18
Ta.12731.1.A1_s_at	At5g62550	0.0001	expressed protein	30.2373	93.2297	59.4565	242.824	101.779	351.754	78.1966	174.94		Ofanto CTRL vs Heat UP	Ofanto CTRL vs Mixed UP	Ofanto Drought vs Mixed UP			Cappelli CTRL vs Heat UP				Cluster 10
Ta.12732.1.S1_at	At3g48880	5e-14	F-box family protein	87.0081	257.815	113.935	343.899	113.474	299.39	138.222	275.097		Ofanto CTRL vs Heat UP	Ofanto CTRL vs Mixed UP	Ofanto Drought vs Mixed UP			Cappelli CTRL vs Heat UP	Cappelli CTRL vs Mixed UP			Cluster 1
Ta.12733.1.S1_at	At5g63980	1e-56	3'(2'),5'-bisphosphate nucleotidase / inositol polyphosphate 1-phosphatase / FIERY1 protein (FRY1) (SAL1)	63.2172	64.9368	86.4596	25.8961	113.379	92.1437	99.0898	80.3036			Ofanto CTRL vs Mixed DOWN	Ofanto Drought vs Mixed DOWN	Ofanto Heat Vs Mixed DOWN						Unclassified
Ta.1274.1.S1_a_at	At1g30070	3e-66	SGS domain-containing protein	255.846	1527.61	265.392	7533.08	494.891	6820.51	674.962	4843.51		Ofanto CTRL vs Heat UP	Ofanto CTRL vs Mixed UP	Ofanto Drought vs Mixed UP	Ofanto Heat Vs Mixed UP		Cappelli CTRL vs Heat UP	Cappelli CTRL vs Mixed UP	Cappelli Drought vs Mixed UP		Cluster 1
Ta.1274.1.S1_x_at	At1g30070	3e-66	SGS domain-containing protein	201.258	1186.86	247.122	4711.55	427.81	4112.98	607.348	3302.67		Ofanto CTRL vs Heat UP	Ofanto CTRL vs Mixed UP	Ofanto Drought vs Mixed UP	Ofanto Heat Vs Mixed UP		Cappelli CTRL vs Heat UP	Cappelli CTRL vs Mixed UP	Cappelli Drought vs Mixed UP		Cluster 1
Ta.1274.2.S1_at	At1g30070	2e-51	SGS domain-containing protein	133.18	1005.57	144.129	5307.4	183.652	4423.47	285.619	3417.14		Ofanto CTRL vs Heat UP	Ofanto CTRL vs Mixed UP	Ofanto Drought vs Mixed UP	Ofanto Heat Vs Mixed UP		Cappelli CTRL vs Heat UP	Cappelli CTRL vs Mixed UP	Cappelli Drought vs Mixed UP		Cluster 1
Ta.1274.2.S1_x_at	At1g30070	2e-51	SGS domain-containing protein	131.077	938.467	142.183	4403.16	214.483	4007.85	308.068	2956.7		Ofanto CTRL vs Heat UP	Ofanto CTRL vs Mixed UP	Ofanto Drought vs Mixed UP	Ofanto Heat Vs Mixed UP		Cappelli CTRL vs Heat UP	Cappelli CTRL vs Mixed UP	Cappelli Drought vs Mixed UP		Cluster 1
Ta.1274.3.S1_at	At1g30070	1e-42	SGS domain-containing protein	100.049	179.041	101.08	1182.53	88.8674	913.894	101.277	572.254			Ofanto CTRL vs Mixed UP	Ofanto Drought vs Mixed UP	Ofanto Heat Vs Mixed UP		Cappelli CTRL vs Heat UP	Cappelli CTRL vs Mixed UP	Cappelli Drought vs Mixed UP		Cluster 1
Ta.1274.3.S1_x_at	At1g30070	1e-42	SGS domain-containing protein	77.1289	317.64	82.5063	1702.03	102.689	1235.5	122.106	803.466			Ofanto CTRL vs Mixed UP	Ofanto Drought vs Mixed UP	Ofanto Heat Vs Mixed UP		Cappelli CTRL vs Heat UP	Cappelli CTRL vs Mixed UP	Cappelli Drought vs Mixed UP		Cluster 1
Ta.12741.1.S1_s_at	At3g09000	2e-07	proline-rich family protein	2197.43	2745.55	2615.61	2128.65	193.56	396.083	1263.94	501.646									Cappelli Drought vs Mixed DOWN		Unclassified
Ta.12743.1.S1_a_at				15.7606	77.5597	26.7563	58.3636	419.837	131.454	446.705	126.78		Ofanto CTRL vs Heat UP	Ofanto CTRL vs Mixed UP	Ofanto Drought vs Mixed UP							Unclassified
Ta.12743.2.S1_x_at				6.3421	28.4839	10.764	20.2031	148.953	44.9007	166.947	42.3693		Ofanto CTRL vs Heat UP	Ofanto CTRL vs Mixed UP				Cappelli CTRL vs Heat DOWN				Unclassified
Ta.12743.3.S1_x_at				8.30768	15.9805	12.8339	13.0066	36.5493	19.1301	49.4577	19.1457
Ta.12746.1.S1_at	At1g32990	7e-79	ribosomal protein L11 family protein	462.933	1216.03	446.828	511.839	373.56	549.972	662.817	815.319		Ofanto CTRL vs Heat UP			Ofanto Heat Vs Mixed DOWN						Unclassified
Ta.1275.1.S1_at	At1g14340	1e-64	RNA recognition motif (RRM)-containing protein	278.942	344.851	339.768	619.653	338.629	446.442	339.529	369.089			Ofanto CTRL vs Mixed UP								Cluster 8
Ta.1275.3.S1_a_at	At1g14340	1e-64	RNA recognition motif (RRM)-containing protein	110.616	198.693	186.625	337.302	181.267	243.011	181.657	170.775			Ofanto CTRL vs Mixed UP								Unclassified
Ta.12751.1.S1_at	At5g49820	1e-100	expressed protein	2546.68	1147.42	1515.32	553.996	2153.92	761.084	2088.93	1071.81		Ofanto CTRL vs Heat DOWN	Ofanto CTRL vs Mixed DOWN	Ofanto Drought vs Mixed DOWN	Ofanto Heat Vs Mixed DOWN		Cappelli CTRL vs Heat DOWN				Cluster 14
Ta.12751.2.S1_a_at	At5g49820	1e-100	expressed protein	756.608	353.042	450.234	144.483	632.375	164.98	586.689	251.837		Ofanto CTRL vs Heat DOWN	Ofanto CTRL vs Mixed DOWN	Ofanto Drought vs Mixed DOWN	Ofanto Heat Vs Mixed DOWN		Cappelli CTRL vs Heat DOWN				Cluster 2
Ta.12752.1.S1_x_at				4981.49	3480.69	4263.54	2277.92	3855.16	2077.21	3631.88	2917.58			Ofanto CTRL vs Mixed DOWN								Cluster 2
Ta.12752.2.S1_x_at				2949.28	1503.39	2557.07	1054.86	1861.3	771.529	2316.73	1182.93			Ofanto CTRL vs Mixed DOWN	Ofanto Drought vs Mixed DOWN							Cluster 2
Ta.12752.3.S1_at	At2g35260	8e-36	expressed protein	486.8	276.702	380.031	179.681	366.444	137.51	419.501	182.185			Ofanto CTRL vs Mixed DOWN	Ofanto Drought vs Mixed DOWN			Cappelli CTRL vs Heat DOWN	Cappelli CTRL vs Mixed DOWN			Cluster 2
Ta.12753.1.S1_at	At5g23940	3e-28	transferase family protein	93.7814	77.0705	190.837	101.089	103.995	129.491	140.059	141.933	CTRL vs Drought UP										Unclassified
Ta.12757.1.A1_at	At1g17420	4e-23	lipoxygenase, putative	300.491	296.118	302.358	121.973	702.778	314.161	586.203	470.611			Ofanto CTRL vs Mixed DOWN	Ofanto Drought vs Mixed DOWN	Ofanto Heat Vs Mixed DOWN		Cappelli CTRL vs Heat DOWN				Unclassified
Ta.12758.1.S1_s_at	At1g08680	8e-16	ARF GAP-like zinc finger-containing protein ZiGA4 (ZIGA4)	161.293	163.55	147.13	78.0869	190.486	135.309	183.408	147.247			Ofanto CTRL vs Mixed DOWN		Ofanto Heat Vs Mixed DOWN						Cluster 9
Ta.1276.1.A1_at				259.847	410.67	372.413	860.424	256.963	425.278	300.618	482.402			Ofanto CTRL vs Mixed UP	Ofanto Drought vs Mixed UP	Ofanto Heat Vs Mixed UP						Cluster 8
Ta.12770.1.S1_at	At4g25130	3e-48	peptide methionine sulfoxide reductase, putative	984.453	508.159	823.176	228.343	2103.55	466.444	1413.47	506.546			Ofanto CTRL vs Mixed DOWN	Ofanto Drought vs Mixed DOWN	Ofanto Heat Vs Mixed DOWN		Cappelli CTRL vs Heat DOWN				Cluster 3
Ta.12770.2.A1_a_at	At5g07470	4e-32	peptide methionine sulfoxide reductase (MSR)	671.129	239.1	450.372	160.249	1459.29	307.854	832.317	300.922		Ofanto CTRL vs Heat DOWN	Ofanto CTRL vs Mixed DOWN	Ofanto Drought vs Mixed DOWN			Cappelli CTRL vs Heat DOWN	Cappelli CTRL vs Mixed DOWN	Cappelli Drought vs Mixed DOWN		Cluster 3
Ta.12784.1.A1_at	At1g29340	3e-14	armadillo/beta-catenin repeat family protein / U-box domain-containing protein	166.693	75.6022	136.769	75.9133	159.024	99.6223	158.823	102.298		Ofanto CTRL vs Heat DOWN	Ofanto CTRL vs Mixed DOWN								Cluster 14
Ta.12786.1.A1_at				426.881	912.876	504.971	432.746	325.879	521.956	510.355	696.477		Ofanto CTRL vs Heat UP									Unclassified
Ta.1279.1.S1_at	At3g29320	0	glucan phosphorylase, putative	284.871	165.783	398.384	62.6354	226.159	49.5341	267.508	54.0895			Ofanto CTRL vs Mixed DOWN	Ofanto Drought vs Mixed DOWN	Ofanto Heat Vs Mixed DOWN		Cappelli CTRL vs Heat DOWN	Cappelli CTRL vs Mixed DOWN			Cluster 2
Ta.12794.1.A1_at	At4g02340	3e-05	epoxide hydrolase, putative	1034.44	1270.27	868.659	1811.75	868.74	1029.87	756.463	1085.89				Ofanto Drought vs Mixed UP							Unclassified
Ta.12795.1.S1_at	At4g18670	0.0001	leucine-rich repeat family protein / extensin family protein	41.7969	16.7537	24.5702	12.6785	157.279	14.7463	101.792	13.0256		Ofanto CTRL vs Heat DOWN	Ofanto CTRL vs Mixed DOWN				Cappelli CTRL vs Heat DOWN	Cappelli CTRL vs Mixed DOWN	Cappelli Drought vs Mixed DOWN		Cluster 3
Ta.12797.1.S1_at	At5g60460	5e-32	sec61beta family protein	764.395	393.896	618.361	201.212	1020.69	333.34	785.303	343.767			Ofanto CTRL vs Mixed DOWN	Ofanto Drought vs Mixed DOWN			Cappelli CTRL vs Heat DOWN				Cluster 3
Ta.12797.1.S1_x_at	At5g60460	5e-32	sec61beta family protein	555.279	294.225	460.153	152.132	740.674	257.378	619.436	254.988			Ofanto CTRL vs Mixed DOWN	Ofanto Drought vs Mixed DOWN			Cappelli CTRL vs Heat DOWN	Cappelli CTRL vs Mixed DOWN			Cluster 3
Ta.12804.1.A1_at				6.53318	6.20382	5.95592	5.32144	59.8985	32.4382	74.3727	34.4792
Ta.12805.1.S1_at	At4g14300	2e-06	heterogeneous nuclear ribonucleoprotein, putative / hnRNP, putative	649.352	306.394	664.002	63.3895	521.582	39.191	317.998	65.5632		Ofanto CTRL vs Heat DOWN	Ofanto CTRL vs Mixed DOWN	Ofanto Drought vs Mixed DOWN	Ofanto Heat Vs Mixed DOWN		Cappelli CTRL vs Heat DOWN	Cappelli CTRL vs Mixed DOWN	Cappelli Drought vs Mixed DOWN		Cluster 2
Ta.12813.1.S1_x_at	At4g19170	7e-72	9-cis-epoxycarotenoid dioxygenase, putative / neoxanthin cleavage enzyme, putative / carotenoid cleavage dioxy	6027.59	5634.89	5654.59	1341.17	5694.11	1725.08	7571.66	1802.32			Ofanto CTRL vs Mixed DOWN	Ofanto Drought vs Mixed DOWN	Ofanto Heat Vs Mixed DOWN						Cluster 2
Ta.12813.2.S1_x_at	At4g19170	4e-34	9-cis-epoxycarotenoid dioxygenase, putative / neoxanthin cleavage enzyme, putative / carotenoid cleavage dioxy	2492.06	2470.34	2542.24	730.801	2533.93	868.08	3479.38	934.283				Ofanto Drought vs Mixed DOWN							Cluster 2
Ta.12817.1.S1_at	At1g71830	0	leucine-rich repeat family protein / protein kinase family protein	467.486	304.326	420.109	286.42	785.067	309.08	584.552	296.349							Cappelli CTRL vs Heat DOWN	Cappelli CTRL vs Mixed DOWN			Cluster 3
Ta.1282.1.S1_x_at	At5g59320	2e-26	lipid transfer protein 3 (LTP3)	1644.06	7423.32	2803.67	6431.04	2817.69	6961.34	3789.01	5134.82		Ofanto CTRL vs Heat UP	Ofanto CTRL vs Mixed UP	Ofanto Drought vs Mixed UP							Cluster 5
Ta.1282.2.S1_at	At5g59320	1e-24	lipid transfer protein 3 (LTP3)	4914.3	13198.1	6704.99	12777.9	7665.22	14108.1	9201.49	13223.4		Ofanto CTRL vs Heat UP	Ofanto CTRL vs Mixed UP								Cluster 13
Ta.1282.2.S1_x_at	At5g59320	1e-24	lipid transfer protein 3 (LTP3)	4445.06	12791.8	6080.14	12195.6	6423.28	13701.7	8368.61	11598.3		Ofanto CTRL vs Heat UP	Ofanto CTRL vs Mixed UP	Ofanto Drought vs Mixed UP			Cappelli CTRL vs Heat UP				Cluster 5
Ta.1282.3.S1_x_at	At5g59320	2e-26	lipid transfer protein 3 (LTP3)	1929.56	6830.94	2819.2	6297.99	2938.26	6426.83	3785.64	5427.91		Ofanto CTRL vs Heat UP	Ofanto CTRL vs Mixed UP	Ofanto Drought vs Mixed UP			Cappelli CTRL vs Heat UP				Cluster 5
Ta.1282.4.S1_at	At5g59320	9e-25	lipid transfer protein 3 (LTP3)	230.719	2322.91	405.851	3043.52	220.675	4129.7	357.761	2656.2		Ofanto CTRL vs Heat UP	Ofanto CTRL vs Mixed UP	Ofanto Drought vs Mixed UP			Cappelli CTRL vs Heat UP	Cappelli CTRL vs Mixed UP	Cappelli Drought vs Mixed UP		Cluster 1
Ta.1286.1.S1_at	At1g03140	2e-67	splicing factor Prp18 family protein	256.67	490.045	324.213	664.295	346.387	551.856	362.079	471.961			Ofanto CTRL vs Mixed UP	Ofanto Drought vs Mixed UP							Cluster 1
Ta.12870.1.S1_at	At3g04400	2e-75	60S ribosomal protein L23 (RPL23C)	998.859	2248.78	1322.77	1472.8	1166.74	1699.58	1652.06	1983.09		Ofanto CTRL vs Heat UP									Cluster 20
Ta.12876.3.S1_a_at	At3g19420	1e-08	expressed protein	35.5265	75.8053	94.2912	41.3401	103.475	90.5802	62.6652	49.1087				Ofanto Drought vs Mixed DOWN							Unclassified
Ta.12893.1.S1_at	At2g16060	6e-50	non-symbiotic hemoglobin 1 (HB1) (GLB1)	277.631	110.662	188.785	72.2681	57.3107	63.7617	96.9139	67.8951			Ofanto CTRL vs Mixed DOWN	Ofanto Drought vs Mixed DOWN							Cluster 39
Ta.1290.1.S1_a_at	At5g11090	3e-07	serine-rich protein-related	189.532	348.072	366.469	636.221	211.138	644.463	289.075	509.524			Ofanto CTRL vs Mixed UP				Cappelli CTRL vs Heat UP				Cluster 47
Ta.1290.1.S1_x_at	At5g11090	3e-07	serine-rich protein-related	169.439	296.16	341.607	609.849	199.808	634.411	282.486	508.324	CTRL vs Drought UP		Ofanto CTRL vs Mixed UP		Ofanto Heat Vs Mixed UP		Cappelli CTRL vs Heat UP				Cluster 47
Ta.1290.2.S1_at				23.8865	18.7533	9.45604	265.004	24.4487	77.5095	25.2081	97.1678	CTRL vs Drought DOWN		Ofanto CTRL vs Mixed UP	Ofanto Drought vs Mixed UP	Ofanto Heat Vs Mixed UP						Cluster 40
Ta.12913.1.S1_at	At1g29690	1e-87	expressed protein	93.6065	132.161	129.765	220.248	97.9703	204.431	107.203	173.649			Ofanto CTRL vs Mixed UP				Cappelli CTRL vs Heat UP				Cluster 1
Ta.12915.2.S1_a_at	At3g58600	1e-77	expressed protein	83.3225	80.4167	116.155	30.9369	104.253	39.4715	115.578	44.8967			Ofanto CTRL vs Mixed DOWN	Ofanto Drought vs Mixed DOWN			Cappelli CTRL vs Heat DOWN	Cappelli CTRL vs Mixed DOWN	Cappelli Drought vs Mixed DOWN		Cluster 2
Ta.12952.2.S1_at	At4g28706	1e-44	pfkB-type carbohydrate kinase family protein	126.715	448.648	187.239	248.101	152.199	263.445	199.579	225.079		Ofanto CTRL vs Heat UP									Cluster 24
Ta.12953.1.S1_at	At3g23570	2e-40	dienelactone hydrolase family protein	953.686	671.384	1477.97	440.796	1746.8	608.235	1577.18	663.543			Ofanto CTRL vs Mixed DOWN	Ofanto Drought vs Mixed DOWN							Cluster 3
Ta.12953.2.S1_a_at	At3g23600	1e-05	dienelactone hydrolase family protein	127.571	105.95	214.131	57.5593	296.82	111.617	223.161	102.368			Ofanto CTRL vs Mixed DOWN	Ofanto Drought vs Mixed DOWN							Unclassified
Ta.12996.1.S1_at	At1g65930	1e-93	isocitrate dehydrogenase, putative / NADP+ isocitrate dehydrogenase, putative	488.789	233.099	439.113	91.2664	496.046	190.018	464.9	162.825		Ofanto CTRL vs Heat DOWN	Ofanto CTRL vs Mixed DOWN	Ofanto Drought vs Mixed DOWN	Ofanto Heat Vs Mixed DOWN						Cluster 2
Ta.13004.1.S1_at				45.4632	141.631	50.2368	160.256	49.6056	168.95	95.393	181.608		Ofanto CTRL vs Heat UP	Ofanto CTRL vs Mixed UP	Ofanto Drought vs Mixed UP			Cappelli CTRL vs Heat UP	Cappelli CTRL vs Mixed UP			Cluster 5
Ta.13013.2.S1_x_at	At2g40070	6e-09	expressed protein	14.7719	20.2978	22.2138	22.3673	101.062	13.076	39.3001	15.9776
Ta.13018.1.S1_at	At5g38290	5e-77	peptidyl-tRNA hydrolase family protein	482.509	1175.86	597.138	1063.78	266.719	955.154	396.923	719.607		Ofanto CTRL vs Heat UP	Ofanto CTRL vs Mixed UP				Cappelli CTRL vs Heat UP	Cappelli CTRL vs Mixed UP			Cluster 38
Ta.13023.1.A1_s_at	At4g24380	5e-78	expressed protein	755.342	446.366	828.577	640.962	1241.29	428.439	923.654	541.449								Cappelli CTRL vs Mixed DOWN			Cluster 51
Ta.13036.1.S1_at	At4g35940	1e-11	expressed protein	479.149	407.628	490.938	996.138	461.157	1034.66	446.232	710.415			Ofanto CTRL vs Mixed UP	Ofanto Drought vs Mixed UP	Ofanto Heat Vs Mixed UP						Cluster 40
Ta.1305.1.S1_a_at	At1g13950	3e-79	eukaryotic translation initiation factor 5A-1 / eIF-5A 1	526.653	1175.58	609.265	928.218	632.556	1200.37	878.793	1211.87		Ofanto CTRL vs Heat UP									Cluster 13
Ta.1305.1.S1_at	At1g13950	3e-79	eukaryotic translation initiation factor 5A-1 / eIF-5A 1	335.431	792.752	401.622	559.807	351.346	804.934	555.018	787.641		Ofanto CTRL vs Heat UP					Cappelli CTRL vs Heat UP	Cappelli CTRL vs Mixed UP			Cluster 13
Ta.1305.1.S1_x_at	At1g13950	3e-79	eukaryotic translation initiation factor 5A-1 / eIF-5A 1	316.304	740.393	372.118	502.265	334.485	710.687	508.654	718.227		Ofanto CTRL vs Heat UP					Cappelli CTRL vs Heat UP	Cappelli CTRL vs Mixed UP			Cluster 13
Ta.13084.1.S1_a_at				366.911	480.817	359.935	204.846	242.668	217.059	276.373	262.229					Ofanto Heat Vs Mixed DOWN						Unclassified
Ta.1310.1.S1_x_at	At3g16640	8e-71	translationally controlled tumor family protein	2460.17	8441.59	3906.34	8907.86	5094.64	8696.46	5105.92	7751.3		Ofanto CTRL vs Heat UP	Ofanto CTRL vs Mixed UP	Ofanto Drought vs Mixed UP							Cluster 11
Ta.13134.1.A1_at	At3g49570	2e-10	expressed protein	2707.84	379.382	1847.97	378.595	1207.4	638.452	2017.41	867.18		Ofanto CTRL vs Heat DOWN	Ofanto CTRL vs Mixed DOWN	Ofanto Drought vs Mixed DOWN							Unclassified
Ta.13138.1.S1_at	At1g64850	9e-46	calcium-binding EF hand family protein	376.676	787.076	489.109	590.364	488.598	649.335	573.191	687.865		Ofanto CTRL vs Heat UP									Cluster 24
Ta.13149.1.S1_at	At1g20220	3e-45	expressed protein	101.087	95.7983	97.7544	28.7833	82.9465	79.7451	133.858	117.131			Ofanto CTRL vs Mixed DOWN	Ofanto Drought vs Mixed DOWN	Ofanto Heat Vs Mixed DOWN						Cluster 25
Ta.1316.1.S1_a_at	At3g53990	4e-52	universal stress protein (USP) family protein	221.571	94.5806	257.886	105.838	110.713	313.734	74.0003	239.578		Ofanto CTRL vs Heat DOWN		Ofanto Drought vs Mixed DOWN							Unclassified
Ta.1316.1.S1_x_at	At2g03150	2e-10	ATP/GTP-binding protein family	50.8426	47.0292	62.2223	100.371	37.2107	217.469	25.7867	151.587					Ofanto Heat Vs Mixed UP						Cluster 47
Ta.13161.2.A1_s_at	At4g37450	2e-07	arabinogalactan-protein (AGP18)	156.739	721.331	419.323	1004	29.1427	32.7731	70.0037	66.2492		Ofanto CTRL vs Heat UP	Ofanto CTRL vs Mixed UP								Cluster 33
Ta.13163.1.S1_at	At4g17260	1e-87	L-lactate dehydrogenase, putative	106.077	47.1861	92.5674	26.6677	126.622	46.596	103.497	51.7765			Ofanto CTRL vs Mixed DOWN	Ofanto Drought vs Mixed DOWN			Cappelli CTRL vs Heat DOWN	Cappelli CTRL vs Mixed DOWN			Cluster 3
Ta.13164.1.S1_at	At1g77450	2e-64	no apical meristem (NAM) family protein	181.158	69.8727	65.3781	43.9299	93.4253	30.8294	47.0903	35.9558	CTRL vs Drought DOWN	Ofanto CTRL vs Heat DOWN	Ofanto CTRL vs Mixed DOWN				Cappelli CTRL vs Heat DOWN				Unclassified
Ta.13165.3.S1_a_at	At1g32560	5e-13	late embryogenesis abundant group 1 domain-containing protein / LEA group 1 domain-containing protein	164.082	69.3126	100.753	218.712	69.9676	75.4966	32.7671	70.7902		Ofanto CTRL vs Heat DOWN			Ofanto Heat Vs Mixed UP						Unclassified
Ta.13165.3.S1_x_at	At1g32560	8e-13	late embryogenesis abundant group 1 domain-containing protein / LEA group 1 domain-containing protein	116.346	62.334	70.8437	166.608	60.3499	61.9387	29.7939	51.7068				Ofanto Drought vs Mixed UP	Ofanto Heat Vs Mixed UP						Unclassified
Ta.13173.1.S1_at	At3g29810	8e-47	phytochelatin synthetase family protein / COBRA cell expansion protein COBL2	15.1311	25.9299	16.1263	124.72	16.0781	97.033	17.9108	69.6122			Ofanto CTRL vs Mixed UP	Ofanto Drought vs Mixed UP	Ofanto Heat Vs Mixed UP		Cappelli CTRL vs Heat UP	Cappelli CTRL vs Mixed UP	Cappelli Drought vs Mixed UP		Cluster 1
Ta.13175.2.A1_a_at	At3g62770	4e-78	transport protein-related	372.368	592.211	531.764	903.59	595.657	878.341	543.59	888.055			Ofanto CTRL vs Mixed UP								Cluster 10
Ta.13177.1.S1_at	At3g19430	9e-07	late embryogenesis abundant protein-related / LEA protein-related	47.5568	53.0707	40.7411	81.8525	258.664	209.227	267.68	260.795				Ofanto Drought vs Mixed UP							Cluster 41
Ta.1318.1.S1_at	At3g12050	1e-69	Aha1 domain-containing protein	919.513	1191.7	960.065	3260.13	1068.49	2893.57	1076.04	2136.79			Ofanto CTRL vs Mixed UP	Ofanto Drought vs Mixed UP	Ofanto Heat Vs Mixed UP		Cappelli CTRL vs Heat UP				Cluster 1
Ta.1318.2.S1_x_at	At3g12050	6e-14	Aha1 domain-containing protein	89.4232	134.558	119.252	377.502	108.578	262.983	85.4035	139.866			Ofanto CTRL vs Mixed UP	Ofanto Drought vs Mixed UP	Ofanto Heat Vs Mixed UP						Cluster 8
Ta.13181.2.S1_at	At5g25360	4e-13	expressed protein	43.5091	65.0587	41.6743	242.447	43.0252	128.772	48.864	97.1305			Ofanto CTRL vs Mixed UP	Ofanto Drought vs Mixed UP	Ofanto Heat Vs Mixed UP		Cappelli CTRL vs Heat UP	Cappelli CTRL vs Mixed UP			Cluster 8
Ta.13183.1.S1_s_at	At5g01300	7e-50	phosphatidylethanolamine- binding family protein	96.877	89.1704	445.875	1230.66	179.697	1616.56	85.5821	1675.64	CTRL vs Drought UP		Ofanto CTRL vs Mixed UP	Ofanto Drought vs Mixed UP	Ofanto Heat Vs Mixed UP		Cappelli CTRL vs Heat UP				Cluster 47
Ta.13183.1.S1_x_at	At5g01300	7e-50	phosphatidylethanolamine- binding family protein	54.3857	41.4593	258.293	735.104	100.365	986.84	39.904	966.469	CTRL vs Drought UP		Ofanto CTRL vs Mixed UP	Ofanto Drought vs Mixed UP	Ofanto Heat Vs Mixed UP		Cappelli CTRL vs Heat UP				Cluster 47
Ta.13184.1.S1_at	At5g13550	0	sulfate transporter family protein	292.44	182.071	211.805	120.087	215.443	158.844	238.153	163.743			Ofanto CTRL vs Mixed DOWN								Cluster 14
Ta.13186.1.S1_x_at	At3g07390	3e-41	auxin-responsive protein / auxin-induced protein (AIR12)	85.4066	73.2137	98.2176	246.875	57.238	245.976	101.064	247.45			Ofanto CTRL vs Mixed UP	Ofanto Drought vs Mixed UP	Ofanto Heat Vs Mixed UP		Cappelli CTRL vs Heat UP	Cappelli CTRL vs Mixed UP			Cluster 47
Ta.13189.1.S1_at	At5g35330	2e-60	methyl-CpG-binding domain-containing protein	646.269	749.139	618.798	1308.67	678.088	1021.25	667.299	836.847			Ofanto CTRL vs Mixed UP	Ofanto Drought vs Mixed UP							Cluster 8
Ta.13192.1.S1_x_at	At1g15120	7e-23	ubiquinol-cytochrome C reductase complex 7.8 kDa protein, putative / mitochondrial hinge protein, putative	21.9118	21.736	17.9999	25.7474	129.926	167.358	158.572	156.096
Ta.13194.1.S1_at	At1g30475	5e-14	expressed protein	330.773	1290.9	473.55	1110.32	502.078	1303.92	1169.59	1684.49		Ofanto CTRL vs Heat UP	Ofanto CTRL vs Mixed UP	Ofanto Drought vs Mixed UP		Cappelli CTRL vs Drought UP	Cappelli CTRL vs Heat UP				Cluster 13
Ta.132.1.S1_a_at	At3g46230	5e-61	17.4 kDa class I heat shock protein (HSP17.4-CI)	225.357	4657.66	194.502	16997.7	288.672	17050.6	248.001	15239		Ofanto CTRL vs Heat UP	Ofanto CTRL vs Mixed UP	Ofanto Drought vs Mixed UP			Cappelli CTRL vs Heat UP	Cappelli CTRL vs Mixed UP	Cappelli Drought vs Mixed UP		Cluster 1
Ta.13208.1.S1_a_at	At3g11960	3e-54	cleavage and polyadenylation specificity factor (CPSF) A subunit C-terminal domain-containing protein	115.271	150.45	126.365	240.601	146.277	184.243	149.636	179.993			Ofanto CTRL vs Mixed UP								Cluster 8
Ta.1321.1.S1_at	At5g20720	6e-72	20 kDa chaperonin, chloroplast (CPN21) (CHCPN10) (CPN20)	1662.49	4078.07	1977.01	4484.46	1588.94	4394.83	2908.05	4403.94		Ofanto CTRL vs Heat UP	Ofanto CTRL vs Mixed UP	Ofanto Drought vs Mixed UP			Cappelli CTRL vs Heat UP	Cappelli CTRL vs Mixed UP			Cluster 5
Ta.1321.1.S1_s_at	At5g20720	6e-72	20 kDa chaperonin, chloroplast (CPN21) (CHCPN10) (CPN20)	470.091	2595.23	723.396	3394.73	508.894	2324.13	1187.6	2536.87		Ofanto CTRL vs Heat UP	Ofanto CTRL vs Mixed UP	Ofanto Drought vs Mixed UP		Cappelli CTRL vs Drought UP	Cappelli CTRL vs Heat UP	Cappelli CTRL vs Mixed UP			Cluster 5
Ta.13212.1.S1_at	At2g17975	2e-35	zinc finger (Ran-binding) family protein	83.928	142.668	103.174	176.205	113.405	240.356	125.693	208.474			Ofanto CTRL vs Mixed UP				Cappelli CTRL vs Heat UP				Cluster 4
Ta.13212.2.S1_a_at	At2g17975	2e-35	zinc finger (Ran-binding) family protein	26.3485	97.5423	46.0749	136.615	46.1155	150.432	43.1646	80.0597		Ofanto CTRL vs Heat UP	Ofanto CTRL vs Mixed UP	Ofanto Drought vs Mixed UP			Cappelli CTRL vs Heat UP				Cluster 1
Ta.13214.1.S1_at				320.892	406.885	299.854	5336.19	311.049	3262.48	298.301	2028.57			Ofanto CTRL vs Mixed UP	Ofanto Drought vs Mixed UP	Ofanto Heat Vs Mixed UP		Cappelli CTRL vs Heat UP				Cluster 8
Ta.13216.1.S1_at	At2g41760	7e-59	expressed protein	56.5011	110.89	78.5664	157.557	64.8007	145.806	90.9853	138.638			Ofanto CTRL vs Mixed UP	Ofanto Drought vs Mixed UP			Cappelli CTRL vs Heat UP				Cluster 1
Ta.13217.1.S1_at	At2g44510	4e-55	p21Cip1-binding protein-related	56.9623	135.443	68.263	79.1023	73.6854	151.994	98.9524	158.897		Ofanto CTRL vs Heat UP					Cappelli CTRL vs Heat UP				Unclassified
Ta.13226.1.S1_at	At3g11850	6e-22	expressed protein	178.129	111.353	144.04	87.809	105.586	84.11	100.388	99.0878			Ofanto CTRL vs Mixed DOWN								Cluster 39
Ta.13232.1.S1_at	At4g22756	6e-53	sterol desaturase family protein	7491.72	8688.16	9844.88	8933.43	3250.44	602.723	8403.87	1577.41						Cappelli CTRL vs Drought UP	Cappelli CTRL vs Heat DOWN				Unclassified
Ta.13232.2.S1_at				294.638	425.911	1032.64	434.947	139.639	58.1403	1309.73	131.256	CTRL vs Drought UP			Ofanto Drought vs Mixed DOWN		Cappelli CTRL vs Drought UP					Unclassified
Ta.13239.1.S1_at	At5g61660	3e-16	glycine-rich protein	211.395	331.421	178.574	406.81	76.5288	296.227	93.5252	337.414				Ofanto Drought vs Mixed UP							Unclassified
Ta.13241.1.S1_at	At1g49970	1e-35	ATP-dependent Clp protease proteolytic subunit (ClpR1) (nClpP5)	524.508	1601.6	558.995	1115.08	489.599	1267.89	851.943	1354.35		Ofanto CTRL vs Heat UP	Ofanto CTRL vs Mixed UP				Cappelli CTRL vs Heat UP	Cappelli CTRL vs Mixed UP			Cluster 5
Ta.13242.2.S1_x_at	At3g49470	5e-45	nascent polypeptide-associated complex (NAC) domain-containing protein	564.539	1322.56	638.424	1069.93	560.553	897.697	1057.33	1128.83		Ofanto CTRL vs Heat UP									Cluster 20
Ta.13242.3.S1_a_at	At3g49470	3e-65	nascent polypeptide-associated complex (NAC) domain-containing protein	245.121	817.16	312.934	560.661	286.576	460.389	612.722	599.977		Ofanto CTRL vs Heat UP	Ofanto CTRL vs Mixed UP								Unclassified
Ta.13247.2.S1_a_at	At2g23150	1e-70	NRAMP metal ion transporter 3 (NRAMP3)	43.2448	76.6749	34.8025	89.3691	196.116	347.294	105.964	149.502				Ofanto Drought vs Mixed UP							Unclassified
Ta.13250.1.S1_a_at	At5g20720	2e-89	20 kDa chaperonin, chloroplast (CPN21) (CHCPN10) (CPN20)	709.731	4793.92	1049.7	4849.38	886.743	4306.91	1443.06	3834.2		Ofanto CTRL vs Heat UP	Ofanto CTRL vs Mixed UP	Ofanto Drought vs Mixed UP			Cappelli CTRL vs Heat UP				Cluster 5
Ta.13250.2.S1_x_at	At5g20720	1e-82	20 kDa chaperonin, chloroplast (CPN21) (CHCPN10) (CPN20)	1128.28	6713.67	1573.94	7406.44	1486.68	6168.72	2465.43	6022.22		Ofanto CTRL vs Heat UP	Ofanto CTRL vs Mixed UP	Ofanto Drought vs Mixed UP			Cappelli CTRL vs Heat UP	Cappelli CTRL vs Mixed UP			Cluster 5
Ta.13255.1.S1_at	At5g66400	1e-24	dehydrin (RAB18)	7.47705	13.7466	48.0848	95.0461	64.5188	167.29	24.1792	201.101	CTRL vs Drought UP		Ofanto CTRL vs Mixed UP								Unclassified
Ta.13258.2.S1_x_at	At1g79850	6e-18	30S ribosomal protein S17, chloroplast / CS17 (RPS17)	939.878	1379.3	824.245	603.849	527.619	503.666	826.512	871.425					Ofanto Heat Vs Mixed DOWN						Unclassified
Ta.13264.2.A1_at				144.848	120.186	145.461	71.7151	13.0197	17.9362	16.5848	16.1144			Ofanto CTRL vs Mixed DOWN	Ofanto Drought vs Mixed DOWN							Cluster 31
Ta.13268.1.S1_at	At3g16560	3e-70	protein phosphatase 2C-related / PP2C-related	1239.4	1365.56	613.77	762.439	1536.74	1672.32	1863.02	1652.27	CTRL vs Drought DOWN										Unclassified
Ta.1327.1.S1_x_at	At3g63100	6e-06	glycine-rich protein	324.534	601.476	648.058	3364.9	848.545	3625.62	798.891	3532.26	CTRL vs Drought UP		Ofanto CTRL vs Mixed UP	Ofanto Drought vs Mixed UP	Ofanto Heat Vs Mixed UP		Cappelli CTRL vs Heat UP				Cluster 4
Ta.13273.2.S1_a_at	At1g63170	7e-93	zinc finger (C3HC4-type RING finger) family protein	449.105	835.688	625.459	1482.43	863.451	1229.28	756.505	880.703			Ofanto CTRL vs Mixed UP	Ofanto Drought vs Mixed UP							Cluster 32
Ta.13275.1.S1_at	At2g46225	3e-53	expressed protein	223.69	176.275	163.369	98.0594	192.181	118.996	155.713	103.092			Ofanto CTRL vs Mixed DOWN								Unclassified
Ta.13275.2.S1_a_at	At2g46225	5e-54	expressed protein	84.7204	114.909	94.1036	51.2096	98.9746	56.8218	74.9994	40.9806					Ofanto Heat Vs Mixed DOWN			Cappelli CTRL vs Mixed DOWN			Unclassified
Ta.13277.1.A1_at	At1g01260	0.0001	basic helix-loop-helix (bHLH) family protein	15.7119	20.9603	23.3993	104.607	20.1752	54.8651	29.9546	58.7126			Ofanto CTRL vs Mixed UP	Ofanto Drought vs Mixed UP	Ofanto Heat Vs Mixed UP						Cluster 8
Ta.13279.3.S1_at				359.517	395.196	381.782	190.694	361.348	235.547	312.196	286.094				Ofanto Drought vs Mixed DOWN	Ofanto Heat Vs Mixed DOWN						Cluster 19
Ta.13280.1.S1_a_at	At5g65690	1e-118	phosphoenolpyruvate carboxykinase (ATP), putative / PEP carboxykinase, putative / PEPCK, putative	240.776	112.555	170.741	71.1634	448.142	142.634	198.29	182.979			Ofanto CTRL vs Mixed DOWN	Ofanto Drought vs Mixed DOWN			Cappelli CTRL vs Heat DOWN	Cappelli CTRL vs Mixed DOWN			Unclassified
Ta.13280.2.A1_at	At4g37870	2e-40	phosphoenolpyruvate carboxykinase (ATP), putative / PEP carboxykinase, putative / PEPCK, putative	150.867	47.7863	100.289	6.63949	393.977	51.3063	125.238	119.925		Ofanto CTRL vs Heat DOWN	Ofanto CTRL vs Mixed DOWN	Ofanto Drought vs Mixed DOWN	Ofanto Heat Vs Mixed DOWN			Cappelli CTRL vs Mixed DOWN			Cluster 22
Ta.13281.1.S1_at	At5g54960	0	pyruvate decarboxylase, putative	95.7061	93.1341	137.426	286.652	307.923	290.474	273.894	215.429			Ofanto CTRL vs Mixed UP	Ofanto Drought vs Mixed UP	Ofanto Heat Vs Mixed UP						Unclassified
Ta.13282.1.S1_at	At1g48650	2e-78	helicase domain-containing protein	222.183	266.567	229.918	324.465	204.919	432.522	226.017	400.237							Cappelli CTRL vs Heat UP				Cluster 4
Ta.13283.1.A1_at	At1g49950	8e-20	DNA-binding protein, putative	219.615	177.263	188.531	95.3781	218.362	177.453	213.549	167.955			Ofanto CTRL vs Mixed DOWN								Cluster 9
Ta.13291.1.S1_at	At2g27580	8e-36	zinc finger (AN1-like) family protein	342.548	745.909	480.259	1311.6	558.921	887.31	522.517	881.009		Ofanto CTRL vs Heat UP	Ofanto CTRL vs Mixed UP	Ofanto Drought vs Mixed UP							Cluster 1
Ta.13292.1.S1_s_at				6.89599	30.8234	9.14875	106.922	8.5891	37.4803	20.6797	41.6497		Ofanto CTRL vs Heat UP	Ofanto CTRL vs Mixed UP	Ofanto Drought vs Mixed UP	Ofanto Heat Vs Mixed UP		Cappelli CTRL vs Heat UP				Cluster 32
Ta.13293.1.S1_at	At2g35710	0	glycogenin glucosyltransferase (glycogenin)-related	19.8504	27.0014	22.6526	112.086	31.2736	94.5631	28.241	71.6831			Ofanto CTRL vs Mixed UP	Ofanto Drought vs Mixed UP	Ofanto Heat Vs Mixed UP		Cappelli CTRL vs Heat UP				Cluster 15
Ta.13296.1.S1_at				31.1994	35.2726	24.644	58.407	98.6427	272.691	93.3026	226.477				Ofanto Drought vs Mixed UP					Cappelli Drought vs Mixed UP		Unclassified
Ta.13300.1.S1_at				1083.53	5657.9	5585.06	13425.7	2176.8	7305.75	2786.97	5939.76	CTRL vs Drought UP	Ofanto CTRL vs Heat UP	Ofanto CTRL vs Mixed UP	Ofanto Drought vs Mixed UP	Ofanto Heat Vs Mixed UP		Cappelli CTRL vs Heat UP				Unclassified
Ta.13303.1.S1_at				113.317	111.648	150.268	60.8436	89.0904	55.1921	137.262	76.9142				Ofanto Drought vs Mixed DOWN							Cluster 19
Ta.13308.1.S1_at	At3g29090	8e-84	pectinesterase family protein	335.878	90.9988	217.998	49.7846	279.143	136.25	193.564	123.411		Ofanto CTRL vs Heat DOWN	Ofanto CTRL vs Mixed DOWN	Ofanto Drought vs Mixed DOWN			Cappelli CTRL vs Heat DOWN				Cluster 14
Ta.13308.2.S1_a_at	At3g29090	8e-84	pectinesterase family protein	195.761	80.4032	188.389	62.4438	217.097	131.667	140.829	91.7605		Ofanto CTRL vs Heat DOWN									Unclassified
Ta.13313.1.S1_at	At1g68060	4e-18	expressed protein	164.962	106.446	148.072	59.1358	164.232	73.1014	143.417	67.3662			Ofanto CTRL vs Mixed DOWN	Ofanto Drought vs Mixed DOWN			Cappelli CTRL vs Heat DOWN	Cappelli CTRL vs Mixed DOWN	Cappelli Drought vs Mixed DOWN		Cluster 2
Ta.1333.1.S1_at	At1g10360	4e-60	glutathione S-transferase, putative	1749.26	1021.18	1345.26	355.329	1575.49	379.886	956.101	579.867			Ofanto CTRL vs Mixed DOWN	Ofanto Drought vs Mixed DOWN	Ofanto Heat Vs Mixed DOWN						Cluster 2
Ta.13337.1.S1_at	At5g57540	1e-25	xyloglucan:xyloglucosyl transferase, putative / xyloglucan endotransglycosylase, putative / endo-xyloglucan tr	24.5159	199.241	25.908	1057.15	549.678	9497.75	144.054	6631.97		Ofanto CTRL vs Heat UP	Ofanto CTRL vs Mixed UP	Ofanto Drought vs Mixed UP			Cappelli CTRL vs Heat UP				Cluster 10
Ta.13337.2.S1_at	At5g57540	2e-56	xyloglucan:xyloglucosyl transferase, putative / xyloglucan endotransglycosylase, putative / endo-xyloglucan tr	20.0443	54.9232	15.8246	232.172	133.03	3771.04	33.5515	1584.06			Ofanto CTRL vs Mixed UP				Cappelli CTRL vs Heat UP				Cluster 4
Ta.13337.2.S1_x_at	At5g57540	2e-56	xyloglucan:xyloglucosyl transferase, putative / xyloglucan endotransglycosylase, putative / endo-xyloglucan tr	17.1154	42.0245	20.6353	171.268	99.3902	4257.97	24.9066	1722.31							Cappelli CTRL vs Heat UP				Cluster 4
Ta.13342.1.S1_at	At5g07290	6e-73	RNA recognition motif (RRM)-containing protein	151.299	145.816	169.623	324.949	120.05	363.129	117.01	332.777			Ofanto CTRL vs Mixed UP		Ofanto Heat Vs Mixed UP		Cappelli CTRL vs Heat UP				Cluster 47
Ta.13349.1.S1_a_at	At3g24506	4e-32	expressed protein	481.447	977.643	520.842	1502.83	532.332	1850.64	721.337	1607.42		Ofanto CTRL vs Heat UP	Ofanto CTRL vs Mixed UP	Ofanto Drought vs Mixed UP			Cappelli CTRL vs Heat UP	Cappelli CTRL vs Mixed UP	Cappelli Drought vs Mixed UP		Cluster 1
Ta.13357.1.A1_at	At4g01120	4e-11	G-box binding factor 2 (GBF2)	87.7787	133.649	235.478	403.591	60.3762	173.376	100.583	166.337	CTRL vs Drought UP		Ofanto CTRL vs Mixed UP		Ofanto Heat Vs Mixed UP			Cappelli CTRL vs Mixed UP			Unclassified
Ta.13357.2.S1_at	At2g46270	3e-32	G-box binding factor 3 (GBF3)	25.9578	54.4884	91.9873	158.915	20.5969	68.2937	29.8127	51.7568	CTRL vs Drought UP	Ofanto CTRL vs Heat UP	Ofanto CTRL vs Mixed UP		Ofanto Heat Vs Mixed UP		Cappelli CTRL vs Heat UP				Unclassified
Ta.1336.1.A1_at	At4g26900	3e-78	imidazole glycerol phosphate synthase hisHF, chloroplast / IGP synthase / ImGPP synthase / IGPS	119.027	510.502	148.909	288.7	100.482	400.396	199.792	411.603		Ofanto CTRL vs Heat UP	Ofanto CTRL vs Mixed UP				Cappelli CTRL vs Heat UP	Cappelli CTRL vs Mixed UP			Cluster 5
Ta.13362.1.S1_at	At5g42650	1e-155	allene oxide synthase (AOS) / hydroperoxide dehydrase / cytochrome P450 74A (CYP74A)	34.8584	10.4495	45.8704	104.06	258.463	11.7891	128.271	13.1122							Cappelli CTRL vs Heat DOWN	Cappelli CTRL vs Mixed DOWN	Cappelli Drought vs Mixed DOWN		Unclassified
Ta.13367.1.S1_x_at	At1g61080	0.0001	proline-rich family protein	81.221	162.79	111.504	220.328	98.631	192.5	88.352	161.916		Ofanto CTRL vs Heat UP	Ofanto CTRL vs Mixed UP								Cluster 1
Ta.13368.1.S1_a_at	At2g14880	5e-26	SWIB complex BAF60b domain-containing protein	210.945	438.372	224.079	248.753	159.64	177.433	308.552	331.984		Ofanto CTRL vs Heat UP									Unclassified
Ta.13369.1.S1_s_at	At3g22590	3e-54	RNA pol II accessory factor Cdc73 family protein	67.6149	137.237	85.9432	166.649	97.2767	144.343	120.996	133.665		Ofanto CTRL vs Heat UP	Ofanto CTRL vs Mixed UP								Cluster 11
Ta.1337.1.S1_x_at	At5g59310	9e-26	lipid transfer protein 4 (LTP4)	659.931	3140.35	2745.06	4905.38	419.74	7400.75	1393.4	7434.51	CTRL vs Drought UP	Ofanto CTRL vs Heat UP	Ofanto CTRL vs Mixed UP			Cappelli CTRL vs Drought UP		Cappelli CTRL vs Mixed UP	Cappelli Drought vs Mixed UP		Unclassified
Ta.1337.2.S1_x_at	At2g38540	1e-06	nonspecific lipid transfer protein 1 (LTP1)	159.405	1607.68	943.308	2291.91	161.661	3568.72	533.993	3482.06	CTRL vs Drought UP	Ofanto CTRL vs Heat UP	Ofanto CTRL vs Mixed UP	Ofanto Drought vs Mixed UP		Cappelli CTRL vs Drought UP		Cappelli CTRL vs Mixed UP	Cappelli Drought vs Mixed UP		Unclassified
Ta.13370.1.A1_at	At3g52850	7e-69	vacuolar sorting receptor, putative	36.6816	448.365	31.1976	3454.28	121.544	3575.73	90.5409	2035.04		Ofanto CTRL vs Heat UP	Ofanto CTRL vs Mixed UP	Ofanto Drought vs Mixed UP	Ofanto Heat Vs Mixed UP		Cappelli CTRL vs Heat UP	Cappelli CTRL vs Mixed UP	Cappelli Drought vs Mixed UP		Cluster 1
Ta.13371.1.S1_at	At1g16610	8e-09	arginine/serine-rich protein, putative (SR45)	171.053	510.105	382.232	2311.74	2494.19	4881.52	1241.96	3082.22	CTRL vs Drought UP	Ofanto CTRL vs Heat UP	Ofanto CTRL vs Mixed UP	Ofanto Drought vs Mixed UP	Ofanto Heat Vs Mixed UP						Cluster 10
Ta.13371.1.S1_x_at	At1g16610	8e-09	arginine/serine-rich protein, putative (SR45)	110.574	355.392	240.485	1511.1	1664.71	3177.89	804.793	1915.64	CTRL vs Drought UP	Ofanto CTRL vs Heat UP	Ofanto CTRL vs Mixed UP	Ofanto Drought vs Mixed UP	Ofanto Heat Vs Mixed UP						Cluster 10
Ta.13371.2.S1_x_at	At1g16610	8e-09	arginine/serine-rich protein, putative (SR45)	78.4259	218.585	144.745	932.192	1072.71	2261.42	548.294	1167.32		Ofanto CTRL vs Heat UP	Ofanto CTRL vs Mixed UP	Ofanto Drought vs Mixed UP	Ofanto Heat Vs Mixed UP						Cluster 10
Ta.13373.2.S1_a_at	At2g42880	1e-102	mitogen-activated protein kinase, putative / MAPK, putative (MPK20)	50.3242	102.261	59.8867	143.809	79.5553	43.8517	67.2697	53.5368		Ofanto CTRL vs Heat UP	Ofanto CTRL vs Mixed UP	Ofanto Drought vs Mixed UP							Unclassified
Ta.13376.1.S1_at	At1g02160	7e-21	expressed protein	260.873	421.551	319.881	586.1	346.791	807.092	350.801	638.056			Ofanto CTRL vs Mixed UP				Cappelli CTRL vs Heat UP				Cluster 1
Ta.13390.1.S1_at	At3g07800	1e-72	thymidine kinase, putative	324.811	888.529	410.077	1095.51	351.307	1169.25	507.729	1168.28		Ofanto CTRL vs Heat UP	Ofanto CTRL vs Mixed UP	Ofanto Drought vs Mixed UP			Cappelli CTRL vs Heat UP	Cappelli CTRL vs Mixed UP	Cappelli Drought vs Mixed UP		Cluster 1
Ta.13392.1.S1_at	At2g37730	3e-23	fringe-related protein	211.428	218.126	314.858	562.026	109.915	360.281	181.959	342.729			Ofanto CTRL vs Mixed UP				Cappelli CTRL vs Heat UP				Unclassified
Ta.13396.1.S1_at	At1g32560	3e-17	late embryogenesis abundant group 1 domain-containing protein / LEA group 1 domain-containing protein	5.64108	6.78556	5.84623	105.37	11.3384	363.011	7.06672	472.078			Ofanto CTRL vs Mixed UP	Ofanto Drought vs Mixed UP	Ofanto Heat Vs Mixed UP						Cluster 4
Ta.134.1.S1_at	At5g16510	1e-123	reversibly glycosylated polypeptide, putative	387.897	292.389	427.668	164.303	613.012	237.963	418.406	223.868			Ofanto CTRL vs Mixed DOWN	Ofanto Drought vs Mixed DOWN			Cappelli CTRL vs Heat DOWN	Cappelli CTRL vs Mixed DOWN			Cluster 3
Ta.13401.1.S1_a_at				32.5025	126.084	34.3226	538.443	35.4247	287.751	50.8142	289.187		Ofanto CTRL vs Heat UP	Ofanto CTRL vs Mixed UP	Ofanto Drought vs Mixed UP	Ofanto Heat Vs Mixed UP		Cappelli CTRL vs Heat UP	Cappelli CTRL vs Mixed UP	Cappelli Drought vs Mixed UP		Cluster 1
Ta.13405.1.A1_at	At1g51130	1e-56	expressed protein	405.67	549.175	380.223	897.796	385.98	718.629	382.673	653.082			Ofanto CTRL vs Mixed UP	Ofanto Drought vs Mixed UP							Cluster 1
Ta.13407.1.S1_at				102.446	138.824	98.3931	143.427	115.973	236.809	129.562	193.889							Cappelli CTRL vs Heat UP				Cluster 17
Ta.13425.1.S1_at	At4g08790	2e-97	nitrilase, putative	618.392	1143.53	738.29	1063.29	576.976	1377.92	703.062	1165.17							Cappelli CTRL vs Heat UP	Cappelli CTRL vs Mixed UP			Cluster 5
Ta.13425.2.S1_a_at	At4g08790	2e-97	nitrilase, putative	57.0873	226.277	120.944	186.112	87.3262	211.131	84.0765	144.579	CTRL vs Drought UP	Ofanto CTRL vs Heat UP	Ofanto CTRL vs Mixed UP				Cappelli CTRL vs Heat UP				Unclassified
Ta.13425.3.S1_a_at	At4g08790	2e-97	nitrilase, putative	50.8679	226.396	115.214	166.751	80.516	199.921	83.1222	127.34	CTRL vs Drought UP	Ofanto CTRL vs Heat UP	Ofanto CTRL vs Mixed UP				Cappelli CTRL vs Heat UP				Unclassified
Ta.13426.1.S1_s_at	At1g64720	4e-75	expressed protein	1512.34	3493.31	2011.11	1654.14	409.861	263.161	428.128	294.966		Ofanto CTRL vs Heat UP									Unclassified
Ta.13427.1.S1_at	At5g52340	1e-28	exocyst subunit EXO70 family protein	93.8229	41.2295	74.8552	75.9761	263.73	113.57	157.427	96.9004		Ofanto CTRL vs Heat DOWN					Cappelli CTRL vs Heat DOWN				Unclassified
Ta.13440.2.S1_s_at	At5g41010	8e-22	DNA-directed RNA polymerases I, II, and III 7 kDa subunit, putative	343.307	770.232	395.644	579.539	526.527	736.608	618.289	705.579		Ofanto CTRL vs Heat UP									Cluster 37
Ta.13443.1.S1_at	At5g22500	1e-124	acyl CoA reductase, putative / male-sterility protein, putative	89.3041	57.1433	72.39	14.5503	149.047	258.993	74.2022	215.859			Ofanto CTRL vs Mixed DOWN	Ofanto Drought vs Mixed DOWN	Ofanto Heat Vs Mixed DOWN				Cappelli Drought vs Mixed UP		Unclassified
Ta.13444.1.S1_at	At5g22500	1e-123	acyl CoA reductase, putative / male-sterility protein, putative	23.8208	23.0552	65.0599	27.3626	48.441	227.787	103.081	154.463	CTRL vs Drought UP					Cappelli CTRL vs Drought UP	Cappelli CTRL vs Heat UP	Cappelli CTRL vs Mixed UP			Unclassified
Ta.13448.2.A1_at				13.5309	12.9306	11.681	13.1128	105.145	271.663	151.234	224.47								Cappelli CTRL vs Mixed UP			Cluster 41
Ta.1345.1.S1_x_at	At4g15160	9e-32	protease inhibitor/seed storage/lipid transfer protein (LTP) family protein	434.451	358.25	92.557	30.2529	8.79931	13.4602	9.85735	45.2247			Ofanto CTRL vs Mixed DOWN		Ofanto Heat Vs Mixed DOWN						Unclassified
Ta.1345.3.S1_x_at	At3g22120	4e-25	protease inhibitor/seed storage/lipid transfer protein (LTP) family protein	436.242	339.949	89.7123	41.1332	13.6193	20.6647	13.6118	44.6033			Ofanto CTRL vs Mixed DOWN		Ofanto Heat Vs Mixed DOWN						Unclassified
Ta.13450.1.S1_s_at				26.083	18.4197	26.0186	801.008	18.3574	792.094	20.3959	1263.6			Ofanto CTRL vs Mixed UP	Ofanto Drought vs Mixed UP	Ofanto Heat Vs Mixed UP		Cappelli CTRL vs Heat UP				Cluster 4
Ta.13459.1.S1_s_at	At5g19150	1e-85	carbohydrate kinase family	445.234	545.152	644.257	927.924	404.035	546.054	523.114	677.598			Ofanto CTRL vs Mixed UP								Unclassified
Ta.13462.2.S1_a_at	At4g26270	1e-108	phosphofructokinase family protein	190.575	293.406	224.229	431.836	438.346	741.565	283.471	575.739			Ofanto CTRL vs Mixed UP								Cluster 10
Ta.13464.1.S1_s_at	At5g61380	2e-56	ABI3-interacting protein 1 (AIP1)	545.907	309.501	889.225	261.47	104.668	327.811	75.76	171.257			Ofanto CTRL vs Mixed DOWN	Ofanto Drought vs Mixed DOWN			Cappelli CTRL vs Heat UP				Unclassified
Ta.1347.1.S1_at	At4g02080	1e-105	GTP-binding protein (SAR1A)	56.4524	64.9621	64.7824	272.986	102.304	123.933	98.953	105.975			Ofanto CTRL vs Mixed UP	Ofanto Drought vs Mixed UP	Ofanto Heat Vs Mixed UP						Cluster 15
Ta.1347.1.S1_x_at	At4g02080	1e-105	GTP-binding protein (SAR1A)	494.17	670.703	545.792	1222.73	860.215	842.186	797.732	800.339			Ofanto CTRL vs Mixed UP	Ofanto Drought vs Mixed UP							Cluster 52
Ta.1347.3.S1_a_at	At4g02080	1e-105	GTP-binding protein (SAR1A)	472.606	679.307	546.629	1107.14	833.39	792.943	783.557	727.282			Ofanto CTRL vs Mixed UP	Ofanto Drought vs Mixed UP							Cluster 52
Ta.1347.3.S1_x_at	At1g02620	9e-36	GTP-binding protein (SAR1A)	787.64	1096.85	855.736	1662.85	1362.57	1297.01	1275.76	1244.63			Ofanto CTRL vs Mixed UP								Unclassified
Ta.13475.1.A1_at	At3g25070	2e-18	RPM1-interacting protein 4 (RIN4)	114.251	76.5139	103.5	43.7409	173.412	99.6295	164.059	93.296			Ofanto CTRL vs Mixed DOWN	Ofanto Drought vs Mixed DOWN							Cluster 22
Ta.13477.1.S1_at	At3g10940	1e-49	protein phosphatase-related	130.786	682.537	239.591	410.556	126.388	206.265	116.183	204.064		Ofanto CTRL vs Heat UP	Ofanto CTRL vs Mixed UP								Unclassified
Ta.1348.2.S1_at	At4g19006	2e-87	26S proteasome regulatory subunit, putative (RPN9)	70.5532	194.782	157.258	219.49	208.162	345.708	154.305	196.038		Ofanto CTRL vs Heat UP	Ofanto CTRL vs Mixed UP								Cluster 30
Ta.1348.3.S1_a_at	At4g19006	2e-87	26S proteasome regulatory subunit, putative (RPN9)	174.122	379.469	351.293	363.999	424.931	544.037	300.847	287.939			Ofanto CTRL vs Mixed UP								Cluster 30
Ta.135.1.S1_at	At5g15650	0	reversibly glycosylated polypeptide-2 (RGP2)	1036.04	774.888	1368.29	580.259	2279.92	690.686	1717.74	518.871				Ofanto Drought vs Mixed DOWN			Cappelli CTRL vs Heat DOWN	Cappelli CTRL vs Mixed DOWN	Cappelli Drought vs Mixed DOWN		Cluster 3
Ta.135.2.S1_at	At3g02230	1e-115	reversibly glycosylated polypeptide-1 (RGP1)	303.781	65.6076	354.797	132.946	1703.39	25.6715	1022.7	68.6858		Ofanto CTRL vs Heat DOWN	Ofanto CTRL vs Mixed DOWN	Ofanto Drought vs Mixed DOWN			Cappelli CTRL vs Heat DOWN	Cappelli CTRL vs Mixed DOWN	Cappelli Drought vs Mixed DOWN		Cluster 51
Ta.13512.1.S1_at	At3g02650	5e-66	pentatricopeptide (PPR) repeat-containing protein	111.289	91.4936	92.6059	46.6116	100.57	95.4132	118.87	116.505			Ofanto CTRL vs Mixed DOWN								Cluster 25
Ta.13525.1.S1_s_at	At1g67700	9e-54	expressed protein	2220.32	1544.79	2112.55	944.895	1511.9	611.218	1755.79	971.853			Ofanto CTRL vs Mixed DOWN	Ofanto Drought vs Mixed DOWN							Cluster 6
Ta.13525.2.S1_a_at	At1g67700	9e-54	expressed protein	2034.81	1519.52	2255.45	803.01	1436.48	527.6	1542.48	762.215			Ofanto CTRL vs Mixed DOWN	Ofanto Drought vs Mixed DOWN							Cluster 6
Ta.1353.1.S1_at	At2g28000	0	RuBisCO subunit binding-protein alpha subunit, chloroplast / 60 kDa chaperonin alpha subunit / CPN-60 alpha	865.97	3539.14	915.299	2759.16	547.771	2318.27	1886.81	3521.57		Ofanto CTRL vs Heat UP	Ofanto CTRL vs Mixed UP	Ofanto Drought vs Mixed UP		Cappelli CTRL vs Drought UP		Cappelli CTRL vs Mixed UP			Cluster 20
Ta.13537.1.S1_a_at	At1g68490	2e-06	expressed protein	257.787	424.111	522.127	1561.83	199.205	534.832	234.783	533.74	CTRL vs Drought UP		Ofanto CTRL vs Mixed UP		Ofanto Heat Vs Mixed UP						Unclassified
Ta.13543.1.A1_at				128.17	125.922	84.6129	57.6873	60.2251	40.8877	68.0522	45.4628			Ofanto CTRL vs Mixed DOWN		Ofanto Heat Vs Mixed DOWN						Unclassified
Ta.13544.1.S1_a_at	At5g21430	1e-44	DNAJ heat shock N-terminal domain-containing protein	550.085	1019.02	692.54	1155.06	349.822	319.098	322.193	395.226			Ofanto CTRL vs Mixed UP								Cluster 33
Ta.13546.1.A1_at	At3g01290	3e-05	band 7 family protein	22.0473	14.3227	20.3723	8.47905	152.281	7.38679	140.225	8.66883							Cappelli CTRL vs Heat DOWN	Cappelli CTRL vs Mixed DOWN	Cappelli Drought vs Mixed DOWN		Cluster 12
Ta.13550.1.S1_at				200.206	245.452	225.413	67.8572	190.164	105.083	190.334	113.314			Ofanto CTRL vs Mixed DOWN	Ofanto Drought vs Mixed DOWN	Ofanto Heat Vs Mixed DOWN						Cluster 19
Ta.13567.1.S1_at	At2g23600	2e-32	hydrolase, alpha/beta fold family protein	6.09194	7.01462	5.59919	8.74392	11.5573	239.135	6.10321	197.294							Cappelli CTRL vs Heat UP				Cluster 17
Ta.13591.1.A1_at	At5g17070	1e-33	expressed protein	106.951	185.65	135.592	243.739	107.01	206.605	133.962	194.87			Ofanto CTRL vs Mixed UP								Cluster 1
Ta.1360.1.S1_at	At3g18280	8e-20	protease inhibitor/seed storage/lipid transfer protein (LTP) family protein	19.1352	86.1637	57.437	763.07	21.3706	45.8295	37.6273	66.7968	CTRL vs Drought UP	Ofanto CTRL vs Heat UP	Ofanto CTRL vs Mixed UP	Ofanto Drought vs Mixed UP	Ofanto Heat Vs Mixed UP		Cappelli CTRL vs Heat UP				Cluster 27
Ta.1360.1.S1_x_at	At3g18280	8e-20	protease inhibitor/seed storage/lipid transfer protein (LTP) family protein	27.2722	80.2514	62.3887	614.874	26.3004	44.6696	41.128	59.211	CTRL vs Drought UP	Ofanto CTRL vs Heat UP	Ofanto CTRL vs Mixed UP	Ofanto Drought vs Mixed UP	Ofanto Heat Vs Mixed UP						Cluster 27
Ta.13611.1.A1_at				128.826	122.843	157.411	42.5695	125.533	76.4643	166.618	94.3256			Ofanto CTRL vs Mixed DOWN	Ofanto Drought vs Mixed DOWN	Ofanto Heat Vs Mixed DOWN						Cluster 9
Ta.13621.1.S1_at	At2g36895	3e-69	expressed protein	3926.17	2226.18	4118.6	2485.39	1875.9	773.428	1412.39	950.358							Cappelli CTRL vs Heat DOWN				Cluster 45
Ta.13622.1.S1_at	At1g73540	3e-36	MutT/nudix family protein	204.015	84.4855	127.717	111.101	54.8349	74.2473	39.9657	44.9618		Ofanto CTRL vs Heat DOWN									Unclassified
Ta.13627.1.S1_at	At4g17730	5e-81	syntaxin 23 (SYP23) / PEP12-like protein	233.461	416.568	332.618	517.23	406.232	556.307	343.356	458.313			Ofanto CTRL vs Mixed UP								Cluster 10
Ta.13635.2.S1_a_at	At1g55270	3e-78	kelch repeat-containing F-box family protein	192.281	235.345	289.058	211.913	223.509	125.549	200.476	109.366								Cappelli CTRL vs Mixed DOWN			Unclassified
Ta.1364.1.S1_at	At1g74470	1e-122	geranylgeranyl reductase	7984.48	3878.62	7064.45	1997.9	5737.58	1799.63	8050.54	3442.48		Ofanto CTRL vs Heat DOWN	Ofanto CTRL vs Mixed DOWN	Ofanto Drought vs Mixed DOWN			Cappelli CTRL vs Heat DOWN				Cluster 2
Ta.13642.2.S1_at				187.806	255.964	201.45	105.46	243.257	205.571	287.635	262.368					Ofanto Heat Vs Mixed DOWN						Cluster 25
Ta.1365.1.S1_at	At3g52750	1e-103	chloroplast division protein, putative	103.055	341.151	122.185	229.196	61.5016	124.714	107.602	192.232		Ofanto CTRL vs Heat UP	Ofanto CTRL vs Mixed UP								Cluster 38
Ta.13657.1.S1_at				607.531	1071	675.323	1569.07	554.88	976.77	775.539	991.318			Ofanto CTRL vs Mixed UP	Ofanto Drought vs Mixed UP							Cluster 18
Ta.13682.1.A1_at	At4g24220	8e-24	expressed protein	45.4896	89.0075	88.5446	63.7512	110.771	275.416	78.9474	329.067							Cappelli CTRL vs Heat UP				Unclassified
Ta.13684.1.S1_at				335.513	1115.84	344.178	1441.48	274.034	1149.16	314.345	1194.41		Ofanto CTRL vs Heat UP	Ofanto CTRL vs Mixed UP	Ofanto Drought vs Mixed UP			Cappelli CTRL vs Heat UP	Cappelli CTRL vs Mixed UP	Cappelli Drought vs Mixed UP		Cluster 5
Ta.13687.2.S1_a_at	At5g26110	9e-69	expressed protein	121.29	248.171	192.37	189.836	205.362	163.192	225.231	187.515		Ofanto CTRL vs Heat UP									Unclassified
Ta.13689.1.S1_at	At1g49245	2e-08	expressed protein	4.96918	5.81094	5.65716	4.79565	54.142	68.674	55.758	60.6525
Ta.13691.1.A1_at	At2g21340	3e-36	enhanced disease susceptibility protein, putative / salicylic acid induction deficient protein, putative	203.782	110.432	167.322	74.4842	344.03	133.215	454.207	145.309			Ofanto CTRL vs Mixed DOWN	Ofanto Drought vs Mixed DOWN			Cappelli CTRL vs Heat DOWN				Cluster 12
Ta.13692.2.S1_a_at	At5g23535	9e-70	KOW domain-containing protein	156.143	377.174	255.49	230.929	245.629	304.675	275.576	271.488		Ofanto CTRL vs Heat UP									Unclassified
Ta.13694.1.S1_a_at	At5g01750	1e-60	expressed protein	1327.62	903.65	1487.85	739.556	1507.56	717.606	1585.06	721.98				Ofanto Drought vs Mixed DOWN			Cappelli CTRL vs Heat DOWN	Cappelli CTRL vs Mixed DOWN	Cappelli Drought vs Mixed DOWN		Cluster 2
Ta.13695.1.S1_at	At5g54855	9e-53	pollen Ole e 1 allergen and extensin family protein	1138.14	2121.2	1387.99	2314.87	1602.07	2274.9	1644.18	1947.26			Ofanto CTRL vs Mixed UP								Cluster 11
Ta.13695.2.S1_x_at	At5g54855	2e-16	pollen Ole e 1 allergen and extensin family protein	98.9997	184.743	141.674	223.445	146.716	176.926	128.459	138.714			Ofanto CTRL vs Mixed UP								Cluster 11
Ta.13696.1.S1_at	At4g38240	5e-12	alpha-1, 3-mannosyl-glycoprotein beta-1,2-N-acetylglucosaminyltransferase, putative	72.8356	62.9644	69.1979	33.3136	109.409	44.7357	96.0811	49.5547			Ofanto CTRL vs Mixed DOWN	Ofanto Drought vs Mixed DOWN			Cappelli CTRL vs Heat DOWN	Cappelli CTRL vs Mixed DOWN			Cluster 3
Ta.137.1.S1_at	At4g15210	0	beta-amylase (BMY1) / 1,4-alpha-D-glucan maltohydrolase	101.596	46.1596	59.0679	37.2434	105.818	27.1507	72.1908	41.3488		Ofanto CTRL vs Heat DOWN	Ofanto CTRL vs Mixed DOWN				Cappelli CTRL vs Heat DOWN				Unclassified
Ta.1371.1.S1_a_at	At2g02740	5e-67	transcription factor, putative	296.956	318.602	371.432	178.827	239.56	290.142	377.188	322.01				Ofanto Drought vs Mixed DOWN							Unclassified
Ta.13710.1.A1_at				203.06	351.29	175.619	398.881	211.26	664.733	199.327	501.341				Ofanto Drought vs Mixed UP			Cappelli CTRL vs Heat UP				Cluster 4
Ta.13721.1.S1_s_at	At3g22845	6e-77	emp24/gp25L/p24 protein-related	700.313	968.196	821.215	1547.62	1334.63	1629.48	1168.63	1359.07			Ofanto CTRL vs Mixed UP								Cluster 10
Ta.13721.1.S1_x_at	At3g22845	6e-77	emp24/gp25L/p24 protein-related	782.6	1010.34	982.109	1819.28	1464.66	1896.41	1242.51	1476.64			Ofanto CTRL vs Mixed UP								Cluster 10
Ta.13721.2.S1_x_at	At3g22845	2e-20	emp24/gp25L/p24 protein-related	587.568	857.761	756.252	1372.16	1109.04	1375.87	964.863	1125.69			Ofanto CTRL vs Mixed UP								Cluster 10
Ta.13724.1.S1_at	At3g56850	1e-08	ABA-responsive element-binding protein 3 (AREB3)	406.98	883.123	371.476	713.451	900.142	857.961	1123.23	1048.86		Ofanto CTRL vs Heat UP									Unclassified
Ta.13728.1.S1_at	At4g12640	2e-09	RNA recognition motif (RRM)-containing protein	126.347	232.629	125.914	426.032	106.563	257.218	139.005	277.609			Ofanto CTRL vs Mixed UP	Ofanto Drought vs Mixed UP			Cappelli CTRL vs Heat UP	Cappelli CTRL vs Mixed UP			Cluster 8
Ta.13729.1.S1_at	At4g04860	2e-99	Der1-like family protein / degradation in the ER-like family protein	320.907	407.581	355.521	771.088	592.76	666.024	420.426	458.015			Ofanto CTRL vs Mixed UP	Ofanto Drought vs Mixed UP							Cluster 52
Ta.13756.2.S1_a_at	At4g03120	2e-48	proline-rich family protein	248.3	337.922	279.837	754.619	254.153	497.378	250.437	380.982			Ofanto CTRL vs Mixed UP	Ofanto Drought vs Mixed UP	Ofanto Heat Vs Mixed UP						Cluster 8
Ta.13757.1.S1_x_at	At3g62810	4e-22	complex 1 family protein / LVR family protein	375.696	738.763	408.193	863.299	404.4	670.957	441.087	565.06			Ofanto CTRL vs Mixed UP	Ofanto Drought vs Mixed UP							Cluster 5
Ta.13760.1.S1_at				11.711	12.5307	10.6187	9.97575	90.5355	87.1167	161.079	93.1577
Ta.13761.1.S1_s_at	At5g41770	2e-30	crooked neck protein, putative / cell cycle protein, putative	188.828	319.329	178.496	448.077	206.237	464.723	238.325	460.421			Ofanto CTRL vs Mixed UP	Ofanto Drought vs Mixed UP			Cappelli CTRL vs Heat UP	Cappelli CTRL vs Mixed UP			Cluster 1
Ta.13766.1.S1_at	At3g26000	3e-29	F-box family protein	261.281	193.257	270.214	440.061	314.855	372.792	335.895	525.761					Ofanto Heat Vs Mixed UP						Unclassified
Ta.13774.1.S1_at	At4g36195	1e-61	serine carboxypeptidase S28 family protein	256.335	170.492	273.528	88.2748	559.225	206.446	511.342	184.791			Ofanto CTRL vs Mixed DOWN	Ofanto Drought vs Mixed DOWN			Cappelli CTRL vs Heat DOWN	Cappelli CTRL vs Mixed DOWN	Cappelli Drought vs Mixed DOWN		Cluster 12
Ta.13784.1.S1_at				7.84542	6.47978	6.97302	5.91225	89.5455	6.38842	39.2348	5.81559
Ta.13785.1.S1_at	At5g24090	5e-30	acidic endochitinase (CHIB1)	21.5751	41.8875	43.3335	800.545	31.0699	907.144	27.5293	551.314			Ofanto CTRL vs Mixed UP	Ofanto Drought vs Mixed UP	Ofanto Heat Vs Mixed UP		Cappelli CTRL vs Heat UP				Cluster 4
Ta.13785.2.S1_a_at	At5g24090	5e-30	acidic endochitinase (CHIB1)	12.9073	11.6842	12.7756	164.11	11.9367	162.604	10.0062	51.2325			Ofanto CTRL vs Mixed UP	Ofanto Drought vs Mixed UP	Ofanto Heat Vs Mixed UP		Cappelli CTRL vs Heat UP				Cluster 40
Ta.13786.1.S1_s_at	At3g28410	3e-05	F-box family protein	52.1772	66.6759	47.7563	106.089	56.8866	60.5487	73.1829	68.3062			Ofanto CTRL vs Mixed UP	Ofanto Drought vs Mixed UP							Unclassified
Ta.1379.2.S1_at	At1g78020	5e-13	senescence-associated protein-related	1131.19	1282.4	1232.95	811.315	872.86	1797.9	1002.29	1580.21							Cappelli CTRL vs Heat UP				Unclassified
Ta.13801.1.S1_at	At5g57280	2e-70	expressed protein	136.611	345.322	177.682	275.542	171.866	304.955	217.048	329.663		Ofanto CTRL vs Heat UP	Ofanto CTRL vs Mixed UP								Cluster 5
Ta.13802.1.A1_at	At1g71900	5e-44	expressed protein	239.363	273.188	220.439	111.707	410.609	501.662	486.128	486.262			Ofanto CTRL vs Mixed DOWN		Ofanto Heat Vs Mixed DOWN						Unclassified
Ta.13802.1.A1_s_at	At1g71900	5e-44	expressed protein	77.6946	97.8269	95.9905	46.4849	138.978	146.852	139.797	141.471				Ofanto Drought vs Mixed DOWN	Ofanto Heat Vs Mixed DOWN						Unclassified
Ta.1381.1.S1_x_at	At5g14910	2e-23	heavy-metal-associated domain-containing protein	116.984	301.809	130.061	162.295	115.081	164.568	182.228	220.577		Ofanto CTRL vs Heat UP									Cluster 20
Ta.1381.2.S1_at	At5g14910	7e-27	heavy-metal-associated domain-containing protein	1489.05	3109.91	1573.44	2017.27	1472.38	3134.18	2421.71	3311.19		Ofanto CTRL vs Heat UP						Cappelli CTRL vs Mixed UP			Cluster 20
Ta.1381.2.S1_x_at	At5g14910	7e-27	heavy-metal-associated domain-containing protein	945.798	2026.65	1012.93	1295.69	923.466	1755.87	1531.41	2070.5		Ofanto CTRL vs Heat UP									Cluster 20
Ta.13818.1.S1_at	At1g03230	4e-23	extracellular dermal glycoprotein, putative / EDGP, putative	41.1517	53.6937	107.455	57.9979	201.473	1371.39	172.277	2156.39
Ta.1383.1.S1_s_at	At5g48230	1e-108	acetyl-CoA C-acyltransferase, putative / 3-ketoacyl-CoA thiolase, putative	179.089	384.434	178.452	531.483	234.819	890.79	243.416	795.256		Ofanto CTRL vs Heat UP	Ofanto CTRL vs Mixed UP	Ofanto Drought vs Mixed UP			Cappelli CTRL vs Heat UP				Cluster 1
Ta.13849.1.S1_at	At5g58230	1e-102	WD-40 repeat protein (MSI1)	241.285	300.019	243.158	615.795	283.171	681.408	298.746	496.753			Ofanto CTRL vs Mixed UP	Ofanto Drought vs Mixed UP	Ofanto Heat Vs Mixed UP		Cappelli CTRL vs Heat UP				Cluster 1
Ta.1385.1.S1_a_at	At5g17920	0	5- methyltetrahydropteroyltriglutamate--homocysteine methyltransferase / vitamin-B12-independent methionine	98.3801	111.22	171.19	45.3792	237.978	35.6596	160.925	56.2539			Ofanto CTRL vs Mixed DOWN	Ofanto Drought vs Mixed DOWN	Ofanto Heat Vs Mixed DOWN		Cappelli CTRL vs Heat DOWN				Cluster 29
Ta.1385.1.S1_at	At5g17920	0	5- methyltetrahydropteroyltriglutamate--homocysteine methyltransferase / vitamin-B12-independent methionine	483.491	357.959	510.177	160.074	765.262	169.638	608.511	236.539			Ofanto CTRL vs Mixed DOWN	Ofanto Drought vs Mixed DOWN	Ofanto Heat Vs Mixed DOWN		Cappelli CTRL vs Heat DOWN				Cluster 2
Ta.1385.1.S1_x_at	At5g17920	0	5- methyltetrahydropteroyltriglutamate--homocysteine methyltransferase / vitamin-B12-independent methionine	124.596	114.143	166.909	51.804	245.99	50.6245	180.874	72.9474			Ofanto CTRL vs Mixed DOWN	Ofanto Drought vs Mixed DOWN	Ofanto Heat Vs Mixed DOWN		Cappelli CTRL vs Heat DOWN				Cluster 3
Ta.1385.3.S1_x_at	At5g17920	1e-134	5- methyltetrahydropteroyltriglutamate--homocysteine methyltransferase / vitamin-B12-independent methionine	2642.9	1550.24	5169.7	685.49	2790.15	358.876	3549.85	762.949			Ofanto CTRL vs Mixed DOWN	Ofanto Drought vs Mixed DOWN	Ofanto Heat Vs Mixed DOWN		Cappelli CTRL vs Heat DOWN				Cluster 2
Ta.1385.4.S1_at	At5g17920	9e-78	5- methyltetrahydropteroyltriglutamate--homocysteine methyltransferase / vitamin-B12-independent methionine	5501.28	2890.96	8411.94	966.225	4004.14	563.733	6634.47	1219.2			Ofanto CTRL vs Mixed DOWN	Ofanto Drought vs Mixed DOWN	Ofanto Heat Vs Mixed DOWN		Cappelli CTRL vs Heat DOWN				Cluster 2
Ta.1385.4.S1_x_at	At5g17920	9e-78	5- methyltetrahydropteroyltriglutamate--homocysteine methyltransferase / vitamin-B12-independent methionine	5141.8	2811.09	8444.09	1005	4186.44	525.533	6591.28	1158.49			Ofanto CTRL vs Mixed DOWN	Ofanto Drought vs Mixed DOWN	Ofanto Heat Vs Mixed DOWN		Cappelli CTRL vs Heat DOWN				Cluster 2
Ta.13851.2.S1_a_at	At2g03120	1e-108	signal peptide peptidase family protein	165.508	419.524	329.894	423.941	483.746	386.234	371.896	256.215		Ofanto CTRL vs Heat UP	Ofanto CTRL vs Mixed UP								Unclassified
Ta.13852.1.A1_at	At5g15870	5e-75	glycosyl hydrolase family 81 protein	29.5171	28.323	25.0241	91.2073	34.0525	120.502	32.1926	144.799							Cappelli CTRL vs Heat UP				Cluster 4
Ta.13857.1.S1_at	At2g45720	1e-33	armadillo/beta-catenin repeat family protein	55.5101	116.454	75.2125	381.193	88.0734	220.78	100.655	197.186		Ofanto CTRL vs Heat UP	Ofanto CTRL vs Mixed UP	Ofanto Drought vs Mixed UP	Ofanto Heat Vs Mixed UP		Cappelli CTRL vs Heat UP	Cappelli CTRL vs Mixed UP			Cluster 1
Ta.13859.1.A1_at	At5g37770	1e-35	touch-responsive protein / calmodulin-related protein 2, touch-induced (TCH2)	192.751	91.481	244.57	291.569	758.923	256.256	403.39	141.653		Ofanto CTRL vs Heat DOWN			Ofanto Heat Vs Mixed UP		Cappelli CTRL vs Heat DOWN	Cappelli CTRL vs Mixed DOWN	Cappelli Drought vs Mixed DOWN		Unclassified
Ta.13860.1.S1_at	At5g58110	2e-31	expressed protein	609.185	1515.65	648.445	4638.59	1075.3	3380.85	997.206	3022.92			Ofanto CTRL vs Mixed UP	Ofanto Drought vs Mixed UP			Cappelli CTRL vs Heat UP	Cappelli CTRL vs Mixed UP	Cappelli Drought vs Mixed UP		Cluster 1
Ta.13860.1.S1_x_at	At5g58110	2e-31	expressed protein	454.837	1131.08	466.354	3794.95	799.297	2700.2	749.534	2305.2			Ofanto CTRL vs Mixed UP	Ofanto Drought vs Mixed UP			Cappelli CTRL vs Heat UP				Cluster 1
Ta.13872.1.S1_at				26.1285	50.1079	30.0007	112.134	35.2277	97.3064	42.6299	104.022			Ofanto CTRL vs Mixed UP	Ofanto Drought vs Mixed UP	Ofanto Heat Vs Mixed UP		Cappelli CTRL vs Heat UP				Cluster 1
Ta.13875.1.S1_at	At2g35980	4e-22	harpin-induced family protein (YLS9) / HIN1 family protein / harpin-responsive family protein	68.0103	89.2176	52.7029	46.206	178.246	39.3955	139.343	51.513							Cappelli CTRL vs Heat DOWN	Cappelli CTRL vs Mixed DOWN	Cappelli Drought vs Mixed DOWN		Unclassified
Ta.13876.1.S1_at	At1g08980	4e-20	amidase family protein	7.84099	10.5062	6.11123	332.325	6.12284	836.886	6.06918	1031.3			Ofanto CTRL vs Mixed UP	Ofanto Drought vs Mixed UP	Ofanto Heat Vs Mixed UP		Cappelli CTRL vs Heat UP				Cluster 4
Ta.13886.1.S1_at	At1g70350	4e-12	expressed protein	157.545	276.126	142.388	224.981	132.747	270.838	190.851	276.995							Cappelli CTRL vs Heat UP				Cluster 13
Ta.1389.1.S1_at	At3g05640	6e-25	protein phosphatase 2C, putative / PP2C, putative	89.2445	83.816	57.502	119.17	95.7523	112.349	88.0966	120.224				Ofanto Drought vs Mixed UP							Unclassified
Ta.13914.1.S1_s_at	At3g61460	6e-05	zinc finger (C3HC4-type RING finger) family protein (BRH1)	106.233	72.031	72.7107	34.1141	110.981	58.3096	120.236	43.9108								Cappelli CTRL vs Mixed DOWN	Cappelli Drought vs Mixed DOWN		Unclassified
Ta.13921.1.S1_at				68.2375	136.572	80.0798	94.7861	48.4184	90.5454	70.5318	102.548		Ofanto CTRL vs Heat UP									Cluster 38
Ta.13926.1.S1_a_at	At5g38560	4e-17	protein kinase family protein	51.3489	44.5968	55.1351	68.0855	52.8387	139.933	59.2554	136.916							Cappelli CTRL vs Heat UP				Cluster 17
Ta.13935.1.S1_at	At5g14270	0.0001	DNA-binding bromodomain-containing protein	130.266	162.291	149.126	178.747	111.569	240.759	156.148	176.123							Cappelli CTRL vs Heat UP				Unclassified
Ta.13936.1.S1_at	At4g23630	4e-64	reticulon family protein (RTNLB1)	440.164	155.795	379.269	69.9205	444.006	115.634	335.105	119.215		Ofanto CTRL vs Heat DOWN	Ofanto CTRL vs Mixed DOWN	Ofanto Drought vs Mixed DOWN	Ofanto Heat Vs Mixed DOWN		Cappelli CTRL vs Heat DOWN	Cappelli CTRL vs Mixed DOWN			Cluster 2
Ta.13936.1.S1_s_at	At4g23630	4e-64	reticulon family protein (RTNLB1)	975.067	424.709	818.88	151.061	1118.08	287.485	832.826	319.868		Ofanto CTRL vs Heat DOWN	Ofanto CTRL vs Mixed DOWN	Ofanto Drought vs Mixed DOWN	Ofanto Heat Vs Mixed DOWN		Cappelli CTRL vs Heat DOWN	Cappelli CTRL vs Mixed DOWN			Cluster 2
Ta.13944.1.S1_at	At1g77260	2e-20	dehydration-responsive protein-related	139.607	186.269	185.548	62.6451	181.932	103.968	177.572	109.692			Ofanto CTRL vs Mixed DOWN	Ofanto Drought vs Mixed DOWN	Ofanto Heat Vs Mixed DOWN						Unclassified
Ta.1395.1.S1_at	At3g56940	1e-125	dicarboxylate diiron protein, putative (Crd1)	9602.71	7973.09	9191.18	4074.69	7919.08	3495.49	9022.01	5536.65			Ofanto CTRL vs Mixed DOWN	Ofanto Drought vs Mixed DOWN							Cluster 2
Ta.13966.2.S1_s_at	At3g11820	3e-81	syntaxin 121 (SYP121) / syntaxin-related protein (SYR1)	206.643	141.598	193.294	151.866	231.337	128.506	262.144	119.715									Cappelli Drought vs Mixed DOWN		Cluster 51
Ta.1397.1.A1_at	At1g04420	1e-19	aldo/keto reductase family protein	438.397	358.109	450.376	188.592	485.705	308.901	448.901	305.451			Ofanto CTRL vs Mixed DOWN	Ofanto Drought vs Mixed DOWN							Cluster 9
Ta.1397.2.S1_s_at				96.1477	109.776	109.744	45.9715	108.952	82.6128	116.754	87.6572			Ofanto CTRL vs Mixed DOWN	Ofanto Drought vs Mixed DOWN	Ofanto Heat Vs Mixed DOWN						Cluster 9
Ta.13972.1.S1_at	At1g17080	3e-40	expressed protein	268.441	615.572	377.114	1149.3	456.873	1402.65	350.087	1020.67		Ofanto CTRL vs Heat UP	Ofanto CTRL vs Mixed UP	Ofanto Drought vs Mixed UP			Cappelli CTRL vs Heat UP				Cluster 1
Ta.13974.1.A1_at	At3g02100	1e-26	UDP-glucoronosyl/UDP-glucosyl transferase family protein	14.7204	12.5214	18.6173	46.4598	108.842	252.145	127.168	205.977			Ofanto CTRL vs Mixed UP	Ofanto Drought vs Mixed UP							Cluster 26
Ta.13979.2.S1_a_at	At5g67500	8e-68	porin, putative	945.344	474.876	844.192	264.565	682.489	401.068	666.454	438.598			Ofanto CTRL vs Mixed DOWN	Ofanto Drought vs Mixed DOWN							Cluster 14
Ta.1398.3.S1_a_at	At5g53530	9e-81	vacuolar protein sorting-associated protein 26, putative / VPS26, putative	84.9572	184.859	161.045	134.294	220.163	177.765	161.785	95.4827		Ofanto CTRL vs Heat UP									Unclassified
Ta.1398.3.S1_x_at	At4g27690	7e-11	vacuolar protein sorting-associated protein 26, putative / VPS26, putative	57.1964	138.87	123.917	113.695	162.856	132.62	123.017	73.1615		Ofanto CTRL vs Heat UP						Cappelli CTRL vs Mixed DOWN			Unclassified
Ta.13983.1.S1_at	At2g46860	3e-93	inorganic pyrophosphatase, putative (soluble) / pyrophosphate phospho-hydrolase, putative / PPase, putative	102.598	21.5255	105.515	26.8416	241.635	28.4982	217.165	39.9416		Ofanto CTRL vs Heat DOWN	Ofanto CTRL vs Mixed DOWN	Ofanto Drought vs Mixed DOWN							Cluster 3
Ta.13989.1.S1_at				595.926	405.619	827.786	153.304	304.11	100.481	332.82	145.359			Ofanto CTRL vs Mixed DOWN	Ofanto Drought vs Mixed DOWN	Ofanto Heat Vs Mixed DOWN		Cappelli CTRL vs Heat DOWN				Cluster 6
Ta.13991.1.S1_x_at	At5g55450	9e-11	protease inhibitor/seed storage/lipid transfer protein (LTP) family protein	270.316	133.243	499.341	48.9121	2032.27	56.3897	1039.1	54.552		Ofanto CTRL vs Heat DOWN	Ofanto CTRL vs Mixed DOWN	Ofanto Drought vs Mixed DOWN	Ofanto Heat Vs Mixed DOWN		Cappelli CTRL vs Heat DOWN	Cappelli CTRL vs Mixed DOWN	Cappelli Drought vs Mixed DOWN		Cluster 3
Ta.13993.1.S1_x_at	At2g45130	1e-14	SPX (SYG1/Pho81/XPR1) domain-containing protein	103.226	45.8802	84.3594	96.4053	118.487	41.071	86.964	44.7117		Ofanto CTRL vs Heat DOWN			Ofanto Heat Vs Mixed UP			Cappelli CTRL vs Mixed DOWN			Unclassified
Ta.13995.1.S1_at	At5g56190	8e-81	WD-40 repeat family protein	380.119	479.886	365.196	1026.72	505.047	878.455	506.494	760.186			Ofanto CTRL vs Mixed UP	Ofanto Drought vs Mixed UP	Ofanto Heat Vs Mixed UP						Cluster 15
Ta.13997.1.S1_at	At1g05270	3e-69	TraB family protein	119.914	171.023	137.188	353.061	168.295	354.748	155.419	261.057			Ofanto CTRL vs Mixed UP	Ofanto Drought vs Mixed UP	Ofanto Heat Vs Mixed UP		Cappelli CTRL vs Heat UP				Cluster 1
Ta.14000.1.S1_at	At3g15210	1e-36	ethylene-responsive element-binding factor 4 (ERF4)	94.8106	128.073	151.986	361.849	65.826	180.827	108.67	191.259			Ofanto CTRL vs Mixed UP	Ofanto Drought vs Mixed UP	Ofanto Heat Vs Mixed UP			Cappelli CTRL vs Mixed UP			Unclassified
Ta.14001.1.S1_at	At4g11060	9e-51	single-strand-binding family protein	159.249	278.441	201.865	118.503	182.059	123.399	260.755	166.646					Ofanto Heat Vs Mixed DOWN						Unclassified
Ta.14005.1.S1_s_at	At5g43150	7e-12	expressed protein	1500.51	1644.48	1123.21	2481.16	1829.72	1234.22	1740.78	1224.11				Ofanto Drought vs Mixed UP							Unclassified
Ta.14005.1.S1_x_at	At5g43150	2e-11	expressed protein	635.833	763.023	528.902	1319.92	1005.32	813.004	852.081	834.44			Ofanto CTRL vs Mixed UP	Ofanto Drought vs Mixed UP							Unclassified
Ta.14005.2.S1_x_at				245.875	259.578	192.783	441.83	342.266	277.668	301.304	313.442				Ofanto Drought vs Mixed UP							Unclassified
Ta.14018.1.S1_at	At3g11830	1e-121	chaperonin, putative	569.191	815.032	587.399	1171.7	720.939	1227.57	830.746	1121.78			Ofanto CTRL vs Mixed UP								Cluster 1
Ta.14018.2.S1_a_at	At3g11830	1e-121	chaperonin, putative	380.451	691.335	484.49	934.27	536.494	805.359	612.655	751.196			Ofanto CTRL vs Mixed UP								Cluster 11
Ta.14018.2.S1_x_at	At3g11830	1e-50	chaperonin, putative	156.277	276.975	205.938	363.618	222.394	316.415	243.241	296.531			Ofanto CTRL vs Mixed UP								Cluster 11
Ta.14018.3.S1_a_at	At3g11830	1e-121	chaperonin, putative	252.574	653.558	409.611	920.03	504.143	780.402	547.292	651.619		Ofanto CTRL vs Heat UP	Ofanto CTRL vs Mixed UP	Ofanto Drought vs Mixed UP							Cluster 11
Ta.14019.1.S1_s_at	At4g23493	3e-08	expressed protein	6.70729	211.198	7.58111	1306.28	7.40575	1704.85	7.57108	1326.01		Ofanto CTRL vs Heat UP	Ofanto CTRL vs Mixed UP	Ofanto Drought vs Mixed UP	Ofanto Heat Vs Mixed UP		Cappelli CTRL vs Heat UP	Cappelli CTRL vs Mixed UP	Cappelli Drought vs Mixed UP		Cluster 1
Ta.14022.1.S1_x_at	At4g28050	2e-75	senescence-associated protein, putative	1805.34	994.284	1622.49	772.917	1643.29	677.045	1357.15	685.712			Ofanto CTRL vs Mixed DOWN	Ofanto Drought vs Mixed DOWN							Cluster 2
Ta.14022.2.S1_x_at	At2g23810	2e-11	senescence-associated family protein	1824.28	1072.36	1646.52	765.315	1746.34	842.786	1522.18	809.836			Ofanto CTRL vs Mixed DOWN	Ofanto Drought vs Mixed DOWN							Cluster 2
Ta.14022.3.S1_at	At4g30430	2e-63	senescence-associated family protein	281.062	148.998	225.471	139.074	214.555	109.275	186.932	119.241			Ofanto CTRL vs Mixed DOWN								Cluster 21
Ta.14025.1.S1_at	At4g01000	2e-24	ubiquitin family protein	128.047	225.247	139.891	499.911	168.306	277.597	171.184	256.947			Ofanto CTRL vs Mixed UP	Ofanto Drought vs Mixed UP	Ofanto Heat Vs Mixed UP						Cluster 8
Ta.14025.2.S1_x_at				119.208	308.922	193.059	556.949	225.95	333.269	205.314	256.46			Ofanto CTRL vs Mixed UP	Ofanto Drought vs Mixed UP							Cluster 11
Ta.14025.3.S1_a_at	At4g01000	2e-24	ubiquitin family protein	164.619	589.45	268.021	1158.96	367.125	684.332	316.867	504.504		Ofanto CTRL vs Heat UP	Ofanto CTRL vs Mixed UP	Ofanto Drought vs Mixed UP							Cluster 11
Ta.14025.3.S1_x_at				100.587	322.519	182.665	605.843	207.68	332.74	199.516	275.698		Ofanto CTRL vs Heat UP	Ofanto CTRL vs Mixed UP	Ofanto Drought vs Mixed UP							Cluster 11
Ta.14026.1.S1_at	At3g07090	4e-69	expressed protein	138.324	336.76	151.851	1427.31	156.499	673.553	141.562	625.611			Ofanto CTRL vs Mixed UP	Ofanto Drought vs Mixed UP							Cluster 1
Ta.14029.1.S1_at	At5g44720	3e-95	molybdenum cofactor sulfurase family protein	304.217	393.324	313.21	150.615	187.901	128.73	246.463	132.043			Ofanto CTRL vs Mixed DOWN	Ofanto Drought vs Mixed DOWN	Ofanto Heat Vs Mixed DOWN						Cluster 50
Ta.14033.1.S1_at	At2g31945	9e-16	expressed protein	11.8318	21.7994	14.825	229.388	13.2869	664.918	19.6394	1664.68			Ofanto CTRL vs Mixed UP	Ofanto Drought vs Mixed UP	Ofanto Heat Vs Mixed UP		Cappelli CTRL vs Heat UP				Cluster 4
Ta.1404.1.S1_at	At2g39730	0	ribulose bisphosphate carboxylase/oxygenase activase / RuBisCO activase	289.592	17763.8	212.905	19344.7	251.657	19051.2	827.974	18175.5		Ofanto CTRL vs Heat UP	Ofanto CTRL vs Mixed UP	Ofanto Drought vs Mixed UP			Cappelli CTRL vs Heat UP	Cappelli CTRL vs Mixed UP			Cluster 5
Ta.14040.1.A1_at	At5g44080	2e-23	bZIP transcription factor family protein	266.423	485.361	263.132	994.5	330.572	1197.73	359.693	903.431			Ofanto CTRL vs Mixed UP	Ofanto Drought vs Mixed UP	Ofanto Heat Vs Mixed UP		Cappelli CTRL vs Heat UP				Cluster 1
Ta.14048.1.S1_at				89.3768	84.451	99.2194	35.2508	107.252	117.154	130.981	104.455			Ofanto CTRL vs Mixed DOWN	Ofanto Drought vs Mixed DOWN	Ofanto Heat Vs Mixed DOWN						Cluster 25
Ta.14053.1.S1_at	At2g41430	2e-21	dehydration-induced protein (ERD15)	293.387	224.259	283.129	467.151	189.934	209.501	211.687	151.671					Ofanto Heat Vs Mixed UP						Unclassified
Ta.14063.1.S1_at	At5g48930	1e-68	transferase family protein	191.034	141.764	465.596	177.629	300.015	293.556	405.066	240.106	CTRL vs Drought UP			Ofanto Drought vs Mixed DOWN							Unclassified
Ta.14070.1.S1_at				51.7147	123.438	56.7541	51.6475	62.1982	119.391	79.0048	126.74		Ofanto CTRL vs Heat UP			Ofanto Heat Vs Mixed DOWN			Cappelli CTRL vs Mixed UP			Unclassified
Ta.14074.2.S1_a_at	At1g53910	9e-37	AP2 domain-containing protein RAP2.12 (RAP2.12)	52.1067	238.603	113.101	260.73	314.604	259.352	172.83	266.602			Ofanto CTRL vs Mixed UP	Ofanto Drought vs Mixed UP							Cluster 37
Ta.14083.1.S1_at	At1g73177	8e-18	expressed protein	68.5154	151.782	79.2988	209.683	102.553	268.797	109.91	229.982		Ofanto CTRL vs Heat UP	Ofanto CTRL vs Mixed UP	Ofanto Drought vs Mixed UP							Cluster 1
Ta.14085.2.S1_a_at	At1g65290	4e-35	acyl carrier family protein / ACP family protein	121.72	308.194	172.081	351.439	169.995	321.173	215.377	278.195		Ofanto CTRL vs Heat UP	Ofanto CTRL vs Mixed UP	Ofanto Drought vs Mixed UP							Cluster 5
Ta.14086.1.S1_at	At1g26150	0.0005	protein kinase family protein	1033.9	4034.91	1357.48	4479.66	1045.6	5111.83	1094.9	3684.6		Ofanto CTRL vs Heat UP	Ofanto CTRL vs Mixed UP	Ofanto Drought vs Mixed UP			Cappelli CTRL vs Heat UP	Cappelli CTRL vs Mixed UP	Cappelli Drought vs Mixed UP		Cluster 1
Ta.14087.1.S1_at	At3g19000	7e-66	oxidoreductase, 2OG-Fe(II) oxygenase family protein	497.39	112.534	189.606	127.61	173.401	188.543	287.308	153.515	CTRL vs Drought DOWN	Ofanto CTRL vs Heat DOWN	Ofanto CTRL vs Mixed DOWN								Unclassified
Ta.14091.1.S1_at	At3g05870	2e-30	zinc finger (C3HC4-type RING finger) family protein	73.4976	350.339	112.43	418.377	108.35	367.245	140.021	335.769		Ofanto CTRL vs Heat UP	Ofanto CTRL vs Mixed UP	Ofanto Drought vs Mixed UP			Cappelli CTRL vs Heat UP	Cappelli CTRL vs Mixed UP	Cappelli Drought vs Mixed UP		Cluster 1
Ta.14098.1.A1_a_at	At4g01995	2e-48	expressed protein	278.6	428.194	289.974	187.012	200.311	150.79	225.801	193.875					Ofanto Heat Vs Mixed DOWN						Unclassified
Ta.14098.2.A1_x_at	At4g01995	1e-29	expressed protein	213.789	346.627	205.233	171.348	140.492	163.061	171.628	200.308					Ofanto Heat Vs Mixed DOWN						Unclassified
Ta.14118.1.A1_at	At5g24120	1e-48	RNA polymerase sigma subunit SigE (sigE) / sigma-like factor (SIG5)	220.921	188.136	252.257	397.885	694.312	491.505	524.803	332.371					Ofanto Heat Vs Mixed UP			Cappelli CTRL vs Mixed DOWN			Unclassified
Ta.14119.2.S1_a_at	At3g60340	8e-81	palmitoyl protein thioesterase family protein	302.694	743.078	476.564	482.858	502.442	502.602	542.07	451.96		Ofanto CTRL vs Heat UP									Cluster 48
Ta.1412.1.S1_at	At5g14040	1e-123	mitochondrial phosphate transporter	1145.77	573.844	904.289	392.463	968.794	529.312	1001.99	544.955			Ofanto CTRL vs Mixed DOWN								Cluster 2
Ta.1415.1.S1_at	At4g02450	2e-31	glycine-rich protein	337.915	905.889	354.772	2296.51	417.473	2234.26	509.759	1699.5		Ofanto CTRL vs Heat UP	Ofanto CTRL vs Mixed UP	Ofanto Drought vs Mixed UP	Ofanto Heat Vs Mixed UP		Cappelli CTRL vs Heat UP				Cluster 1
Ta.14152.1.S1_at	At4g24740	2e-29	protein kinase (AFC2)	280.566	139.749	248.679	199.601	221.635	169.501	253.538	169.436		Ofanto CTRL vs Heat DOWN									Unclassified
Ta.14157.1.S1_at	At2g35060	1e-100	potassium transporter family protein	208.525	115.466	141.157	114.262	224.383	75.0393	210.758	84.8716							Cappelli CTRL vs Heat DOWN				Cluster 51
Ta.1416.2.S1_a_at	At2g25430	2e-76	epsin N-terminal homology (ENTH) domain-containing protein	106.292	128.509	108.855	220.731	116.982	133.913	100.317	127.535			Ofanto CTRL vs Mixed UP	Ofanto Drought vs Mixed UP							Cluster 27
Ta.1416.3.S1_x_at	At2g25430	3e-34	epsin N-terminal homology (ENTH) domain-containing protein	78.2026	106.693	75.5923	156.804	85.1597	100.81	68.9195	102.566			Ofanto CTRL vs Mixed UP	Ofanto Drought vs Mixed UP							Unclassified
Ta.14167.1.S1_at				165.013	166.843	166.296	62.6926	159.189	97.2498	186.577	120.055			Ofanto CTRL vs Mixed DOWN	Ofanto Drought vs Mixed DOWN	Ofanto Heat Vs Mixed DOWN						Cluster 9
Ta.14168.1.S1_at	At4g01985	8e-64	expressed protein	9452.57	4961.08	9652.25	3316.41	7802.12	3363.16	6405.4	4990.39			Ofanto CTRL vs Mixed DOWN	Ofanto Drought vs Mixed DOWN							Cluster 2
Ta.14175.1.S1_at	At4g02980	2e-57	auxin-binding protein 1 (ABP1)	374.014	836.483	426.544	1075.55	293.604	1483.26	535.114	958.635		Ofanto CTRL vs Heat UP	Ofanto CTRL vs Mixed UP	Ofanto Drought vs Mixed UP			Cappelli CTRL vs Heat UP	Cappelli CTRL vs Mixed UP			Cluster 1
Ta.14176.1.S1_at	At2g15880	3e-07	leucine-rich repeat family protein / extensin family protein	40.4205	38.8545	31.7297	41.0893	382.988	554.52	562.804	655.922
Ta.14182.1.S1_at	At1g31810	8e-10	formin homology 2 domain-containing protein / FH2 domain-containing protein	115.015	229.686	139.29	222.118	154.592	269.365	152.456	188.14		Ofanto CTRL vs Heat UP									Unclassified
Ta.14183.1.S1_at	At3g44890	4e-59	50S ribosomal protein L9, chloroplast (CL9)	683.074	1567.82	546.864	608.133	486.079	692.817	921.285	1188.76		Ofanto CTRL vs Heat UP			Ofanto Heat Vs Mixed DOWN						Unclassified
Ta.14197.1.S1_at	At5g04600	7e-61	RNA recognition motif (RRM)-containing protein	224.372	569.145	384.617	534.21	368.414	386.925	485.032	449.016		Ofanto CTRL vs Heat UP	Ofanto CTRL vs Mixed UP								Cluster 24
Ta.14212.1.S1_at	At3g01400	4e-61	armadillo/beta-catenin repeat family protein	81.3806	176.064	177.661	168.411	117.358	163.153	134.911	161.47	CTRL vs Drought UP	Ofanto CTRL vs Heat UP	Ofanto CTRL vs Mixed UP								Unclassified
Ta.14213.1.S1_at	At1g16610	7e-08	arginine/serine-rich protein, putative (SR45)	474.19	338.585	374.373	113.633	723.097	139.856	874.408	214.759			Ofanto CTRL vs Mixed DOWN	Ofanto Drought vs Mixed DOWN	Ofanto Heat Vs Mixed DOWN		Cappelli CTRL vs Heat DOWN				Cluster 3
Ta.14220.1.A1_at	At1g26810	1e-64	galactosyltransferase family protein	108.775	58.9957	120.563	145.096	137.227	123.181	158.129	130.946					Ofanto Heat Vs Mixed UP						Unclassified
Ta.14225.1.S1_at	At5g54600	3e-56	50S ribosomal protein L24, chloroplast (CL24)	1031.26	2334.12	935.678	940.437	633.264	800.503	1237.59	1483.28		Ofanto CTRL vs Heat UP			Ofanto Heat Vs Mixed DOWN						Unclassified
Ta.14225.1.S1_x_at	At5g54600	3e-56	50S ribosomal protein L24, chloroplast (CL24)	942.226	2336.27	932.245	1005.53	593.186	717.643	1145.95	1340.87		Ofanto CTRL vs Heat UP			Ofanto Heat Vs Mixed DOWN						Unclassified
Ta.14225.3.S1_a_at	At5g54600	3e-56	50S ribosomal protein L24, chloroplast (CL24)	482.33	1402.23	560.178	587.562	324.672	359.304	590.936	708.414		Ofanto CTRL vs Heat UP			Ofanto Heat Vs Mixed DOWN						Unclassified
Ta.14230.1.S1_at	At2g38900	3e-06	serine protease inhibitor, potato inhibitor I-type family protein	7.11872	9.76768	7.29736	34.402	13.8827	130.372	9.5968	166.395							Cappelli CTRL vs Heat UP				Cluster 4
Ta.14231.1.S1_x_at	At2g41420	5e-30	proline-rich family protein	33.8071	11.8669	37.5772	10.0408	433.483	39.1557	284.995	32.2911		Ofanto CTRL vs Heat DOWN	Ofanto CTRL vs Mixed DOWN	Ofanto Drought vs Mixed DOWN			Cappelli CTRL vs Heat DOWN				Cluster 7
Ta.14231.2.S1_at				24.9268	17.0333	22.7072	15.8831	171.706	38.1899	98.5384	28.1222							Cappelli CTRL vs Heat DOWN	Cappelli CTRL vs Mixed DOWN			Cluster 7
Ta.14231.2.S1_x_at				35.839	17.9042	40.8631	18.2204	352.929	56.0952	233.546	55.369							Cappelli CTRL vs Heat DOWN				Cluster 7
Ta.14239.1.S1_at	At1g23540	6e-05	protein kinase family protein	32.7941	68.6046	37.4924	104.859	15.3674	199.273	25.2299	137.277		Ofanto CTRL vs Heat UP	Ofanto CTRL vs Mixed UP	Ofanto Drought vs Mixed UP			Cappelli CTRL vs Heat UP	Cappelli CTRL vs Mixed UP			Cluster 23
Ta.14245.1.S1_a_at	At1g17370	5e-79	oligouridylate-binding protein, putative	685.485	1306.66	672.221	2730.95	789.015	2221.18	1026.22	2052.64			Ofanto CTRL vs Mixed UP	Ofanto Drought vs Mixed UP	Ofanto Heat Vs Mixed UP		Cappelli CTRL vs Heat UP	Cappelli CTRL vs Mixed UP	Cappelli Drought vs Mixed UP		Cluster 1
Ta.14245.1.S1_x_at	At1g17370	5e-79	oligouridylate-binding protein, putative	462.199	792.489	418.354	1491.76	499.698	1156.76	616.166	1161.51			Ofanto CTRL vs Mixed UP	Ofanto Drought vs Mixed UP			Cappelli CTRL vs Heat UP	Cappelli CTRL vs Mixed UP			Cluster 1
Ta.14245.2.A1_x_at	At3g14100	5e-22	oligouridylate-binding protein, putative	571.911	1057.46	571.45	2166.61	665.527	1770.78	802.183	1650.26			Ofanto CTRL vs Mixed UP	Ofanto Drought vs Mixed UP	Ofanto Heat Vs Mixed UP		Cappelli CTRL vs Heat UP	Cappelli CTRL vs Mixed UP	Cappelli Drought vs Mixed UP		Cluster 1
Ta.1425.1.S1_a_at	At4g34660	3e-41	SH3 domain-containing protein 2 (SH3P2)	189.571	328.151	175.94	756.305	247.526	876.629	253.907	672.21			Ofanto CTRL vs Mixed UP	Ofanto Drought vs Mixed UP	Ofanto Heat Vs Mixed UP		Cappelli CTRL vs Heat UP	Cappelli CTRL vs Mixed UP	Cappelli Drought vs Mixed UP		Cluster 1
Ta.14254.1.S1_at	At1g31480	3e-68	shoot gravitropism 2 (SGR2)	77.0617	164.802	101.615	286.531	141.134	366.712	144.343	300.636		Ofanto CTRL vs Heat UP	Ofanto CTRL vs Mixed UP	Ofanto Drought vs Mixed UP			Cappelli CTRL vs Heat UP				Cluster 1
Ta.14255.1.S1_at	At2g39840	1e-145	serine/threonine protein phosphatase PP1 isozyme 4 (TOPP4) / phosphoprotein phosphatase 1	762.487	438.144	663.473	416.87	906.784	312.792	875.961	365.253							Cappelli CTRL vs Heat DOWN	Cappelli CTRL vs Mixed DOWN	Cappelli Drought vs Mixed DOWN		Cluster 3
Ta.14259.1.S1_at	At1g04560	3e-57	AWPM-19-like membrane family protein	13.2672	119.271	12.5499	4842.2	10.7888	12.5043	10.7941	13.7505			Ofanto CTRL vs Mixed UP	Ofanto Drought vs Mixed UP	Ofanto Heat Vs Mixed UP						Cluster 27
Ta.1426.2.S1_x_at				815.572	549.84	1098.9	146.403	395.03	36.1081	335.017	105.525			Ofanto CTRL vs Mixed DOWN	Ofanto Drought vs Mixed DOWN	Ofanto Heat Vs Mixed DOWN		Cappelli CTRL vs Heat DOWN				Cluster 6
Ta.1426.3.S1_s_at	At1g14150	2e-44	oxygen evolving enhancer 3 (PsbQ) family protein	4623.27	3372.31	4904.79	1016.74	2434.59	326.307	2485.78	966.494			Ofanto CTRL vs Mixed DOWN	Ofanto Drought vs Mixed DOWN	Ofanto Heat Vs Mixed DOWN		Cappelli CTRL vs Heat DOWN				Cluster 6
Ta.14268.1.S1_at				71.3823	154.581	78.4764	131.528	94.1274	120.905	117.863	121.242		Ofanto CTRL vs Heat UP									Cluster 24
Ta.14269.1.A1_at	At5g66110	1e-18	heavy-metal-associated domain-containing protein	33.0507	79.989	35.7939	453.752	102.36	960.739	54.6724	643.203		Ofanto CTRL vs Heat UP	Ofanto CTRL vs Mixed UP	Ofanto Drought vs Mixed UP	Ofanto Heat Vs Mixed UP		Cappelli CTRL vs Heat UP				Cluster 4
Ta.14297.1.A1_at	At5g54860	5e-20	integral membrane transporter family protein	70.8716	98.2708	106.922	280.627	240.659	313.865	197.283	219.473			Ofanto CTRL vs Mixed UP	Ofanto Drought vs Mixed UP	Ofanto Heat Vs Mixed UP						Cluster 26
Ta.14301.1.S1_at	At4g21620	5e-28	glycine-rich protein	1080.7	1411.5	2809.67	1230.02	828.033	468.466	1615.94	681.047	CTRL vs Drought UP			Ofanto Drought vs Mixed DOWN							Unclassified
Ta.14301.1.S1_s_at	At4g21620	5e-28	glycine-rich protein	280.442	433.661	1000.29	451.404	263.959	177.419	511.391	209.005	CTRL vs Drought UP			Ofanto Drought vs Mixed DOWN							Unclassified
Ta.14309.1.S1_at	At1g12780	1e-151	UDP-glucose 4-epimerase / UDP-galactose 4-epimerase / Galactowaldenase	73.7852	104.608	66.7811	83.8019	50.3421	189.884	44.4804	195.29							Cappelli CTRL vs Heat UP				Unclassified
Ta.14313.2.S1_a_at	At5g11100	2e-94	C2 domain-containing protein	188.601	284.926	344.298	488.755	307.899	396.994	343.613	384.525			Ofanto CTRL vs Mixed UP								Unclassified
Ta.14313.2.S1_x_at	At1g05500	7e-48	C2 domain-containing protein	170.199	244.662	301.086	365.913	280.401	320.752	288.606	319.219			Ofanto CTRL vs Mixed UP								Unclassified
Ta.14315.1.S1_at	At3g49840	7e-07	proline-rich family protein	115.955	74.5132	129.286	66.6338	253.018	85.0789	218.664	92.9692							Cappelli CTRL vs Heat DOWN	Cappelli CTRL vs Mixed DOWN			Cluster 3
Ta.1432.1.A1_at	At3g08590	4e-81	2, 3-biphosphoglycerate-independent phosphoglycerate mutase, putative / phosphoglyceromutase, putative	10.9786	21.8405	12.0456	121.111	10.2811	127.84	8.43704	122.947			Ofanto CTRL vs Mixed UP	Ofanto Drought vs Mixed UP	Ofanto Heat Vs Mixed UP		Cappelli CTRL vs Heat UP	Cappelli CTRL vs Mixed UP	Cappelli Drought vs Mixed UP		Cluster 1
Ta.1432.2.S1_at	At3g08590	6e-90	2, 3-biphosphoglycerate-independent phosphoglycerate mutase, putative / phosphoglyceromutase, putative	8.93786	33.1782	11.8679	301.659	12.6073	323.979	11.2138	120.617		Ofanto CTRL vs Heat UP	Ofanto CTRL vs Mixed UP	Ofanto Drought vs Mixed UP	Ofanto Heat Vs Mixed UP		Cappelli CTRL vs Heat UP	Cappelli CTRL vs Mixed UP	Cappelli Drought vs Mixed UP		Cluster 1
Ta.14334.1.S1_at	At3g01380	7e-72	phosphatidylinositolglycan class N (PIG-N) family protein	106.692	185.266	102.359	259.846	192.282	384.028	174.25	329.321			Ofanto CTRL vs Mixed UP	Ofanto Drought vs Mixed UP							Cluster 10
Ta.14337.1.S1_at	At4g15930	7e-31	dynein light chain, putative	99.341	107.374	82.9078	257.647	175.164	252.086	158.619	225.526			Ofanto CTRL vs Mixed UP	Ofanto Drought vs Mixed UP	Ofanto Heat Vs Mixed UP						Cluster 15
Ta.1434.1.A1_at	At3g06980	1e-25	DEAD/DEAH box helicase, putative	238.908	681.511	305.325	508.456	180.297	420.141	313.089	535.359		Ofanto CTRL vs Heat UP	Ofanto CTRL vs Mixed UP								Cluster 5
Ta.14341.1.S1_at	At1g68530	9e-85	very-long-chain fatty acid condensing enzyme (CUT1)	224.993	232.361	329.076	107.502	171.174	121.581	183.292	166.3			Ofanto CTRL vs Mixed DOWN	Ofanto Drought vs Mixed DOWN	Ofanto Heat Vs Mixed DOWN						Unclassified
Ta.14346.1.A1_s_at	At3g47520	2e-18	malate dehydrogenase (NAD), chloroplast (MDH)	753.107	462.747	615.465	303.936	387.839	485.225	426.699	505.428			Ofanto CTRL vs Mixed DOWN	Ofanto Drought vs Mixed DOWN							Unclassified
Ta.14347.1.A1_at	At1g30000	5e-57	glycoside hydrolase family 47 protein	196.752	201.568	203.476	88.2162	360.676	215.276	286.967	195.037			Ofanto CTRL vs Mixed DOWN	Ofanto Drought vs Mixed DOWN	Ofanto Heat Vs Mixed DOWN						Cluster 22
Ta.14348.1.S1_at	At3g01820	5e-40	adenylate kinase family protein	293.82	357.906	214.608	437.117	297.325	308.665	311.604	433.234				Ofanto Drought vs Mixed UP							Unclassified
Ta.14364.2.S1_at	At1g17130	8e-86	cell cycle control protein-related	100.947	190.009	86.8225	307.665	102.586	248.262	116.993	183.461			Ofanto CTRL vs Mixed UP	Ofanto Drought vs Mixed UP			Cappelli CTRL vs Heat UP				Cluster 1
Ta.14364.3.S1_x_at	At1g17130	4e-83	cell cycle control protein-related	79.3834	150.189	120.281	159.871	125.553	145.154	107.234	109.048			Ofanto CTRL vs Mixed UP								Cluster 30
Ta.14365.1.S1_at	At1g30510	1e-96	ferredoxin--NADP(+) reductase, putative / adrenodoxin reductase, putative	889.739	557.779	704.63	347.79	687.657	848.58	723.854	618.109			Ofanto CTRL vs Mixed DOWN	Ofanto Drought vs Mixed DOWN							Unclassified
Ta.14365.3.S1_a_at	At1g30510	1e-96	ferredoxin--NADP(+) reductase, putative / adrenodoxin reductase, putative	270.392	247.062	281.753	133.468	231.807	271.673	235.014	187.135			Ofanto CTRL vs Mixed DOWN	Ofanto Drought vs Mixed DOWN							Unclassified
Ta.14366.2.S1_a_at	At5g50700	6e-64	short-chain dehydrogenase/reductase (SDR) family protein	52.8809	46.2402	48.9768	205.514	46.3433	298.133	47.888	244.293			Ofanto CTRL vs Mixed UP	Ofanto Drought vs Mixed UP	Ofanto Heat Vs Mixed UP		Cappelli CTRL vs Heat UP	Cappelli CTRL vs Mixed UP	Cappelli Drought vs Mixed UP		Cluster 4
Ta.14369.1.S1_at	At1g08360	1e-106	60S ribosomal protein L10A (RPL10aA)	396.232	806.918	440.381	544.756	468.164	460.629	759.233	614.431		Ofanto CTRL vs Heat UP									Unclassified
Ta.14394.1.S1_at	At5g48335	3e-17	expressed protein	311.181	760.692	380.275	797.434	385.429	693.782	393.147	639.911		Ofanto CTRL vs Heat UP	Ofanto CTRL vs Mixed UP	Ofanto Drought vs Mixed UP							Cluster 5
Ta.14395.3.S1_a_at	At4g35490	2e-63	ribosomal protein L11 family protein	62.029	152.83	123.53	91.2289	122.291	92.5217	104.399	92.3071		Ofanto CTRL vs Heat UP									Unclassified
Ta.144.1.S1_at				190.783	106.916	184.738	85.8936	176.325	57.6967	142.724	63.5676			Ofanto CTRL vs Mixed DOWN	Ofanto Drought vs Mixed DOWN			Cappelli CTRL vs Heat DOWN	Cappelli CTRL vs Mixed DOWN	Cappelli Drought vs Mixed DOWN		Cluster 16
Ta.144.1.S1_s_at	At4g18700	1e-180	CBL-interacting protein kinase 12 (CIPK12)	581.329	353.631	525.041	258.873	588.396	189.092	487.604	201.731			Ofanto CTRL vs Mixed DOWN	Ofanto Drought vs Mixed DOWN							Cluster 2
Ta.14404.1.S1_a_at	At2g36930	7e-42	zinc finger (C2H2 type) family protein	608.36	1124.68	771.212	1298.75	865.733	1342.03	894.186	1178.64			Ofanto CTRL vs Mixed UP								Cluster 1
Ta.14404.1.S1_x_at	At2g36930	7e-42	zinc finger (C2H2 type) family protein	562.424	1205.97	749.167	1444.29	910.793	1499.08	964.281	1287.9		Ofanto CTRL vs Heat UP	Ofanto CTRL vs Mixed UP								Cluster 10
Ta.14404.3.S1_x_at	At2g36930	1e-17	zinc finger (C2H2 type) family protein	512.966	1026.55	625.081	1196.98	744.771	1215.59	793.009	1088.41		Ofanto CTRL vs Heat UP	Ofanto CTRL vs Mixed UP								Cluster 1
Ta.14408.1.S1_at	At5g06360	1e-100	ribosomal protein S8e family protein	273.464	745.296	354.796	719.232	357.778	388.653	484.576	553.854		Ofanto CTRL vs Heat UP	Ofanto CTRL vs Mixed UP	Ofanto Drought vs Mixed UP							Unclassified
Ta.14417.1.S1_at	At4g04610	0	5'-adenylylsulfate reductase (APR1) / PAPS reductase homolog (PRH19)	1818.39	379.445	1608.37	226.855	2015.38	716.728	1797.33	849.855		Ofanto CTRL vs Heat DOWN	Ofanto CTRL vs Mixed DOWN	Ofanto Drought vs Mixed DOWN							Cluster 14
Ta.14420.1.S1_at	At1g59900	0	pyruvate dehydrogenase E1 component alpha subunit, mitochondrial (PDHE1-A)	1909.59	1251.99	1710.95	750.129	1428.42	1156.19	1673.56	1149.28			Ofanto CTRL vs Mixed DOWN	Ofanto Drought vs Mixed DOWN							Cluster 14
Ta.14421.1.S1_at	At5g11670	1e-129	malate oxidoreductase, putative	1271.94	420.806	1128.46	240.165	1572.38	578.27	1574.27	858.489		Ofanto CTRL vs Heat DOWN	Ofanto CTRL vs Mixed DOWN	Ofanto Drought vs Mixed DOWN			Cappelli CTRL vs Heat DOWN				Cluster 14
Ta.14429.1.S1_at	At1g21720	2e-93	20S proteasome beta subunit C1 (PBC1) (PRCT)	413.944	626.912	455.626	926.878	530.936	797.458	443.033	702.84			Ofanto CTRL vs Mixed UP	Ofanto Drought vs Mixed UP							Cluster 1
Ta.14429.3.S1_a_at	At1g21720	2e-93	20S proteasome beta subunit C1 (PBC1) (PRCT)	132.529	305.347	200.998	388.073	242.458	302.274	189.31	252.251		Ofanto CTRL vs Heat UP	Ofanto CTRL vs Mixed UP								Cluster 11
Ta.14429.3.S1_x_at	At1g21720	3e-53	20S proteasome beta subunit C1 (PBC1) (PRCT)	66.747	142.774	105.337	191.313	116.605	163.342	88.2321	130.466		Ofanto CTRL vs Heat UP	Ofanto CTRL vs Mixed UP								Cluster 11
Ta.14430.1.S1_x_at				783.984	462.415	382.697	688.821	495.723	698.049	476.852	952.476	CTRL vs Drought DOWN										Cluster 34
Ta.14431.1.S1_at	At4g22745	8e-38	methyl-CpG-binding domain-containing protein	128.919	311.597	166.075	328.372	171.092	319.213	186.689	299.801		Ofanto CTRL vs Heat UP	Ofanto CTRL vs Mixed UP								Cluster 1
Ta.14432.1.S1_a_at	At1g08780	6e-46	prefoldin, putative	96.5021	338.178	104.404	365.234	169.712	354.88	173.573	311.177		Ofanto CTRL vs Heat UP	Ofanto CTRL vs Mixed UP	Ofanto Drought vs Mixed UP			Cappelli CTRL vs Heat UP				Cluster 13
Ta.14432.2.S1_at	At1g08780	6e-46	prefoldin, putative	354.213	916.962	423.147	767.719	500.065	807.524	507.78	798.269		Ofanto CTRL vs Heat UP	Ofanto CTRL vs Mixed UP								Cluster 5
Ta.14432.2.S1_x_at	At1g08780	6e-46	prefoldin, putative	100.153	350.517	145.626	340.021	177.74	310.457	184.603	312.944		Ofanto CTRL vs Heat UP	Ofanto CTRL vs Mixed UP	Ofanto Drought vs Mixed UP							Cluster 11
Ta.14433.1.S1_at	At3g46460	2e-80	ubiquitin-conjugating enzyme 13 (UBC13)	832.088	2005.98	1086.01	2583.14	1296.93	2149.73	1056.24	1621.48		Ofanto CTRL vs Heat UP	Ofanto CTRL vs Mixed UP	Ofanto Drought vs Mixed UP							Cluster 11
Ta.14434.2.S1_a_at	At2g46500	4e-91	phosphatidylinositol 3- and 4-kinase family protein / ubiquitin family protein	151.808	222.438	337.45	369.37	276.491	267.264	211.039	168.37			Ofanto CTRL vs Mixed UP								Unclassified
Ta.14434.2.S1_x_at				92.5444	129.531	193.646	184.273	155.033	133.192	127.451	101.646	CTRL vs Drought UP										Unclassified
Ta.14436.1.S1_s_at	At2g29390	1e-108	sterol 4-alpha-methyl-oxidase 1 (SMO1)	952.07	591.817	1255.37	687.131	1131.27	449.138	1001.37	462.877							Cappelli CTRL vs Heat DOWN				Unclassified
Ta.14436.1.S1_x_at	At2g29390	1e-108	sterol 4-alpha-methyl-oxidase 1 (SMO1)	228.007	140.684	275.928	190.313	309.183	130.894	219.876	118.058							Cappelli CTRL vs Heat DOWN				Unclassified
Ta.14436.2.S1_a_at	At2g29390	1e-108	sterol 4-alpha-methyl-oxidase 1 (SMO1)	125.325	144.619	211.791	117.95	230.962	87.2372	168.252	67.8335							Cappelli CTRL vs Heat DOWN	Cappelli CTRL vs Mixed DOWN			Unclassified
Ta.14437.1.S1_at	At5g57655	1e-127	xylose isomerase family protein	968.264	1739.32	1267.45	1669.58	1426.17	2961.37	2055.28	2502.83							Cappelli CTRL vs Heat UP				Unclassified
Ta.14439.2.S1_a_at	At4g21790	3e-89	transmembrane protein-related (TOM1)	669.084	687.782	807.293	339.194	973.522	589.189	1044.8	622.662				Ofanto Drought vs Mixed DOWN	Ofanto Heat Vs Mixed DOWN						Cluster 43
Ta.14439.3.S1_a_at	At4g21790	3e-89	transmembrane protein-related (TOM1)	485.934	803.105	870.238	388.345	1037.43	615.756	928.15	540.744				Ofanto Drought vs Mixed DOWN	Ofanto Heat Vs Mixed DOWN						Unclassified
Ta.14440.1.S1_at	At1g30630	1e-100	coatomer protein epsilon subunit family protein / COPE family protein	557.774	533.215	778.304	422.952	958.493	355.053	719.356	364.149							Cappelli CTRL vs Heat DOWN	Cappelli CTRL vs Mixed DOWN			Cluster 29
Ta.14454.1.S1_s_at	At1g78020	2e-12	senescence-associated protein-related	142.497	551.506	288.005	356.611	244.079	122.366	432.356	292.763	CTRL vs Drought UP	Ofanto CTRL vs Heat UP	Ofanto CTRL vs Mixed UP								Unclassified
Ta.14459.1.S1_x_at	At1g21680	1e-34	expressed protein	289.763	159.391	343.868	114.965	165.762	83.937	150.823	87.7019			Ofanto CTRL vs Mixed DOWN	Ofanto Drought vs Mixed DOWN							Cluster 6
Ta.14465.1.S1_a_at	At2g03870	7e-42	small nuclear ribonucleoprotein, putative / snRNP, putative / Sm protein, putative	291.628	557.023	359.31	722.905	402.121	1027.63	460.345	790.319			Ofanto CTRL vs Mixed UP	Ofanto Drought vs Mixed UP			Cappelli CTRL vs Heat UP				Cluster 1
Ta.14467.2.S1_a_at	At1g42990	1e-24	bZIP transcription factor family protein	1104.4	484.205	925.696	1014.47	1437.09	777.935	1115.76	687.052		Ofanto CTRL vs Heat DOWN									Unclassified
Ta.14467.2.S1_at				52.1716	33.0374	49.9753	308.46	72.0409	108.035	60.4261	89.7394			Ofanto CTRL vs Mixed UP	Ofanto Drought vs Mixed UP	Ofanto Heat Vs Mixed UP						Cluster 49
Ta.14467.3.S1_a_at	At1g42990	1e-24	bZIP transcription factor family protein	324.148	199.773	344.187	413.821	542.299	287.409	395.561	220.662					Ofanto Heat Vs Mixed UP						Unclassified
Ta.1447.1.S1_x_at	At2g44710	6e-05	RNA recognition motif (RRM)-containing protein	85.6767	97.9958	185.52	904.104	422.649	764.932	366.476	1094.63	CTRL vs Drought UP		Ofanto CTRL vs Mixed UP	Ofanto Drought vs Mixed UP	Ofanto Heat Vs Mixed UP						Unclassified
Ta.14471.1.S1_a_at	At1g70680	1e-63	caleosin-related family protein	113.058	96.8553	99.4991	196.846	96.6938	615.928	91.8662	497.741					Ofanto Heat Vs Mixed UP						Cluster 4
Ta.14471.2.S1_a_at	At1g70680	1e-63	caleosin-related family protein	143.037	118.328	136.527	241.902	119.717	795.726	108.925	678.953					Ofanto Heat Vs Mixed UP						Cluster 4
Ta.14471.3.S1_a_at	At1g70680	1e-63	caleosin-related family protein	61.7017	72.6506	87.0522	155.018	65.2602	440.69	57.2225	287.344			Ofanto CTRL vs Mixed UP		Ofanto Heat Vs Mixed UP						Cluster 4
Ta.14476.2.S1_at	At2g40960	3e-43	expressed protein	1880.14	3454.28	1684.83	6006.08	2154.95	4548.47	2250.91	4781.16			Ofanto CTRL vs Mixed UP	Ofanto Drought vs Mixed UP			Cappelli CTRL vs Heat UP	Cappelli CTRL vs Mixed UP	Cappelli Drought vs Mixed UP		Cluster 1
Ta.14478.2.S1_x_at	At4g13010	2e-87	oxidoreductase, zinc-binding dehydrogenase family protein	230.455	250.798	200.603	641.198	198.37	393.019	161.325	322.079			Ofanto CTRL vs Mixed UP	Ofanto Drought vs Mixed UP	Ofanto Heat Vs Mixed UP						Cluster 8
Ta.14479.1.S1_a_at	At2g05830	1e-87	eukaryotic translation initiation factor 2B family protein / eIF-2B family protein	404.32	241	378.705	168.681	344.779	155.333	348.408	144.604			Ofanto CTRL vs Mixed DOWN	Ofanto Drought vs Mixed DOWN			Cappelli CTRL vs Heat DOWN	Cappelli CTRL vs Mixed DOWN	Cappelli Drought vs Mixed DOWN		Cluster 2
Ta.14479.3.S1_a_at	At2g05830	1e-87	eukaryotic translation initiation factor 2B family protein / eIF-2B family protein	224.556	304.846	298.271	199.478	292.574	178.822	258.476	141.819								Cappelli CTRL vs Mixed DOWN			Unclassified
Ta.1448.1.S1_at	At2g42160	9e-08	zinc finger (ubiquitin-hydrolase) domain-containing protein	77.7002	243.878	93.8226	254.974	112.832	255.183	119.202	200.579		Ofanto CTRL vs Heat UP	Ofanto CTRL vs Mixed UP	Ofanto Drought vs Mixed UP			Cappelli CTRL vs Heat UP				Cluster 5
Ta.14480.2.S1_at	At2g33040	1e-92	ATP synthase gamma chain, mitochondrial (ATPC)	2622.83	2176.11	2929.99	1645.65	2949.79	1652.15	2617.32	1460.39								Cappelli CTRL vs Mixed DOWN			Cluster 2
Ta.14482.1.S1_at	At1g10200	7e-87	transcription factor LIM, putative	88.6514	37.9495	113.333	22.0996	55.4475	15.4026	57.434	21.8042		Ofanto CTRL vs Heat DOWN	Ofanto CTRL vs Mixed DOWN	Ofanto Drought vs Mixed DOWN			Cappelli CTRL vs Heat DOWN	Cappelli CTRL vs Mixed DOWN			Cluster 2
Ta.14483.1.S1_x_at	At1g10360	6e-56	glutathione S-transferase, putative	244.799	160.579	257.496	174.425	1032.25	278.118	752.022	279.963							Cappelli CTRL vs Heat DOWN				Cluster 7
Ta.14488.1.S1_x_at	At2g39960	2e-67	microsomal signal peptidase 25 kDa subunit, putative (SPC25)	228.014	334.485	286.147	515.606	531.909	523.956	446.897	367.134			Ofanto CTRL vs Mixed UP								Unclassified
Ta.14491.1.S1_at	At5g02230	7e-77	haloacid dehalogenase-like hydrolase family protein	120.866	181.352	128.167	1282.48	314.354	2660.99	209.786	2229.27			Ofanto CTRL vs Mixed UP	Ofanto Drought vs Mixed UP	Ofanto Heat Vs Mixed UP		Cappelli CTRL vs Heat UP				Cluster 4
Ta.14496.3.S1_a_at	At1g62710	1e-116	vacuolar processing enzyme beta / beta-VPE	61.4024	106.798	122.002	131.81	154.621	195.64	125.71	136.079			Ofanto CTRL vs Mixed UP								Unclassified
Ta.1450.1.S1_x_at	At4g23920	1e-107	UDP-glucose 4-epimerase, putative / UDP-galactose 4-epimerase, putative / Galactowaldenase, putative	2094	1684.42	1379.05	2054.82	2625.15	6288.86	2757.2	3847.23							Cappelli CTRL vs Heat UP				Unclassified
Ta.1450.3.S1_at	At4g10960	2e-11	UDP-glucose 4-epimerase, putative / UDP-galactose 4-epimerase, putative / Galactowaldenase, putative	374.393	436.465	609.513	871.814	33.3969	79.2807	48.5469	37.0685			Ofanto CTRL vs Mixed UP								Unclassified
Ta.14504.1.S1_at	At4g35450	3e-78	ankyrin repeat family protein / AFT protein (AFT)	400.119	233.757	297.515	140.089	383.579	308.34	363.982	300.919			Ofanto CTRL vs Mixed DOWN	Ofanto Drought vs Mixed DOWN							Cluster 22
Ta.14506.1.S1_s_at	At4g25660	6e-90	expressed protein	146.168	250.15	172.23	474.665	165.105	341.149	166.435	269.129			Ofanto CTRL vs Mixed UP	Ofanto Drought vs Mixed UP			Cappelli CTRL vs Heat UP				Cluster 1
Ta.14507.3.S1_a_at	At5g50960	1e-117	nucleotide-binding family protein	166.422	397.943	199.706	490.361	138.724	187.681	179.598	189.233		Ofanto CTRL vs Heat UP	Ofanto CTRL vs Mixed UP	Ofanto Drought vs Mixed UP							Cluster 33
Ta.14511.1.S1_at	At3g14770	1e-46	nodulin MtN3 family protein	40.3911	52.2892	58.1608	144.619	60.4437	78.7122	62.1283	92.4582			Ofanto CTRL vs Mixed UP	Ofanto Drought vs Mixed UP	Ofanto Heat Vs Mixed UP						Cluster 15
Ta.14513.1.S1_a_at	At3g61060	8e-76	F-box family protein / lectin-related	442.431	550.777	405.212	2031.61	174.168	618.687	208.174	521.191			Ofanto CTRL vs Mixed UP	Ofanto Drought vs Mixed UP	Ofanto Heat Vs Mixed UP		Cappelli CTRL vs Heat UP				Unclassified
Ta.14513.1.S1_at	At3g61060	8e-76	F-box family protein / lectin-related	666.961	747.975	643.613	2413.82	273.185	752.369	350.589	671.554			Ofanto CTRL vs Mixed UP	Ofanto Drought vs Mixed UP	Ofanto Heat Vs Mixed UP						Unclassified
Ta.14517.1.S1_at	At5g62190	6e-55	DEAD box RNA helicase (PRH75)	663.266	1009.7	687.086	505.686	511.55	520.356	646.025	654.557					Ofanto Heat Vs Mixed DOWN						Unclassified
Ta.14519.1.S1_x_at	At5g16040	6e-95	regulator of chromosome condensation (RCC1) family protein	94.3876	474.857	136.552	468.842	105.317	443.983	252.399	476.102		Ofanto CTRL vs Heat UP	Ofanto CTRL vs Mixed UP	Ofanto Drought vs Mixed UP		Cappelli CTRL vs Drought UP	Cappelli CTRL vs Heat UP	Cappelli CTRL vs Mixed UP			Cluster 5
Ta.1452.1.S1_at	At1g48350	2e-48	ribosomal protein L18 family protein	1404.47	2773.46	1162.01	1353.55	961.491	1092.14	1609.17	1676.14					Ofanto Heat Vs Mixed DOWN						Unclassified
Ta.1452.2.S1_a_at	At1g48350	2e-48	ribosomal protein L18 family protein	383.243	1095.73	409.684	527.833	336.754	298.628	555.791	498.429		Ofanto CTRL vs Heat UP			Ofanto Heat Vs Mixed DOWN						Unclassified
Ta.1452.2.S1_x_at	At1g48350	1e-13	ribosomal protein L18 family protein	303.88	757.078	305.204	352.47	276.183	238.651	400.505	377.859		Ofanto CTRL vs Heat UP			Ofanto Heat Vs Mixed DOWN						Unclassified
Ta.14520.3.S1_a_at	At4g28220	7e-29	NADH dehydrogenase-related	152.623	207.158	219.561	89.1413	143.48	81.9851	145.099	98.6122				Ofanto Drought vs Mixed DOWN	Ofanto Heat Vs Mixed DOWN						Cluster 50
Ta.14522.2.S1_a_at	At3g16170	1e-82	acyl-activating enzyme 13 (AAE13)	47.2448	97.8648	65.0675	83.8476	84.7601	238.384	88.7227	168.303		Ofanto CTRL vs Heat UP					Cappelli CTRL vs Heat UP				Cluster 17
Ta.14522.3.A1_x_at	At3g16170	8e-56	acyl-activating enzyme 13 (AAE13)	138.802	179.541	130.862	145.267	155.986	389.4	177.612	301.165							Cappelli CTRL vs Heat UP				Cluster 17
Ta.14526.1.S1_s_at	At5g01350	3e-13	expressed protein	349.516	840.352	453.633	1461.28	584.874	1099.03	556.696	815.924		Ofanto CTRL vs Heat UP	Ofanto CTRL vs Mixed UP	Ofanto Drought vs Mixed UP							Cluster 1
Ta.14528.1.S1_at	At5g03740	9e-37	zinc finger (C2H2 type) family protein	584.397	1014.05	875.029	441.351	1021.03	685.469	1414.22	908.329					Ofanto Heat Vs Mixed DOWN						Unclassified
Ta.14532.1.S1_at	At2g02760	4e-84	ubiquitin-conjugating enzyme 2 (UBC2)	2594.45	1816	2999.13	2353.73	4048.95	2107.1	3221.04	1519.01								Cappelli CTRL vs Mixed DOWN	Cappelli Drought vs Mixed DOWN		Unclassified
Ta.14538.1.S1_at	At5g49510	5e-77	VHL binding protein, putative / prefoldin, putative	181.865	636.608	248.842	661.077	362.97	663.937	332.075	582.659		Ofanto CTRL vs Heat UP	Ofanto CTRL vs Mixed UP	Ofanto Drought vs Mixed UP							Cluster 11
Ta.14539.1.S1_at	At3g53620	3e-91	inorganic pyrophosphatase, putative (soluble) / pyrophosphate phospho-hydrolase, putative / PPase, putative	101.603	43.2623	127.302	37.2799	58.6788	40.138	55.373	33.417			Ofanto CTRL vs Mixed DOWN	Ofanto Drought vs Mixed DOWN							Cluster 39
Ta.14539.2.S1_a_at	At3g53620	3e-91	inorganic pyrophosphatase, putative (soluble) / pyrophosphate phospho-hydrolase, putative / PPase, putative	79.9542	68.4373	130.442	61.0572	67.9528	52.4549	54.1252	42.8797				Ofanto Drought vs Mixed DOWN							Unclassified
Ta.1454.2.S1_at	At1g56220	9e-18	dormancy/auxin associated family protein	1529.82	1599.99	1624.17	1033.98	1073.05	710.742	1352.81	639.442									Cappelli Drought vs Mixed DOWN		Cluster 50
Ta.14543.1.S1_a_at	At2g01720	1e-102	ribophorin I family protein	392.553	674.263	499.117	1406.12	1014.23	1606.23	872.289	1084.33			Ofanto CTRL vs Mixed UP	Ofanto Drought vs Mixed UP	Ofanto Heat Vs Mixed UP						Cluster 10
Ta.14543.1.S1_x_at	At2g01720	1e-102	ribophorin I family protein	410.91	687.667	467.693	1264.95	805.267	1344.22	759.239	907.632			Ofanto CTRL vs Mixed UP	Ofanto Drought vs Mixed UP							Cluster 10
Ta.14543.3.S1_x_at	At2g01720	1e-36	ribophorin I family protein	517.809	894.852	561.048	1460.59	983.015	1608.62	888.565	1072.82			Ofanto CTRL vs Mixed UP	Ofanto Drought vs Mixed UP							Cluster 10
Ta.14549.1.S1_at	At2g36620	8e-70	60S ribosomal protein L24 (RPL24A)	263.838	527.751	345.193	263.342	369.114	239.47	562.222	392.669					Ofanto Heat Vs Mixed DOWN						Unclassified
Ta.14551.1.S1_at	At1g48160	4e-41	signal recognition particle 19 kDa protein, putative / SRP19, putative	233.024	338.196	235.628	488.142	341.952	503.711	335.591	420.64			Ofanto CTRL vs Mixed UP	Ofanto Drought vs Mixed UP							Cluster 10
Ta.14551.2.S1_a_at	At1g48160	4e-41	signal recognition particle 19 kDa protein, putative / SRP19, putative	99.81	191.755	125.019	228.893	170.782	231.148	148.829	159.066			Ofanto CTRL vs Mixed UP								Cluster 11
Ta.14555.1.S1_at	At1g65700	4e-41	small nuclear ribonucleoprotein, putative / snRNP, putative / Sm protein, putative	263.425	573.48	346.612	458.303	412.281	533.727	515.853	558.893		Ofanto CTRL vs Heat UP									Cluster 37
Ta.14558.1.S1_at	At1g70290	1e-146	trehalose-6-phosphate synthase, putative	481.756	750.472	623.236	2239.81	323.695	1376.26	380.612	1274.54			Ofanto CTRL vs Mixed UP	Ofanto Drought vs Mixed UP	Ofanto Heat Vs Mixed UP		Cappelli CTRL vs Heat UP				Cluster 8
Ta.14561.1.S1_at	At3g51550	1e-29	protein kinase family protein	159.638	269.219	268.386	618.426	174.809	439.559	164.969	417.562			Ofanto CTRL vs Mixed UP	Ofanto Drought vs Mixed UP	Ofanto Heat Vs Mixed UP		Cappelli CTRL vs Heat UP	Cappelli CTRL vs Mixed UP	Cappelli Drought vs Mixed UP		Cluster 8
Ta.14561.2.S1_a_at	At3g51550	1e-111	protein kinase family protein	72.9168	151.013	127.418	337.828	89.8579	218.543	82.7944	184.416		Ofanto CTRL vs Heat UP	Ofanto CTRL vs Mixed UP	Ofanto Drought vs Mixed UP	Ofanto Heat Vs Mixed UP			Cappelli CTRL vs Mixed UP	Cappelli Drought vs Mixed UP		Cluster 8
Ta.14564.1.S1_at	At3g02560	2e-78	40S ribosomal protein S7 (RPS7B)	624.037	1260.31	871.343	626.452	890.754	923.105	1440.53	1186.14		Ofanto CTRL vs Heat UP			Ofanto Heat Vs Mixed DOWN						Unclassified
Ta.14569.1.S1_at	At5g04290	3e-15	KOW domain-containing transcription factor family protein	350.207	271.82	308.861	145.004	343.713	244.35	423.545	236.33			Ofanto CTRL vs Mixed DOWN	Ofanto Drought vs Mixed DOWN							Cluster 9
Ta.14570.1.S1_at	At5g02790	2e-63	In2-1 protein, putative	269.906	453.795	470.478	674.229	440.022	427.934	409.309	426.273			Ofanto CTRL vs Mixed UP								Unclassified
Ta.14571.2.A1_at	At5g09900	1e-67	26S proteasome regulatory subunit, putative (RPN5)	125.76	97.5938	98.1196	197.323	113.146	150.664	118.43	144.559				Ofanto Drought vs Mixed UP	Ofanto Heat Vs Mixed UP						Unclassified
Ta.14572.1.S1_at	At3g02780	1e-117	isopentenyl-diphosphate delta-isomerase II / isopentenyl diphosphate:dimethylallyl diphosphate isomerase II	2677.28	11505.2	3405.74	11285.1	5038.44	8029.67	6800.33	10242		Ofanto CTRL vs Heat UP	Ofanto CTRL vs Mixed UP	Ofanto Drought vs Mixed UP				Cappelli CTRL vs Mixed UP			Unclassified
Ta.14578.2.S1_at	At3g44220	5e-43	harpin-induced family protein / HIN1 family protein / harpin-responsive family protein	100.259	50.7919	61.1886	46.8258	102.648	73.8106	94.5889	70.4068			Ofanto CTRL vs Mixed DOWN								Unclassified
Ta.14585.1.S1_at	At2g20420	1e-119	succinyl-CoA ligase (GDP-forming) beta-chain, mitochondrial, putative / succinyl-CoA synthetase, beta chain, put	922.104	610.347	862.582	289.745	828.577	541.577	737.834	511.644			Ofanto CTRL vs Mixed DOWN	Ofanto Drought vs Mixed DOWN	Ofanto Heat Vs Mixed DOWN						Cluster 9
Ta.14588.2.S1_s_at	At5g06860	2e-38	polygalacturonase inhibiting protein 1 (PGIP1)	252.977	205.298	210.058	442.309	227.496	337.297	220.672	475.943				Ofanto Drought vs Mixed UP	Ofanto Heat Vs Mixed UP						Unclassified
Ta.14588.2.S1_x_at	At5g06860	2e-38	polygalacturonase inhibiting protein 1 (PGIP1)	37.4222	57.2151	49.3906	202.165	34.5314	105.964	34.975	167.465			Ofanto CTRL vs Mixed UP	Ofanto Drought vs Mixed UP	Ofanto Heat Vs Mixed UP						Unclassified
Ta.14589.1.S1_at	At5g49460	0	ATP-citrate synthase, putative / ATP-citrate (pro-S-)-lyase, putative / citrate cleavage enzyme, putative	400.174	430.679	465.274	245.574	746.267	334.749	661.186	310.917									Cappelli Drought vs Mixed DOWN		Cluster 29
Ta.14590.1.S1_a_at	At1g35720	2e-77	annexin 1 (ANN1)	74.481	117.411	186.437	137.028	210.404	92.3979	265.651	107.756	CTRL vs Drought UP										Unclassified
Ta.14590.2.S1_at	At5g10230	1e-58	annexin 7 (ANN7)	314.673	343.766	525.909	370.685	656.02	296.113	809.052	382.833							Cappelli CTRL vs Heat DOWN				Unclassified
Ta.14590.3.S1_at	At5g10230	2e-63	annexin 7 (ANN7)	49.2935	43.2988	94.0316	54.2325	145.202	83.5717	175.692	77.9227									Cappelli Drought vs Mixed DOWN		Unclassified
Ta.14593.1.S1_at	At1g01050	5e-93	inorganic pyrophosphatase, putative (soluble) / pyrophosphate phospho-hydrolase, putative / PPase, putative	714.446	1342.48	988.059	1217.09	585.13	1275.8	705.018	941.698							Cappelli CTRL vs Heat UP				Unclassified
Ta.14617.1.S1_at	At5g66780	4e-08	expressed protein	15.1909	2795.59	11.8154	10520.8	16.3707	11376.7	32.8651	10860.3		Ofanto CTRL vs Heat UP	Ofanto CTRL vs Mixed UP	Ofanto Drought vs Mixed UP	Ofanto Heat Vs Mixed UP		Cappelli CTRL vs Heat UP	Cappelli CTRL vs Mixed UP	Cappelli Drought vs Mixed UP		Cluster 1
Ta.14618.1.A1_at				65.105	221.445	64.7239	444.631	169.426	324.311	105.696	265.927		Ofanto CTRL vs Heat UP	Ofanto CTRL vs Mixed UP	Ofanto Drought vs Mixed UP	Ofanto Heat Vs Mixed UP				Cappelli Drought vs Mixed UP		Cluster 32
Ta.14618.2.A1_a_at				190.079	315.523	199.581	514.479	382.006	457.644	256.609	358.885			Ofanto CTRL vs Mixed UP	Ofanto Drought vs Mixed UP							Unclassified
Ta.14624.1.A1_s_at	At4g02260	2e-19	RelA/SpoT protein, putative (RSH1)	1234.74	1029.46	1006.32	609.755	1261.05	1010.28	1389.64	1117.15			Ofanto CTRL vs Mixed DOWN								Cluster 22
Ta.14631.2.S1_a_at	At3g48560	1e-111	acetolactate synthase, chloroplast / acetohydroxy-acid synthase (ALS)	135.373	315.597	225.133	326.108	215.965	121.887	191.233	118.375		Ofanto CTRL vs Heat UP	Ofanto CTRL vs Mixed UP								Unclassified
Ta.1464.2.S1_a_at	At3g43790	7e-63	15669835|transporter-related	368.749	281.953	532.748	325.543	353.886	69.3343	505.181	90.2708							Cappelli CTRL vs Heat DOWN	Cappelli CTRL vs Mixed DOWN	Cappelli Drought vs Mixed DOWN		Unclassified
Ta.14644.2.S1_x_at	At1g08830	9e-70	superoxide dismutase (Cu-Zn) (SODCC) / copper/zinc superoxide dismutase (CSD1)	2255.46	4656.52	2991.73	6454.75	3820.39	6793.66	4146.16	6224.33		Ofanto CTRL vs Heat UP	Ofanto CTRL vs Mixed UP	Ofanto Drought vs Mixed UP							Cluster 1
Ta.14645.1.S1_at				143.35	77.8323	143.513	32.934	345.158	50.6289	226.379	73.5746			Ofanto CTRL vs Mixed DOWN	Ofanto Drought vs Mixed DOWN	Ofanto Heat Vs Mixed DOWN		Cappelli CTRL vs Heat DOWN				Cluster 3
Ta.1465.1.S1_at	At3g10340	1e-118	phenylalanine ammonia-lyase, putative	417.302	548.514	502.49	491.065	1053.96	180.518	563.672	303.413							Cappelli CTRL vs Heat DOWN	Cappelli CTRL vs Mixed DOWN			Unclassified
Ta.14690.1.A1_at	At1g27520	3e-14	glycoside hydrolase family 47 protein	128.921	83.2599	118.129	56.0207	157.112	94.0536	152.783	94.7566			Ofanto CTRL vs Mixed DOWN	Ofanto Drought vs Mixed DOWN							Cluster 14
Ta.14694.1.S1_at				62.1221	109.028	62.7	206.183	80.9172	289.808	98.0413	228.369			Ofanto CTRL vs Mixed UP	Ofanto Drought vs Mixed UP			Cappelli CTRL vs Heat UP				Cluster 1
Ta.14696.1.S1_at	At5g57960	7e-47	GTP-binding family protein	334.33	204.963	378.708	120.129	310.752	116.753	349.385	143.033			Ofanto CTRL vs Mixed DOWN	Ofanto Drought vs Mixed DOWN							Cluster 2
Ta.14696.2.S1_at	At5g57960	9e-08	GTP-binding family protein	116.128	46.909	114.903	42.4651	84.6077	41.9621	90.43	44.6232		Ofanto CTRL vs Heat DOWN	Ofanto CTRL vs Mixed DOWN	Ofanto Drought vs Mixed DOWN							Cluster 21
Ta.14700.1.S1_at	At3g21670	2e-39	nitrate transporter (NTP3)	62.7816	215.603	48.7428	1020.05	455.076	2665.85	553.131	2098.34		Ofanto CTRL vs Heat UP	Ofanto CTRL vs Mixed UP	Ofanto Drought vs Mixed UP	Ofanto Heat Vs Mixed UP		Cappelli CTRL vs Heat UP	Cappelli CTRL vs Mixed UP	Cappelli Drought vs Mixed UP		Cluster 26
Ta.14705.3.S1_a_at	At3g16857	3e-43	two-component responsive regulator family protein / response regulator family protein	77.5846	157.485	126.911	170.313	138.643	152.037	98.5096	127.317		Ofanto CTRL vs Heat UP	Ofanto CTRL vs Mixed UP								Unclassified
Ta.14719.1.A1_at				167.09	235.639	174.527	464.222	220.708	378.581	200.857	447.277			Ofanto CTRL vs Mixed UP	Ofanto Drought vs Mixed UP							Cluster 1
Ta.14723.1.S1_at				113.593	56.0032	41.157	182.798	65.9506	158.983	59.9696	191.905	CTRL vs Drought DOWN			Ofanto Drought vs Mixed UP	Ofanto Heat Vs Mixed UP						Cluster 34
Ta.14727.1.S1_at	At1g74210	2e-08	glycerophosphoryl diester phosphodiesterase family protein	59.3101	29.7536	52.0753	12.5056	144.06	11.7002	100.971	13.2021			Ofanto CTRL vs Mixed DOWN	Ofanto Drought vs Mixed DOWN	Ofanto Heat Vs Mixed DOWN		Cappelli CTRL vs Heat DOWN	Cappelli CTRL vs Mixed DOWN	Cappelli Drought vs Mixed DOWN		Cluster 3
Ta.14727.1.S1_x_at	At1g74210	2e-08	glycerophosphoryl diester phosphodiesterase family protein	58.2214	34.0467	58.9711	12.6679	151.089	12.0574	109.276	13.7725			Ofanto CTRL vs Mixed DOWN	Ofanto Drought vs Mixed DOWN	Ofanto Heat Vs Mixed DOWN		Cappelli CTRL vs Heat DOWN	Cappelli CTRL vs Mixed DOWN			Cluster 3
Ta.14729.1.S1_at				120.249	853.16	320.571	1460.11	124.821	700.719	232.119	878.705	CTRL vs Drought UP	Ofanto CTRL vs Heat UP	Ofanto CTRL vs Mixed UP	Ofanto Drought vs Mixed UP			Cappelli CTRL vs Heat UP				Cluster 5
Ta.14739.1.S1_s_at	At5g10625	2e-12	expressed protein	459.125	198.946	310.492	55.6227	132.587	31.8575	265.692	60.5597		Ofanto CTRL vs Heat DOWN	Ofanto CTRL vs Mixed DOWN	Ofanto Drought vs Mixed DOWN	Ofanto Heat Vs Mixed DOWN	Cappelli CTRL vs Drought UP					Cluster 6
Ta.14739.1.S1_x_at	At4g31380	1e-05	hypothetical protein	608.698	265.929	439.01	89.0718	230.03	78.0512	427.257	112.926			Ofanto CTRL vs Mixed DOWN	Ofanto Drought vs Mixed DOWN	Ofanto Heat Vs Mixed DOWN						Cluster 2
Ta.1474.1.S1_x_at	At2g36060	4e-74	ubiquitin-conjugating enzyme family protein	1357.73	930.092	1432.55	778.383	1834.84	797.061	1321.52	747.802							Cappelli CTRL vs Heat DOWN				Cluster 3
Ta.14740.1.S1_at	At4g02380	1e-10	late embryogenesis abundant 3 family protein / LEA3 family protein	370.549	50.3697	224.203	50.1756	335.019	51.5141	271.635	44.9243		Ofanto CTRL vs Heat DOWN	Ofanto CTRL vs Mixed DOWN	Ofanto Drought vs Mixed DOWN			Cappelli CTRL vs Heat DOWN	Cappelli CTRL vs Mixed DOWN	Cappelli Drought vs Mixed DOWN		Cluster 21
Ta.14745.1.A1_x_at	At2g17630	9e-32	phosphoserine aminotransferase, putative	229.63	170.09	256.809	116.845	344.736	118.499	290.45	207.133				Ofanto Drought vs Mixed DOWN			Cappelli CTRL vs Heat DOWN				Cluster 3
Ta.14759.3.S1_a_at	At3g51130	1e-122	expressed protein	74.8262	176.257	145.439	136.002	154.239	172.167	94.3679	130.699		Ofanto CTRL vs Heat UP									Unclassified
Ta.14762.1.S1_at	At1g74310	2e-13	heat shock protein 101 (HSP101)	34.7238	13.1622	33.8374	11.8501	196.976	11.1488	184.401	17.8526		Ofanto CTRL vs Heat DOWN		Ofanto Drought vs Mixed DOWN			Cappelli CTRL vs Heat DOWN	Cappelli CTRL vs Mixed DOWN			Cluster 3
Ta.14764.1.S1_at	At1g16610	1e-06	arginine/serine-rich protein, putative (SR45)	396.733	138.219	270.428	52.9684	416.504	39.7854	326.36	67.0939		Ofanto CTRL vs Heat DOWN	Ofanto CTRL vs Mixed DOWN	Ofanto Drought vs Mixed DOWN	Ofanto Heat Vs Mixed DOWN		Cappelli CTRL vs Heat DOWN				Cluster 2
Ta.14771.1.S1_at	At3g18830	9e-42	mannitol transporter, putative	401.585	316.353	376.199	166.95	745.934	387.305	1005.86	395.623			Ofanto CTRL vs Mixed DOWN	Ofanto Drought vs Mixed DOWN					Cappelli Drought vs Mixed DOWN		Cluster 22
Ta.14771.2.S1_at				228.514	191.177	231.623	145.076	1176.66	395.415	1481.28	422.45							Cappelli CTRL vs Heat DOWN		Cappelli Drought vs Mixed DOWN		Cluster 7
Ta.14771.2.S1_x_at				406.838	335.015	396.4	270.815	1867.99	656.801	2297.2	672.974							Cappelli CTRL vs Heat DOWN		Cappelli Drought vs Mixed DOWN		Cluster 7
Ta.14782.1.S1_at	At3g55990	4e-06	expressed protein	127.55	115.208	90.3681	199.666	118.743	145.145	121.577	127.908				Ofanto Drought vs Mixed UP							Unclassified
Ta.14786.1.S1_at	At2g16050	3e-20	DC1 domain-containing protein	40.0233	22.6874	32.9451	9.86362	128.514	10.3082	144.763	10.5789			Ofanto CTRL vs Mixed DOWN	Ofanto Drought vs Mixed DOWN			Cappelli CTRL vs Heat DOWN	Cappelli CTRL vs Mixed DOWN	Cappelli Drought vs Mixed DOWN		Cluster 3
Ta.14790.1.S1_at				201.683	131.056	173.177	87.1695	191.468	155.973	192.95	130.497			Ofanto CTRL vs Mixed DOWN								Cluster 14
Ta.14802.1.S1_at				76.3876	20.5295	85.0009	24.831	144.766	21.1258	131.831	22.8503		Ofanto CTRL vs Heat DOWN	Ofanto CTRL vs Mixed DOWN	Ofanto Drought vs Mixed DOWN			Cappelli CTRL vs Heat DOWN	Cappelli CTRL vs Mixed DOWN	Cappelli Drought vs Mixed DOWN		Cluster 3
Ta.14815.1.S1_at				5.60629	4.74935	4.94808	5.47963	37.3973	14.4483	24.2418	42.3315
Ta.14820.1.S1_at	At3g55270	5e-32	MAP kinase phosphatase (MKP1)	658.779	502.565	586.817	506.276	490.911	229.594	501.768	263.114							Cappelli CTRL vs Heat DOWN				Cluster 45
Ta.1483.1.S1_a_at	At3g08890	3e-75	expressed protein	457.103	927.769	546.414	1114.45	577.478	1062.68	579.172	869.129		Ofanto CTRL vs Heat UP	Ofanto CTRL vs Mixed UP	Ofanto Drought vs Mixed UP							Cluster 1
Ta.14837.1.S1_at	At1g08450	1e-104	calreticulin 3 (CRT3)	4108.49	2032.26	3899.88	2199.74	6684.19	2378.26	6190.97	2150.5		Ofanto CTRL vs Heat DOWN						Cappelli CTRL vs Mixed DOWN			Cluster 3
Ta.14837.3.S1_x_at	At1g08450	3e-14	calreticulin 3 (CRT3)	3452.06	1693.12	3214.55	1722.59	5628.86	2514.31	5436.01	2244.49		Ofanto CTRL vs Heat DOWN	Ofanto CTRL vs Mixed DOWN				Cappelli CTRL vs Heat DOWN	Cappelli CTRL vs Mixed DOWN	Cappelli Drought vs Mixed DOWN		Cluster 12
Ta.14838.1.S1_at				12.4819	12.1588	11.1873	13.8175	1053.44	126.062	552.598	369.307							Cappelli CTRL vs Heat DOWN				Cluster 7
Ta.14844.1.A1_at	At1g42550	0.0001	expressed protein	320.281	149.35	265.86	202.316	226.683	182.812	221.329	160.628		Ofanto CTRL vs Heat DOWN									Unclassified
Ta.14846.1.S1_at	At2g41840	6e-07	40S ribosomal protein S2 (RPS2C)	12.3924	9.46672	12.8621	10.126	386.317	35.322	210.014	115.49							Cappelli CTRL vs Heat DOWN				Cluster 7
Ta.14852.1.S1_at				5.3231	5.26078	4.65027	4.2691	81.1161	11.3968	42.6856	30.1941
Ta.14859.1.S1_at				6.50207	7.49944	7.23897	8.30688	352.62	51.8783	181.291	128.721							Cappelli CTRL vs Heat DOWN				Cluster 7
Ta.14864.2.S1_a_at	At1g69620	6e-27	60S ribosomal protein L34 (RPL34B)	13.3465	9.47733	10.1754	10.1288	248.86	22.8961	135.603	80.7794							Cappelli CTRL vs Heat DOWN				Cluster 7
Ta.14866.1.S1_at				4.80055	5.71197	5.41523	5.09652	152.206	15.6552	81.6291	49.2355							Cappelli CTRL vs Heat DOWN				Cluster 7
Ta.14871.1.S1_at				230.236	98.8939	179.972	46.0994	173.769	58.0535	194.761	79.4169		Ofanto CTRL vs Heat DOWN	Ofanto CTRL vs Mixed DOWN	Ofanto Drought vs Mixed DOWN			Cappelli CTRL vs Heat DOWN				Cluster 2
Ta.14886.1.S1_at				839.116	416.689	634.249	344.852	488.819	506.853	629.386	511.414		Ofanto CTRL vs Heat DOWN	Ofanto CTRL vs Mixed DOWN								Unclassified
Ta.14892.1.S1_at	At5g48470	1e-87	expressed protein	186.283	332.804	216.26	271.505	82.0922	340.614	234.96	380.346							Cappelli CTRL vs Heat UP	Cappelli CTRL vs Mixed UP			Unclassified
Ta.14899.1.S1_s_at				675.629	243.008	713.716	48.5874	993.761	270.782	922.741	229.804		Ofanto CTRL vs Heat DOWN	Ofanto CTRL vs Mixed DOWN	Ofanto Drought vs Mixed DOWN	Ofanto Heat Vs Mixed DOWN		Cappelli CTRL vs Heat DOWN	Cappelli CTRL vs Mixed DOWN	Cappelli Drought vs Mixed DOWN		Cluster 9
Ta.14904.1.S1_at	At5g25900	7e-72	ent-kaurene oxidase, putative (GA3) / cytochrome P450	71.2949	14.2978	107.62	15.1364	1833.49	63.7437	1106.66	76.5527		Ofanto CTRL vs Heat DOWN	Ofanto CTRL vs Mixed DOWN	Ofanto Drought vs Mixed DOWN			Cappelli CTRL vs Heat DOWN	Cappelli CTRL vs Mixed DOWN	Cappelli Drought vs Mixed DOWN		Cluster 12
Ta.14909.1.S1_at	At5g24860	6e-27	expressed protein	111.51	154.623	58.6803	23.6715	111.022	28.3976	54.0468	45.7768			Ofanto CTRL vs Mixed DOWN	Ofanto Drought vs Mixed DOWN	Ofanto Heat Vs Mixed DOWN						Unclassified
Ta.14914.1.S1_at				5.09244	4.65358	4.52856	4.69381	177.238	15.8078	78.5981	53.5289							Cappelli CTRL vs Heat DOWN				Cluster 7
Ta.14921.1.S1_at	At2g37020	1e-09	translin family protein	7.62463	6.35238	6.39306	6.32954	69.5321	14.5574	28.0348	29.4684
Ta.14923.1.S1_at	At5g56330	2e-07	carbonic anhydrase family protein	514.74	491.002	877.029	800.055	1558.65	348.439	1021.02	439.201							Cappelli CTRL vs Heat DOWN	Cappelli CTRL vs Mixed DOWN	Cappelli Drought vs Mixed DOWN		Unclassified
Ta.14926.1.A1_at	At1g01180	1e-10	expressed protein	421.957	165.058	307.55	91.4844	289.757	193.131	267.005	193.365		Ofanto CTRL vs Heat DOWN	Ofanto CTRL vs Mixed DOWN	Ofanto Drought vs Mixed DOWN							Cluster 14
Ta.14930.1.S1_at				8.56256	7.16225	8.45226	8.89753	293.004	24.3167	115.079	63.7574							Cappelli CTRL vs Heat DOWN				Cluster 7
Ta.14931.1.S1_at				125.66	209.932	149.465	766.5	225.786	636.373	67.6626	388.282			Ofanto CTRL vs Mixed UP	Ofanto Drought vs Mixed UP	Ofanto Heat Vs Mixed UP		Cappelli CTRL vs Heat UP				Unclassified
Ta.14934.1.S1_at				20.1257	68.041	17.1225	290.571	17.0313	830.084	21.7005	578.891			Ofanto CTRL vs Mixed UP	Ofanto Drought vs Mixed UP	Ofanto Heat Vs Mixed UP		Cappelli CTRL vs Heat UP	Cappelli CTRL vs Mixed UP			Cluster 1
Ta.14941.1.S1_at				129.926	77.8551	110.533	41.2284	149.062	79.0479	141.819	71.772			Ofanto CTRL vs Mixed DOWN	Ofanto Drought vs Mixed DOWN							Cluster 3
Ta.14942.1.S1_at	At1g66580	2e-56	60S ribosomal protein L10 (RPL10C)	12.5976	11.0824	11.7869	12.1538	216.647	46.8177	127.927	128.654							Cappelli CTRL vs Heat DOWN				Cluster 7
Ta.14943.1.S1_at				5.06476	4.22144	4.45927	4.51672	69.9582	7.17962	38.8219	34.7263
Ta.14946.1.S1_at				874.694	263.778	1874.09	175.122	9264.38	5708.17	8174.54	3978.39	CTRL vs Drought UP			Ofanto Drought vs Mixed DOWN							Unclassified
Ta.14947.1.S1_at				326.498	930.442	310.162	1116.41	483.063	844.749	430.617	944.68		Ofanto CTRL vs Heat UP	Ofanto CTRL vs Mixed UP	Ofanto Drought vs Mixed UP					Cappelli Drought vs Mixed UP		Unclassified
Ta.14952.1.S1_at				7.32544	4.9696	5.82343	5.66147	125.838	19.7204	59.137	62.7266							Cappelli CTRL vs Heat DOWN				Cluster 7
Ta.14968.1.A1_at				5.24282	5.27407	6.08766	5.5046	305.016	9.09842	155.357	50.568							Cappelli CTRL vs Heat DOWN				Cluster 7
Ta.14970.1.S1_at	At3g47370	1e-27	40S ribosomal protein S20 (RPS20B)	7.2779	5.76632	5.94513	5.83004	197.201	15.7924	67.5131	54.7067							Cappelli CTRL vs Heat DOWN				Cluster 7
Ta.14977.1.S1_at				8.54076	6.56863	6.94473	6.23407	142.867	12.888	61.6037	46.908							Cappelli CTRL vs Heat DOWN				Cluster 7
Ta.14978.1.S1_at				9.90147	8.8682	11.594	8.85441	103.959	11.5536	44.9072	25.5773
Ta.14984.1.A1_at	At1g54690	8e-21	histone H2A, putative	8.4922	8.25625	8.40872	7.60575	275.914	18.0546	154.886	45.7897							Cappelli CTRL vs Heat DOWN				Cluster 7
Ta.14987.1.S1_at				320.463	804.38	647.524	886.764	402.963	890.63	433.544	737.534	CTRL vs Drought UP	Ofanto CTRL vs Heat UP	Ofanto CTRL vs Mixed UP				Cappelli CTRL vs Heat UP				Unclassified
Ta.14988.1.S1_at	At4g30800	1e-41	40S ribosomal protein S11 (RPS11B)	10.8629	10.7707	11.9338	10.5626	404.816	44.3046	214.545	157.722							Cappelli CTRL vs Heat DOWN				Cluster 7
Ta.14995.1.S1_x_at	At2g18800	8e-67	xyloglucan:xyloglucosyl transferase, putative / xyloglucan endotransglycosylase, putative / endo-xyloglucan tran	693.776	2467.95	1275.1	872.444	170.803	720.391	167.978	582.477		Ofanto CTRL vs Heat UP			Ofanto Heat Vs Mixed DOWN		Cappelli CTRL vs Heat UP				Unclassified
Ta.14995.2.S1_a_at	At4g25810	5e-33	xyloglucan:xyloglucosyl transferase, putative / xyloglucan endotransglycosylase, putative / endo-xyloglucan tr	1535.04	1583.58	1848.03	502.253	492.163	363.295	360.486	386.477			Ofanto CTRL vs Mixed DOWN	Ofanto Drought vs Mixed DOWN	Ofanto Heat Vs Mixed DOWN						Cluster 31
Ta.14995.2.S1_x_at	At4g25810	5e-33	xyloglucan:xyloglucosyl transferase, putative / xyloglucan endotransglycosylase, putative / endo-xyloglucan tr	984.622	1222.35	1238.56	429.123	317.229	325.177	253.351	328.502			Ofanto CTRL vs Mixed DOWN	Ofanto Drought vs Mixed DOWN	Ofanto Heat Vs Mixed DOWN						Cluster 31
Ta.15005.1.S1_x_at				24.2158	16.2699	11.608	82.8704	12.5725	227.666	16.0551	249.783				Ofanto Drought vs Mixed UP	Ofanto Heat Vs Mixed UP						Cluster 4
Ta.15010.1.S1_at				8.74872	7.74189	8.81391	7.3729	349.154	10.814	200.732	53.071							Cappelli CTRL vs Heat DOWN				Cluster 7
Ta.15026.1.S1_at	At2g03590	1e-48	expressed protein	234.961	247.454	274.405	90.905	386.226	108.624	300.471	74.4076			Ofanto CTRL vs Mixed DOWN	Ofanto Drought vs Mixed DOWN	Ofanto Heat Vs Mixed DOWN			Cappelli CTRL vs Mixed DOWN	Cappelli Drought vs Mixed DOWN		Cluster 29
Ta.15034.1.S1_at	At3g56310	1e-11	alpha-galactosidase, putative / melibiase, putative / alpha-D-galactoside galactohydrolase, putative	79.2968	289.23	94.3328	434.328	114.712	556.273	148.518	475.825		Ofanto CTRL vs Heat UP	Ofanto CTRL vs Mixed UP	Ofanto Drought vs Mixed UP			Cappelli CTRL vs Heat UP				Cluster 1
Ta.15042.1.A1_at	At1g07040	3e-41	expressed protein	116.408	555.565	274.295	2262.58	525.718	4267.05	262.252	3088.12	CTRL vs Drought UP	Ofanto CTRL vs Heat UP	Ofanto CTRL vs Mixed UP	Ofanto Drought vs Mixed UP			Cappelli CTRL vs Heat UP				Cluster 1
Ta.15046.1.S1_at				9.82507	8.25151	7.94958	9.12795	103.262	17.6673	42.1346	43.3499
Ta.1506.1.A1_x_at	At2g45550	1e-60	cytochrome P450 family protein	222.744	258.505	256.57	98.1526	265.126	210.639	340.891	247.508			Ofanto CTRL vs Mixed DOWN	Ofanto Drought vs Mixed DOWN	Ofanto Heat Vs Mixed DOWN						Cluster 25
Ta.15063.1.A1_at	At3g04120	2e-64	glyceraldehyde-3-phosphate dehydrogenase, cytosolic (GAPC) / NAD-dependent glyceraldehyde-3-phosphate dehydrogen	8.69603	7.34515	10.5282	8.40992	842.414	90.5925	394.119	221.356							Cappelli CTRL vs Heat DOWN				Cluster 7
Ta.15067.1.S1_at				2343.34	4727.25	3214.59	4149.6	4701.7	3884.37	5019.59	3431.5		Ofanto CTRL vs Heat UP									Unclassified
Ta.15068.1.S1_at				12.8032	10.4899	9.78595	9.96551	350.108	36.5517	186.843	132.139							Cappelli CTRL vs Heat DOWN				Cluster 7
Ta.15072.1.A1_at				831.185	97.7551	658.285	29.0026	3755.67	60.3872	3147.28	142.388		Ofanto CTRL vs Heat DOWN	Ofanto CTRL vs Mixed DOWN	Ofanto Drought vs Mixed DOWN	Ofanto Heat Vs Mixed DOWN		Cappelli CTRL vs Heat DOWN				Cluster 3
Ta.15074.1.S1_at				10.5852	10.5813	12.7105	10.0168	772.434	177.923	455.67	453.265							Cappelli CTRL vs Heat DOWN				Cluster 41
Ta.15082.1.S1_at	At2g29210	1e-07	splicing factor PWI domain-containing protein	146.145	52.509	148.53	43.6487	174.382	35.054	190.877	43.062				Ofanto Drought vs Mixed DOWN			Cappelli CTRL vs Heat DOWN				Cluster 2
Ta.15082.1.S1_x_at	At2g29210	1e-07	splicing factor PWI domain-containing protein	220.827	79.4152	201.931	61.2164	220.174	47.7071	310.621	65.7035		Ofanto CTRL vs Heat DOWN	Ofanto CTRL vs Mixed DOWN				Cappelli CTRL vs Heat DOWN	Cappelli CTRL vs Mixed DOWN	Cappelli Drought vs Mixed DOWN		Cluster 2
Ta.15094.1.S1_x_at	At3g61060	4e-11	F-box family protein / lectin-related	551.585	542.327	541.84	1545.97	251.206	540.147	312.378	494.685			Ofanto CTRL vs Mixed UP	Ofanto Drought vs Mixed UP	Ofanto Heat Vs Mixed UP						Unclassified
Ta.15096.1.S1_at	At3g12050	6e-12	Aha1 domain-containing protein	8.89443	6.93927	6.85416	7.0535	84.2678	13.4755	41.378	27.8227
Ta.15100.1.S1_at	At3g56340	7e-39	40S ribosomal protein S26 (RPS26C)	6.01855	5.59747	5.48988	4.87212	474.795	38.3263	249.286	126.122							Cappelli CTRL vs Heat DOWN				Cluster 7
Ta.15100.1.S1_s_at	At3g56340	7e-39	40S ribosomal protein S26 (RPS26C)	11.4457	10.3376	10.3207	12.6442	402.628	39.4541	213.929	91.3623							Cappelli CTRL vs Heat DOWN				Cluster 7
Ta.15108.1.S1_at				4.63302	4.6601	6.62334	5.34924	211.007	42.8703	95.0829	158.494							Cappelli CTRL vs Heat DOWN				Cluster 41
Ta.1511.1.S1_a_at	At5g45930	1e-104	magnesium-chelatase subunit chlI, chloroplast, putative / Mg-protoporphyrin IX chelatase, putative	1474.46	2236.55	1401.16	1044.7	1220.29	904.313	1685.21	1590.13					Ofanto Heat Vs Mixed DOWN						Unclassified
Ta.1511.1.S1_x_at	At4g18480	3e-50	magnesium-chelatase subunit chlI, chloroplast / Mg-protoporphyrin IX chelatase (CHLI) (CS) (CH42)	2357.77	3342.29	2202.35	1650.54	1961.9	1481.99	2765.96	2475.92					Ofanto Heat Vs Mixed DOWN						Unclassified
Ta.1511.2.S1_x_at	At5g45930	1e-104	magnesium-chelatase subunit chlI, chloroplast, putative / Mg-protoporphyrin IX chelatase, putative	2407.83	3524.19	2320.69	1717.44	1945.48	1773.79	2818.85	2628.01					Ofanto Heat Vs Mixed DOWN						Unclassified
Ta.15127.1.S1_at	At1g21900	4e-06	emp24/gp25L/p24 family protein	5.62794	5.10195	4.92833	5.50697	40.1075	7.49215	19.2442	30.3371
Ta.15137.1.S1_at				104.154	49.2229	107.574	41.6405	25.3079	22.0731	33.9773	22.5221		Ofanto CTRL vs Heat DOWN	Ofanto CTRL vs Mixed DOWN	Ofanto Drought vs Mixed DOWN							Cluster 39
Ta.1514.1.S1_x_at	At3g44220	2e-48	harpin-induced family protein / HIN1 family protein / harpin-responsive family protein	632.256	325.431	477.271	201.74	515.352	208.726	463.398	228.071			Ofanto CTRL vs Mixed DOWN	Ofanto Drought vs Mixed DOWN			Cappelli CTRL vs Heat DOWN	Cappelli CTRL vs Mixed DOWN			Cluster 2
Ta.15150.1.S1_at				28.476	77.3156	35.9629	263.632	37.5303	254.624	47.922	182.525		Ofanto CTRL vs Heat UP	Ofanto CTRL vs Mixed UP	Ofanto Drought vs Mixed UP	Ofanto Heat Vs Mixed UP		Cappelli CTRL vs Heat UP				Cluster 1
Ta.15150.1.S1_x_at	At1g03090	1e-100	methylcrotonyl-CoA carboxylase alpha chain, mitochondrial / 3-methylcrotonyl-CoA carboxylase 1 (MCCA)	48.8977	129.39	59.8519	402.899	71.0394	420.804	90.547	296.518		Ofanto CTRL vs Heat UP	Ofanto CTRL vs Mixed UP	Ofanto Drought vs Mixed UP	Ofanto Heat Vs Mixed UP		Cappelli CTRL vs Heat UP				Cluster 1
Ta.15159.1.S1_at				9.90199	7.33323	13.1203	7.37837	262.91	6.88037	135.326	6.78644							Cappelli CTRL vs Heat DOWN	Cappelli CTRL vs Mixed DOWN	Cappelli Drought vs Mixed DOWN		Cluster 12
Ta.15160.1.S1_at	At3g55570	5e-16	hypothetical protein	45.1536	174.087	68.1767	363.698	91.6079	306.272	94.1904	353.631		Ofanto CTRL vs Heat UP	Ofanto CTRL vs Mixed UP	Ofanto Drought vs Mixed UP			Cappelli CTRL vs Heat UP	Cappelli CTRL vs Mixed UP	Cappelli Drought vs Mixed UP		Cluster 1
Ta.15167.1.A1_at				6.00644	5.53101	5.88596	7.02656	216.076	7.72936	80.7646	27.1776
Ta.15187.1.S1_at				5.75092	4.99722	5.56671	5.89982	101.744	18.2894	48.4543	66.3062
Ta.15188.1.S1_at				17.4037	13.5609	16.2373	16.265	332.138	137.814	196.049	285.107
Ta.1519.2.S1_at	At4g14320	8e-57	60S ribosomal protein L36a/L44 (RPL36aB)	2061.09	2548.15	2213.53	805.901	2720.78	1359.51	3181.2	1977.71			Ofanto CTRL vs Mixed DOWN	Ofanto Drought vs Mixed DOWN	Ofanto Heat Vs Mixed DOWN		Cappelli CTRL vs Heat DOWN				Cluster 9
Ta.1519.2.S1_x_at	At4g14320	8e-57	60S ribosomal protein L36a/L44 (RPL36aB)	2085.15	2546.21	2131.24	865.768	2724.29	1428.93	3164.9	1938.05			Ofanto CTRL vs Mixed DOWN	Ofanto Drought vs Mixed DOWN	Ofanto Heat Vs Mixed DOWN						Cluster 9
Ta.15190.1.S1_at	At3g04000	3e-09	short-chain dehydrogenase/reductase (SDR) family protein	362.965	283.624	400.187	129.498	1988.69	243.184	1132.27	270.854			Ofanto CTRL vs Mixed DOWN	Ofanto Drought vs Mixed DOWN	Ofanto Heat Vs Mixed DOWN		Cappelli CTRL vs Heat DOWN	Cappelli CTRL vs Mixed DOWN	Cappelli Drought vs Mixed DOWN		Cluster 12
Ta.15193.1.S1_at				7.36333	7.13163	6.91968	7.30547	26.254	88.2008	23.4523	165.967							Cappelli CTRL vs Heat UP				Unclassified
Ta.15196.1.S1_at				6.72431	9.96609	6.64169	6.64919	379.616	71.9527	187.849	228.608							Cappelli CTRL vs Heat DOWN				Cluster 41
Ta.15200.1.A1_at				7.27612	8.37894	8.86625	9.6432	763.816	99.6263	365.809	359.55							Cappelli CTRL vs Heat DOWN				Cluster 41
Ta.15207.1.S1_at				77.5465	34.8914	83.6429	25.8166	151.194	21.1789	158.52	33.7352			Ofanto CTRL vs Mixed DOWN	Ofanto Drought vs Mixed DOWN			Cappelli CTRL vs Heat DOWN				Cluster 3
Ta.1521.1.S1_at	At2g44160	0	methylenetetrahydrofolate reductase 2 (MTHFR2)	1278.13	724.803	1983.88	1179.26	1860.13	545.291	1741.88	519.692							Cappelli CTRL vs Heat DOWN	Cappelli CTRL vs Mixed DOWN	Cappelli Drought vs Mixed DOWN		Unclassified
Ta.15217.1.S1_at				934.379	624.723	926.374	214.277	512.383	188.487	693.746	200.274			Ofanto CTRL vs Mixed DOWN	Ofanto Drought vs Mixed DOWN	Ofanto Heat Vs Mixed DOWN		Cappelli CTRL vs Heat DOWN		Cappelli Drought vs Mixed DOWN		Cluster 6
Ta.15234.1.S1_at				927.866	305.959	503.093	96.1049	65.386	17.1774	69.5942	15.9403		Ofanto CTRL vs Heat DOWN	Ofanto CTRL vs Mixed DOWN	Ofanto Drought vs Mixed DOWN	Ofanto Heat Vs Mixed DOWN						Cluster 31
Ta.15243.1.S1_at	At2g31880	1e-110	leucine-rich repeat transmembrane protein kinase, putative	800.916	179.516	622.561	98.8471	1367.11	71.0556	1495.16	123.741		Ofanto CTRL vs Heat DOWN	Ofanto CTRL vs Mixed DOWN	Ofanto Drought vs Mixed DOWN				Cappelli CTRL vs Mixed DOWN	Cappelli Drought vs Mixed DOWN		Cluster 3
Ta.1526.1.S1_at	At5g59310	2e-26	lipid transfer protein 4 (LTP4)	6873.36	6483.33	9701.16	3724.78	6671.5	2850.72	7051.24	4197.93				Ofanto Drought vs Mixed DOWN							Cluster 16
Ta.1526.1.S1_x_at	At5g59310	2e-26	lipid transfer protein 4 (LTP4)	9103.18	8751.42	12478.4	5381.46	9149.29	4407.2	9371.51	6073.38				Ofanto Drought vs Mixed DOWN							Cluster 16
Ta.15275.1.S1_at	At3g01280	1e-92	porin, putative	1861.02	928.589	1554.59	651.032	1555.48	761.828	1724.98	899.761		Ofanto CTRL vs Heat DOWN	Ofanto CTRL vs Mixed DOWN	Ofanto Drought vs Mixed DOWN			Cappelli CTRL vs Heat DOWN				Cluster 2
Ta.154.1.S1_a_at	At3g22640	1e-24	cupin family protein	72.0377	51.4252	55.3755	122.649	42.5872	481.591	45.1518	326.956				Ofanto Drought vs Mixed UP			Cappelli CTRL vs Heat UP				Unclassified
Ta.154.1.S1_x_at	At3g22640	3e-21	cupin family protein	42.2348	37.3773	33.3378	79.8705	31.9902	221.616	31.5648	114.948				Ofanto Drought vs Mixed UP				Cappelli CTRL vs Mixed UP	Cappelli Drought vs Mixed UP		Cluster 4
Ta.1548.1.S1_s_at	At1g30230	1e-86	elongation factor 1-beta / EF-1-beta	541.473	1577.8	782.118	1774.16	863.932	1085.65	1161.93	1224.75		Ofanto CTRL vs Heat UP	Ofanto CTRL vs Mixed UP	Ofanto Drought vs Mixed UP							Unclassified
Ta.1548.2.S1_x_at	At1g30230	3e-86	elongation factor 1-beta / EF-1-beta	424.39	1517.44	733.363	1791.26	811.634	975.338	1104.61	1171.69		Ofanto CTRL vs Heat UP	Ofanto CTRL vs Mixed UP	Ofanto Drought vs Mixed UP							Unclassified
Ta.1554.1.S1_at	At3g08920	1e-38	rhodanese-like domain-containing protein	489.317	453.42	431.338	172.39	233.059	296.925	422.496	349.006			Ofanto CTRL vs Mixed DOWN	Ofanto Drought vs Mixed DOWN	Ofanto Heat Vs Mixed DOWN						Unclassified
Ta.15546.1.S1_at	At4g38460	1e-86	geranylgeranyl pyrophosphate synthase, putative / GGPP synthetase, putative / farnesyltranstransferase, putati	1107.84	2809.76	1320.85	2170.82	1160.01	2833.64	1523.98	3140.21		Ofanto CTRL vs Heat UP					Cappelli CTRL vs Heat UP	Cappelli CTRL vs Mixed UP			Cluster 5
Ta.1558.1.A1_at	At4g05450	3e-39	adrenodoxin-like ferredoxin 2	262.146	205.507	233.787	112.55	226.38	184.15	231.721	178.748			Ofanto CTRL vs Mixed DOWN	Ofanto Drought vs Mixed DOWN							Cluster 9
Ta.1561.1.S1_at	At3g07590	3e-56	small nuclear ribonucleoprotein D1, putative / snRNP core protein D1, putative / Sm protein D1, putative	168.162	887.236	279.767	639.795	271.925	563.185	650.595	706.384		Ofanto CTRL vs Heat UP	Ofanto CTRL vs Mixed UP	Ofanto Drought vs Mixed UP		Cappelli CTRL vs Drought UP	Cappelli CTRL vs Heat UP				Unclassified
Ta.1562.2.S1_a_at	At4g39230	8e-81	isoflavone reductase, putative	330.96	1098.19	717.777	1218.55	770.457	1367.83	533.133	864.269	CTRL vs Drought UP	Ofanto CTRL vs Heat UP	Ofanto CTRL vs Mixed UP								Cluster 11
Ta.1566.1.A1_at	At4g11570	2e-50	haloacid dehalogenase-like hydrolase family protein	224.297	345.236	311.461	732.748	333.696	377.687	246.876	379.309			Ofanto CTRL vs Mixed UP	Ofanto Drought vs Mixed UP	Ofanto Heat Vs Mixed UP						Cluster 27
Ta.15725.1.S1_at				172.903	277.551	183.656	49.3834	97.1529	224.483	322.77	288.123						Cappelli CTRL vs Drought UP					Unclassified
Ta.15725.1.S1_s_at	At1g30680	5e-14	toprim domain-containing protein	255.485	546.409	296.041	116.414	164.21	370.029	467.722	469.741		Ofanto CTRL vs Heat UP	Ofanto CTRL vs Mixed DOWN	Ofanto Drought vs Mixed DOWN	Ofanto Heat Vs Mixed DOWN	Cappelli CTRL vs Drought UP	Cappelli CTRL vs Heat UP				Unclassified
Ta.1573.1.S1_at	At5g63400	2e-89	adenylate kinase	136.782	428.488	181.393	983.931	213.233	1160.92	218.653	867.026		Ofanto CTRL vs Heat UP	Ofanto CTRL vs Mixed UP	Ofanto Drought vs Mixed UP	Ofanto Heat Vs Mixed UP		Cappelli CTRL vs Heat UP	Cappelli CTRL vs Mixed UP	Cappelli Drought vs Mixed UP		Cluster 1
Ta.1573.2.S1_s_at	At5g63400	3e-94	adenylate kinase	650.107	1219.85	915.929	1483.48	994.688	1793.42	956.239	1246.14			Ofanto CTRL vs Mixed UP								Cluster 11
Ta.1573.2.S1_x_at	At5g63400	8e-28	adenylate kinase	19.2875	108.711	37.2891	250.26	38.938	273.01	41.3981	155.881		Ofanto CTRL vs Heat UP	Ofanto CTRL vs Mixed UP	Ofanto Drought vs Mixed UP	Ofanto Heat Vs Mixed UP		Cappelli CTRL vs Heat UP	Cappelli CTRL vs Mixed UP	Cappelli Drought vs Mixed UP		Cluster 1
Ta.1574.1.S1_s_at	At3g56240	2e-28	copper homeostasis factor / copper chaperone (CCH) (ATX1)	1875.16	2011.46	2522.67	1027.31	3927.04	906.509	2038.64	1094.76				Ofanto Drought vs Mixed DOWN			Cappelli CTRL vs Heat DOWN	Cappelli CTRL vs Mixed DOWN			Cluster 29
Ta.1577.1.S1_at	At5g10230	1e-67	annexin 7 (ANN7)	558.419	306.755	928.914	317.699	504.795	264.31	706.328	312.365				Ofanto Drought vs Mixed DOWN					Cappelli Drought vs Mixed DOWN		Unclassified
Ta.15817.1.A1_at	At5g19060	2e-74	expressed protein	56.4023	107.75	77.8947	180.85	36.9941	48.4095	52.3261	73.868			Ofanto CTRL vs Mixed UP	Ofanto Drought vs Mixed UP							Cluster 46
Ta.1582.2.S1_at	At5g25100	4e-28	endomembrane protein 70, putative	92.4952	265.923	237.691	231.231	160.691	189.887	129.648	108.604	CTRL vs Drought UP	Ofanto CTRL vs Heat UP	Ofanto CTRL vs Mixed UP								Unclassified
Ta.15822.1.S1_at	At3g02300	3e-77	regulator of chromosome condensation (RCC1) family protein	243.787	368.248	269.789	782.992	323.665	528.77	339.566	476.234			Ofanto CTRL vs Mixed UP	Ofanto Drought vs Mixed UP							Cluster 1
Ta.15834.2.S1_s_at	At4g39910	2e-17	ubiquitin-specific protease 3 (UBP3)	828.568	651.801	615.99	412.455	809.135	352.337	651.938	335.788			Ofanto CTRL vs Mixed DOWN				Cappelli CTRL vs Heat DOWN	Cappelli CTRL vs Mixed DOWN			Unclassified
Ta.1584.1.S1_a_at	At3g20970	7e-99	nitrogen fixation NifU-like family protein	307.637	446.766	303.301	612.183	348.862	743.537	390.097	549.291				Ofanto Drought vs Mixed UP			Cappelli CTRL vs Heat UP				Cluster 1
Ta.1584.1.S1_at	At3g20970	7e-99	nitrogen fixation NifU-like family protein	370.639	536.502	376.156	819.457	463.555	1053.61	456.339	778.698			Ofanto CTRL vs Mixed UP	Ofanto Drought vs Mixed UP			Cappelli CTRL vs Heat UP				Cluster 1
Ta.1584.1.S1_x_at	At3g20970	7e-99	nitrogen fixation NifU-like family protein	329.372	496.907	326.249	712.164	423.251	909.342	420.842	674.321			Ofanto CTRL vs Mixed UP	Ofanto Drought vs Mixed UP			Cappelli CTRL vs Heat UP				Cluster 1
Ta.1584.2.S1_at	At1g51390	5e-08	nitrogen fixation NifU-like family protein	86.087	105.105	81.9336	166.035	100.857	202.818	98.6475	151.977				Ofanto Drought vs Mixed UP							Cluster 1
Ta.1587.1.S1_s_at	At5g06600	1e-106	ubiquitin-specific protease 12 (UBP12)	75.6941	162.374	146.729	137.159	143.769	108.434	153.139	110.313		Ofanto CTRL vs Heat UP									Unclassified
Ta.15892.1.S1_at				115.571	76.8479	97.0054	181.849	246.649	253.472	185.78	217.465					Ofanto Heat Vs Mixed UP						Unclassified
Ta.15895.1.S1_at	At4g19860	9e-05	lecithin:cholesterol acyltransferase family protein / LACT family protein	136.376	210.591	169.615	313.976	200.642	432.364	180.042	428.956			Ofanto CTRL vs Mixed UP				Cappelli CTRL vs Heat UP				Cluster 4
Ta.15897.1.S1_at				48.5997	23.627	43.7179	126.485	17.0139	16.3158	15.5384	18.1614			Ofanto CTRL vs Mixed UP	Ofanto Drought vs Mixed UP	Ofanto Heat Vs Mixed UP						Unclassified
Ta.15901.1.S1_at				46.6192	74.4321	46.7301	62.2454	44.3812	101.779	49.7932	85.9563							Cappelli CTRL vs Heat UP				Unclassified
Ta.15927.1.S1_at				491.719	103.292	147.003	39.7273	149.107	25.5971	131.329	45.8682	CTRL vs Drought DOWN	Ofanto CTRL vs Heat DOWN	Ofanto CTRL vs Mixed DOWN	Ofanto Drought vs Mixed DOWN	Ofanto Heat Vs Mixed DOWN		Cappelli CTRL vs Heat DOWN				Cluster 6
Ta.1593.1.S1_x_at	At1g09740	2e-58	ethylene-responsive protein, putative	109.507	123.111	99.7809	154.794	86.9207	407.252	69.3305	390.315							Cappelli CTRL vs Heat UP				Unclassified
Ta.15933.1.S1_at	At2g27110	0.0001	far-red impaired responsive protein, putative	53.4721	68.4057	44.7596	74.6089	43.6206	124.329	60.2907	118.62							Cappelli CTRL vs Heat UP	Cappelli CTRL vs Mixed UP			Unclassified
Ta.15938.1.S1_at	At3g46200	9e-83	MutT/nudix family protein	44.1071	108.824	57.8648	104.773	56.2156	78.9644	61.1027	87.8765		Ofanto CTRL vs Heat UP	Ofanto CTRL vs Mixed UP								Cluster 5
Ta.1595.1.S1_at	At5g17210	3e-23	expressed protein	437.67	256.797	563.326	176.906	837.683	213.637	651.021	236.216			Ofanto CTRL vs Mixed DOWN	Ofanto Drought vs Mixed DOWN			Cappelli CTRL vs Heat DOWN	Cappelli CTRL vs Mixed DOWN	Cappelli Drought vs Mixed DOWN		Cluster 3
Ta.15956.1.S1_at	At1g77620	0.0001	expressed protein	93.2193	84.1983	85.0291	303.99	75.7248	200.44	91.4269	130.288			Ofanto CTRL vs Mixed UP	Ofanto Drought vs Mixed UP	Ofanto Heat Vs Mixed UP						Cluster 8
Ta.15958.1.A1_at				469.235	177.346	484.627	392.584	535.688	222.626	446.09	169.82		Ofanto CTRL vs Heat DOWN			Ofanto Heat Vs Mixed UP		Cappelli CTRL vs Heat DOWN				Unclassified
Ta.15958.2.A1_a_at	At1g67580	5e-33	protein kinase family protein	243.225	121.426	220.131	219.362	268.867	136.625	261.523	115.48		Ofanto CTRL vs Heat DOWN						Cappelli CTRL vs Mixed DOWN	Cappelli Drought vs Mixed DOWN		Unclassified
Ta.15958.2.A1_at	At1g67580	5e-33	protein kinase family protein	142.861	79.794	154.305	153.073	186.732	96.1227	171.227	63.2119								Cappelli CTRL vs Mixed DOWN			Unclassified
Ta.15960.1.S1_at				175.293	205.293	159.612	339.159	115.192	263.551	131.511	217.97				Ofanto Drought vs Mixed UP			Cappelli CTRL vs Heat UP				Cluster 18
Ta.1597.1.S1_at	At5g61060	7e-88	histone deacetylase family protein	342.554	475.752	384.506	759.936	429.69	589.711	422.18	538.298			Ofanto CTRL vs Mixed UP								Cluster 1
Ta.16003.1.S1_at				109.693	82.7672	88.8196	23.241	64.3106	23.5073	52.2772	26.7442			Ofanto CTRL vs Mixed DOWN	Ofanto Drought vs Mixed DOWN	Ofanto Heat Vs Mixed DOWN		Cappelli CTRL vs Heat DOWN				Cluster 6
Ta.16016.1.S1_at				19.9231	10.9485	21.0053	11.588	728.953	437.356	437.029	248.847								Cappelli CTRL vs Mixed DOWN			Cluster 41
Ta.16026.1.A1_at				23.1766	27.6161	25.1081	118.073	24.5253	45.8773	29.0602	49.0325			Ofanto CTRL vs Mixed UP	Ofanto Drought vs Mixed UP	Ofanto Heat Vs Mixed UP						Cluster 8
Ta.16038.1.S1_at	At5g50720	6e-43	ABA-responsive protein (HVA22e)	24.4027	54.4659	167.467	177.436	64.1894	77.8201	57.5788	80.5757	CTRL vs Drought UP	Ofanto CTRL vs Heat UP	Ofanto CTRL vs Mixed UP		Ofanto Heat Vs Mixed UP						Unclassified
Ta.16040.1.A1_at	At5g18570	3e-55	GTP1/OBG family protein	82.3976	138.82	102.625	105.855	104.146	320.013	132.187	289.322							Cappelli CTRL vs Heat UP	Cappelli CTRL vs Mixed UP	Cappelli Drought vs Mixed UP		Cluster 17
Ta.16040.1.A1_x_at	At5g18570	3e-55	GTP1/OBG family protein	86.5485	137.828	96.9558	108.41	102.858	317.444	143.993	315.694							Cappelli CTRL vs Heat UP	Cappelli CTRL vs Mixed UP			Cluster 17
Ta.16041.1.A1_a_at	At5g50260	5e-07	cysteine proteinase, putative	107.846	184.164	129.023	250.832	140.128	323.091	135.935	279.872			Ofanto CTRL vs Mixed UP				Cappelli CTRL vs Heat UP				Cluster 1
Ta.16044.1.S1_at				164.195	170.344	160.09	336.902	223.764	350.936	184.997	395.162			Ofanto CTRL vs Mixed UP	Ofanto Drought vs Mixed UP							Cluster 4
Ta.1605.1.S1_at	At1g65000	4e-32	expressed protein	163.397	285.202	181.185	348.818	184.795	320.185	174.929	256.585			Ofanto CTRL vs Mixed UP								Cluster 1
Ta.16060.1.S1_at				69.3418	103.945	104.161	117.829	80.5699	170.001	84.5663	148.829							Cappelli CTRL vs Heat UP				Unclassified
Ta.16064.1.S1_x_at	At5g59410	1e-43	expressed protein	49.0069	86.7873	51.4356	100.893	86.5089	168.028	97.7221	152.065			Ofanto CTRL vs Mixed UP								Unclassified
Ta.16072.1.S1_at	At2g25140	1e-37	heat shock protein 100, putative / HSP100, putative / heat shock protein clpB, putative / HSP100/ClpB, putativ	11.0203	24.8983	10.7114	205.804	10.5448	220.534	10.9965	70.6416			Ofanto CTRL vs Mixed UP	Ofanto Drought vs Mixed UP	Ofanto Heat Vs Mixed UP		Cappelli CTRL vs Heat UP				Cluster 1
Ta.16082.1.A1_a_at	At4g11070	3e-21	WRKY family transcription factor	191.298	59.5373	125.485	81.0364	182.572	59.4179	190.872	52.4679		Ofanto CTRL vs Heat DOWN	Ofanto CTRL vs Mixed DOWN					Cappelli CTRL vs Mixed DOWN	Cappelli Drought vs Mixed DOWN		Cluster 21
Ta.16082.2.S1_at	At1g16610	0.0001	arginine/serine-rich protein, putative (SR45)	95.8725	30.2713	63.2204	29.0504	87.0285	22.8883	99.4004	29.0731		Ofanto CTRL vs Heat DOWN	Ofanto CTRL vs Mixed DOWN				Cappelli CTRL vs Heat DOWN	Cappelli CTRL vs Mixed DOWN			Cluster 21
Ta.16082.2.S1_x_at	At1g16610	0.0001	arginine/serine-rich protein, putative (SR45)	206.169	78.5438	161.459	67.4972	186.17	59.2374	189.881	66.2276		Ofanto CTRL vs Heat DOWN	Ofanto CTRL vs Mixed DOWN	Ofanto Drought vs Mixed DOWN			Cappelli CTRL vs Heat DOWN	Cappelli CTRL vs Mixed DOWN	Cappelli Drought vs Mixed DOWN		Cluster 2
Ta.16107.2.S1_at	At4g31160	4e-15	transducin family protein / WD-40 repeat family protein	40.32	61.8131	52.7033	125.103	50.1291	84.3523	47.445	75.4362			Ofanto CTRL vs Mixed UP		Ofanto Heat Vs Mixed UP						Cluster 8
Ta.16112.1.S1_at	At5g67360	3e-73	cucumisin-like serine protease (ARA12)	17.5086	27.953	22.9862	30.3189	31.0208	96.4551	26.5199	96.1885							Cappelli CTRL vs Heat UP				Cluster 17
Ta.16117.1.S1_at	At2g38670	7e-11	ethanolamine-phosphate cytidylyltransferase, putative / phosphorylethanolamine transferase, putative / CTP:pho	91.8029	104.572	339.106	110.735	85.6562	113.821	101.897	116.004	CTRL vs Drought UP			Ofanto Drought vs Mixed DOWN							Unclassified
Ta.16126.1.S1_at				137.843	176.18	128.094	295.993	153.999	204.288	162.898	169.092			Ofanto CTRL vs Mixed UP	Ofanto Drought vs Mixed UP							Cluster 27
Ta.16135.1.A1_at	At4g17090	7e-29	beta-amylase (CT-BMY) / 1,4-alpha-D-glucan maltohydrolase	72.5155	356.379	126.844	995.774	203.836	851.708	124.407	609.357		Ofanto CTRL vs Heat UP	Ofanto CTRL vs Mixed UP	Ofanto Drought vs Mixed UP	Ofanto Heat Vs Mixed UP		Cappelli CTRL vs Heat UP				Cluster 1
Ta.16137.2.S1_a_at				300.383	227.332	277.292	85.9889	210.787	192.129	258.771	176.502			Ofanto CTRL vs Mixed DOWN	Ofanto Drought vs Mixed DOWN	Ofanto Heat Vs Mixed DOWN						Cluster 9
Ta.16149.1.A1_x_at	At1g22700	7e-76	tetratricopeptide repeat (TPR)-containing protein	244.184	182.735	196.429	110.789	122.842	102.572	180.055	136.28			Ofanto CTRL vs Mixed DOWN								Unclassified
Ta.16162.1.S1_at				197.872	385.494	208.493	447.862	120.908	284.571	193.071	316.24			Ofanto CTRL vs Mixed UP	Ofanto Drought vs Mixed UP			Cappelli CTRL vs Heat UP	Cappelli CTRL vs Mixed UP			Cluster 18
Ta.16163.1.S1_at				13.1704	26.2431	15.8783	105.592	18.7074	102.608	16.6959	86.4802			Ofanto CTRL vs Mixed UP	Ofanto Drought vs Mixed UP	Ofanto Heat Vs Mixed UP		Cappelli CTRL vs Heat UP				Cluster 1
Ta.16176.1.S1_at				206.243	200.225	165.221	331.095	419.508	362.308	328.724	397.383				Ofanto Drought vs Mixed UP							Unclassified
Ta.1620.1.S1_at	At4g25570	1e-54	cytochrome B561 family protein	5287.02	1919.79	4134.05	154.291	4392.55	152.858	2849.69	294.346		Ofanto CTRL vs Heat DOWN	Ofanto CTRL vs Mixed DOWN	Ofanto Drought vs Mixed DOWN	Ofanto Heat Vs Mixed DOWN		Cappelli CTRL vs Heat DOWN				Cluster 2
Ta.1620.2.S1_x_at	At4g25570	3e-21	cytochrome B561 family protein	781.837	385.819	742.19	116.302	933.239	100.517	581.157	143.469		Ofanto CTRL vs Heat DOWN	Ofanto CTRL vs Mixed DOWN	Ofanto Drought vs Mixed DOWN	Ofanto Heat Vs Mixed DOWN		Cappelli CTRL vs Heat DOWN				Cluster 2
Ta.16204.1.S1_x_at				17.3287	10.6909	15.6032	146.959	17.4614	38.6547	16.9715	21.2438			Ofanto CTRL vs Mixed UP	Ofanto Drought vs Mixed UP	Ofanto Heat Vs Mixed UP						Unclassified
Ta.16213.1.A1_at				60.7022	94.8379	56.2086	130.793	57.4432	141.107	35.3968	110.545			Ofanto CTRL vs Mixed UP	Ofanto Drought vs Mixed UP			Cappelli CTRL vs Heat UP		Cappelli Drought vs Mixed UP		Unclassified
Ta.16216.1.S1_s_at	At5g20960	1e-13	aldehyde oxidase 1 (AAO1)	96.3221	95.3036	116.894	53.2246	101.198	88.8224	96.3657	68.0555				Ofanto Drought vs Mixed DOWN							Unclassified
Ta.16218.1.A1_a_at	At3g25290	8e-69	auxin-responsive family protein	271.207	231.098	280.059	848.743	239.83	571.411	266.367	390.976			Ofanto CTRL vs Mixed UP	Ofanto Drought vs Mixed UP	Ofanto Heat Vs Mixed UP		Cappelli CTRL vs Heat UP				Cluster 8
Ta.16218.1.A1_x_at	At4g12980	5e-28	auxin-responsive protein, putative	173.754	150.374	215.284	613.933	147.507	462.29	153.772	334.835			Ofanto CTRL vs Mixed UP	Ofanto Drought vs Mixed UP	Ofanto Heat Vs Mixed UP		Cappelli CTRL vs Heat UP				Cluster 47
Ta.1626.1.S1_at	At5g58160	1e-09	formin homology 2 domain-containing protein / FH2 domain-containing protein	108.103	74.4242	91.7679	106.776	179.287	87.9239	176.505	115.418							Cappelli CTRL vs Heat DOWN				Unclassified
Ta.16268.1.A1_s_at				281.2	147.707	185.95	53.2158	378.386	100.645	275.617	119.71			Ofanto CTRL vs Mixed DOWN	Ofanto Drought vs Mixed DOWN	Ofanto Heat Vs Mixed DOWN		Cappelli CTRL vs Heat DOWN				Cluster 3
Ta.16268.1.A1_x_at				137.937	79.2379	85.0051	30.9904	209.667	74.4032	144.498	73.9471			Ofanto CTRL vs Mixed DOWN	Ofanto Drought vs Mixed DOWN	Ofanto Heat Vs Mixed DOWN			Cappelli CTRL vs Mixed DOWN			Cluster 22
Ta.16273.1.S1_at				381.392	335.437	245.682	93.9452	284.016	371.001	265.338	305.622					Ofanto Heat Vs Mixed DOWN						Unclassified
Ta.16298.1.S1_at				109.167	153.566	69.3715	62.031	71.4033	77.5652	58.8796	103.3					Ofanto Heat Vs Mixed DOWN						Unclassified
Ta.1630.3.S1_a_at				902.522	842.057	777.149	774.589	994.771	519.163	661.276	426.822								Cappelli CTRL vs Mixed DOWN			Unclassified
Ta.16317.1.S1_at				199.808	116.914	144.014	115.683	117.807	59.7671	47.812	47.3409								Cappelli CTRL vs Mixed DOWN			Unclassified
Ta.1632.1.S1_s_at	At1g19880	3e-97	regulator of chromosome condensation (RCC1) family protein	164.799	131.628	198.885	92.2635	61.0143	133.647	74.5389	99.9636							Cappelli CTRL vs Heat UP				Unclassified
Ta.1633.1.S1_a_at	At5g53800	5e-66	expressed protein	277.92	411.027	284.115	666.142	321.453	808.078	433.406	678.266			Ofanto CTRL vs Mixed UP	Ofanto Drought vs Mixed UP			Cappelli CTRL vs Heat UP	Cappelli CTRL vs Mixed UP			Cluster 1
Ta.16341.1.S1_s_at	At3g55260	1e-66	glycosyl hydrolase family 20 protein	338.37	313.686	361.578	180.261	309.945	146.882	402.819	172.012				Ofanto Drought vs Mixed DOWN			Cappelli CTRL vs Heat DOWN				Cluster 2
Ta.16341.2.S1_s_at	At3g55260	4e-69	glycosyl hydrolase family 20 protein	201.882	320.932	300.064	147.97	277.907	109.215	327.996	109.546				Ofanto Drought vs Mixed DOWN	Ofanto Heat Vs Mixed DOWN						Unclassified
Ta.16361.1.S1_at				108.33	50.4456	33.6972	28.0986	34.2412	30.7554	31.8877	40.2261	CTRL vs Drought DOWN		Ofanto CTRL vs Mixed DOWN								Unclassified
Ta.16423.1.S1_at				71.0006	309.74	33.8231	91.1885	43.2806	36.5821	52.7041	45.9911		Ofanto CTRL vs Heat UP		Ofanto Drought vs Mixed UP	Ofanto Heat Vs Mixed DOWN						Unclassified
Ta.16450.1.S1_a_at	At2g25810	1e-45	tonoplast intrinsic protein, putative	330.437	76.4799	267.395	28.573	6064.32	436.534	3411.34	510.865		Ofanto CTRL vs Heat DOWN	Ofanto CTRL vs Mixed DOWN	Ofanto Drought vs Mixed DOWN	Ofanto Heat Vs Mixed DOWN		Cappelli CTRL vs Heat DOWN				Unclassified
Ta.16450.2.S1_at	At2g25810	2e-41	tonoplast intrinsic protein, putative	81.5853	25.5691	74.22	11.967	1225.63	121.272	693.715	108.006		Ofanto CTRL vs Heat DOWN	Ofanto CTRL vs Mixed DOWN	Ofanto Drought vs Mixed DOWN				Cappelli CTRL vs Mixed DOWN	Cappelli Drought vs Mixed DOWN		Unclassified
Ta.16461.1.S1_at				14.0916	18.1629	10.1887	88.538	16.2251	154.744	19.05	111.692			Ofanto CTRL vs Mixed UP	Ofanto Drought vs Mixed UP	Ofanto Heat Vs Mixed UP		Cappelli CTRL vs Heat UP				Cluster 4
Ta.16494.1.S1_at				355.24	935.451	390.5	523.41	214.601	505.455	217.31	565.973		Ofanto CTRL vs Heat UP						Cappelli CTRL vs Mixed UP			Unclassified
Ta.16494.1.S1_x_at				303.717	828.209	333.544	471.915	186.929	484.524	192.723	525.26		Ofanto CTRL vs Heat UP					Cappelli CTRL vs Heat UP	Cappelli CTRL vs Mixed UP	Cappelli Drought vs Mixed UP		Cluster 38
Ta.16498.1.S1_at	At1g58030	3e-63	amino acid permease family protein	242.577	306.715	264.483	474.498	172.986	715.327	110.146	694.728							Cappelli CTRL vs Heat UP				Unclassified
Ta.16498.2.S1_a_at	At1g58030	3e-63	amino acid permease family protein	353.624	547.281	420.554	847.671	373.777	1275.9	256.626	1216.48							Cappelli CTRL vs Heat UP				Cluster 23
Ta.1650.1.S1_at				161.654	65.901	71.4969	51.7794	34.2238	55.1161	60.88	79.0834	CTRL vs Drought DOWN	Ofanto CTRL vs Heat DOWN	Ofanto CTRL vs Mixed DOWN								Unclassified
Ta.16511.2.S1_a_at	At5g08450	6e-57	expressed protein	61.0117	114.072	98.5126	162.716	96.6955	147.689	95.6974	143.214			Ofanto CTRL vs Mixed UP								Cluster 1
Ta.16531.1.S1_at				390.915	504.201	410.647	838.075	322.293	437.138	395.255	431.458			Ofanto CTRL vs Mixed UP	Ofanto Drought vs Mixed UP							Cluster 27
Ta.16549.1.S1_s_at				132.919	64.7634	71.3176	101.92	79.1667	85.7943	83.6614	83.0099		Ofanto CTRL vs Heat DOWN									Unclassified
Ta.1655.1.S1_s_at				1580	2136.81	1616.49	1546.64	1007.81	222.281	929.667	487.022							Cappelli CTRL vs Heat DOWN				Unclassified
Ta.1655.2.S1_at	At4g09890	9e-13	expressed protein	413.04	461.257	484.418	268.65	495.878	127.286	414.838	252.905							Cappelli CTRL vs Heat DOWN				Cluster 16
Ta.16556.1.S1_at				10.0434	405.52	63.3845	489.134	28.8175	1066.49	30.256	652.932	CTRL vs Drought UP	Ofanto CTRL vs Heat UP	Ofanto CTRL vs Mixed UP	Ofanto Drought vs Mixed UP			Cappelli CTRL vs Heat UP	Cappelli CTRL vs Mixed UP	Cappelli Drought vs Mixed UP		Cluster 23
Ta.1658.1.S1_at	At3g61790	1e-118	seven in absentia (SINA) family protein	153.932	269.823	177.403	409.883	178.358	281.786	209.057	292.375			Ofanto CTRL vs Mixed UP	Ofanto Drought vs Mixed UP							Cluster 1
Ta.1659.3.S1_a_at	At2g02030	2e-11	F-box family protein	242.236	555.336	424.407	306.402	330.428	271.58	412.41	263.485		Ofanto CTRL vs Heat UP									Unclassified
Ta.16599.1.S1_at	At2g41420	3e-16	proline-rich family protein	18.4953	8.2271	28.9308	22.146	282.789	34.2135	110.143	22.8225					Ofanto Heat Vs Mixed UP		Cappelli CTRL vs Heat DOWN	Cappelli CTRL vs Mixed DOWN			Cluster 42
Ta.16599.1.S1_x_at	At2g41420	3e-16	proline-rich family protein	14.7731	10.8041	28.3688	24.2047	288.757	27.1741	108.703	25.4127							Cappelli CTRL vs Heat DOWN	Cappelli CTRL vs Mixed DOWN			Cluster 42
Ta.16603.1.A1_at				30.2145	42.1119	48.7981	108.929	35.1447	104.871	41.893	110.954			Ofanto CTRL vs Mixed UP	Ofanto Drought vs Mixed UP	Ofanto Heat Vs Mixed UP		Cappelli CTRL vs Heat UP	Cappelli CTRL vs Mixed UP			Cluster 4
Ta.16628.1.S1_at				139.082	183.386	161.224	179.821	139.943	284.865	172.521	269.136							Cappelli CTRL vs Heat UP				Cluster 17
Ta.1664.1.S1_at	At5g22360	3e-81	synaptobrevin family protein	146.505	328.046	186.067	445.563	268.732	680.856	225.881	467.349		Ofanto CTRL vs Heat UP	Ofanto CTRL vs Mixed UP	Ofanto Drought vs Mixed UP			Cappelli CTRL vs Heat UP				Cluster 1
Ta.16649.1.S1_at				318	347.816	353.724	400.853	329.165	682.7	233.591	750.759							Cappelli CTRL vs Heat UP				Unclassified
Ta.16659.1.S1_at	At1g47200	3e-22	MFP1 attachment factor, putative	157.264	212.377	145.023	212.434	127.886	221.259	163.297	268.011								Cappelli CTRL vs Mixed UP			Unclassified
Ta.16668.1.S1_x_at	At3g54826	2e-38	zinc finger (DNL type) protein-related	102.434	153.366	103.031	211.108	175.155	384.283	177.983	349.248			Ofanto CTRL vs Mixed UP	Ofanto Drought vs Mixed UP							Cluster 17
Ta.16671.1.S1_at	At1g31120	5e-93	potassium transporter family protein	58.2696	113.55	80.0604	165.666	62.8898	130.763	86.7575	130.849			Ofanto CTRL vs Mixed UP	Ofanto Drought vs Mixed UP			Cappelli CTRL vs Heat UP				Cluster 1
Ta.1669.1.S1_at	At5g26740	1e-65	expressed protein	136.921	269.729	164.89	401.828	191.872	292.41	180.637	266.561			Ofanto CTRL vs Mixed UP	Ofanto Drought vs Mixed UP							Cluster 1
Ta.16700.1.S1_x_at	At3g09250	4e-35	expressed protein	64.4598	80.0775	65.4361	33.7896	43.0701	63.0551	80.905	91.6511					Ofanto Heat Vs Mixed DOWN						Unclassified
Ta.16710.1.S1_at				146.741	103.731	167.556	87.2143	18.0999	78.2513	25.3645	77.6935							Cappelli CTRL vs Heat UP				Unclassified
Ta.1672.1.S1_x_at	At5g24930	1e-42	zinc finger (B-box type) family protein	2462.7	2083.73	2796.97	1345.04	2846.01	1173.46	2836.66	1487.75				Ofanto Drought vs Mixed DOWN							Cluster 2
Ta.1672.3.S1_x_at	At3g02380	1e-12	zinc finger protein CONSTANS-LIKE 2 (COL2)	358.409	204.223	327.054	134.17	218.095	116.39	211.374	151.2			Ofanto CTRL vs Mixed DOWN	Ofanto Drought vs Mixed DOWN							Cluster 6
Ta.16723.1.S1_a_at	At3g19990	1e-62	expressed protein	90.1202	219.296	122.321	365.766	183.985	1021.68	191.975	1074.79		Ofanto CTRL vs Heat UP	Ofanto CTRL vs Mixed UP	Ofanto Drought vs Mixed UP			Cappelli CTRL vs Heat UP				Cluster 4
Ta.16723.1.S1_at	At3g19990	1e-62	expressed protein	10.6379	17.6753	11.3288	77.5985	12.4947	144.961	11.4081	153.8			Ofanto CTRL vs Mixed UP	Ofanto Drought vs Mixed UP	Ofanto Heat Vs Mixed UP		Cappelli CTRL vs Heat UP				Cluster 4
Ta.16723.2.S1_x_at	At3g19990	3e-26	expressed protein	78.6712	113.875	80.1746	139.219	85.7195	348.733	91.8977	347.163							Cappelli CTRL vs Heat UP				Cluster 4
Ta.16733.1.S1_at	At5g20950	7e-64	glycosyl hydrolase family 3 protein	196.18	98.3312	80.9446	500.508	87.9687	876.358	118.782	720.148	CTRL vs Drought DOWN	Ofanto CTRL vs Heat DOWN					Cappelli CTRL vs Heat UP				Cluster 40
Ta.1674.1.S1_s_at	At3g57690	8e-12	arabinogalactan-protein, putative (AGP23)	20.9816	15.7086	22.7566	17.3907	238.246	9.19035	156.599	13.7782							Cappelli CTRL vs Heat DOWN	Cappelli CTRL vs Mixed DOWN	Cappelli Drought vs Mixed DOWN		Cluster 12
Ta.1674.2.S1_s_at				23.9126	13.7781	34.7947	19.7519	327.435	8.06082	200.485	14.0079							Cappelli CTRL vs Heat DOWN	Cappelli CTRL vs Mixed DOWN	Cappelli Drought vs Mixed DOWN		Cluster 12
Ta.16755.1.S1_a_at				184.855	49.2703	203.24	99.464	62.3881	45.365	60.9804	36.0123		Ofanto CTRL vs Heat DOWN		Ofanto Drought vs Mixed DOWN	Ofanto Heat Vs Mixed UP						Unclassified
Ta.16758.1.A1_at	At1g03110	0.0001	transducin family protein / WD-40 repeat family protein	146.223	189.094	141.064	54.0903	131.32	107.123	170.698	138.328			Ofanto CTRL vs Mixed DOWN		Ofanto Heat Vs Mixed DOWN						Cluster 36
Ta.16760.1.S1_at	At5g52920	2e-92	pyruvate kinase, putative	60.3867	221.829	63.3317	203.271	55.6019	171.565	62.5347	214.007		Ofanto CTRL vs Heat UP	Ofanto CTRL vs Mixed UP	Ofanto Drought vs Mixed UP			Cappelli CTRL vs Heat UP	Cappelli CTRL vs Mixed UP			Cluster 5
Ta.1677.1.S1_at				158.948	125.6	126.203	55.0459	153.31	75.0224	178.265	97.1282			Ofanto CTRL vs Mixed DOWN	Ofanto Drought vs Mixed DOWN							Cluster 9
Ta.16779.1.S1_at				6.18324	11.8582	6.21294	188.405	6.37971	14.8138	7.2854	10.4316			Ofanto CTRL vs Mixed UP	Ofanto Drought vs Mixed UP	Ofanto Heat Vs Mixed UP		Cappelli CTRL vs Heat UP				Cluster 27
Ta.16779.1.S1_x_at				7.45052	9.12134	6.57525	157.139	6.41033	11.2632	6.04083	8.60828			Ofanto CTRL vs Mixed UP	Ofanto Drought vs Mixed UP	Ofanto Heat Vs Mixed UP						Cluster 27
Ta.1678.2.S1_a_at	At3g12130	4e-49	KH domain-containing protein / zinc finger (CCCH type) family protein	65.6104	175.357	98.9015	277.474	139.209	143.158	127.442	129.565		Ofanto CTRL vs Heat UP	Ofanto CTRL vs Mixed UP	Ofanto Drought vs Mixed UP							Cluster 32
Ta.16789.1.S1_at	At3g20560	2e-83	thioredoxin family protein	457.773	636.343	439.905	919.84	624.622	985.882	567.829	757.339			Ofanto CTRL vs Mixed UP	Ofanto Drought vs Mixed UP							Cluster 1
Ta.16790.1.A1_at				143.286	235.795	82.3649	285.775	317.662	603.28	148.9	502.863			Ofanto CTRL vs Mixed UP	Ofanto Drought vs Mixed UP		Cappelli CTRL vs Drought DOWN			Cappelli Drought vs Mixed UP		Unclassified
Ta.16790.1.A1_x_at				177.021	264.67	99.7262	293.253	376.335	691.392	192.139	557.261				Ofanto Drought vs Mixed UP					Cappelli Drought vs Mixed UP		Unclassified
Ta.16794.1.S1_s_at				105.534	88.3636	100.525	46.3119	132.786	83.7395	139.922	95.4789				Ofanto Drought vs Mixed DOWN							Cluster 9
Ta.16802.1.A1_at	At4g33540	3e-07	metallo-beta-lactamase family protein	107.853	256.258	148.84	174.164	131.634	231.571	129.295	268.091		Ofanto CTRL vs Heat UP									Unclassified
Ta.16810.1.S1_at				55.133	37.1048	45.4331	124.069	76.9244	68.2118	71.4317	70.8515			Ofanto CTRL vs Mixed UP	Ofanto Drought vs Mixed UP	Ofanto Heat Vs Mixed UP						Unclassified
Ta.16832.1.S1_at	At4g25315	8e-18	Expressed protein	54.3076	118.815	59.7203	78.8532	61.4938	117.427	79.4518	121.5		Ofanto CTRL vs Heat UP									Cluster 13
Ta.16833.2.S1_x_at				72.7679	78.991	57.9202	129.611	48.1691	207.806	55.0778	184.054				Ofanto Drought vs Mixed UP			Cappelli CTRL vs Heat UP				Cluster 4
Ta.1684.2.S1_a_at	At4g11010	1e-86	nucleoside diphosphate kinase 3, mitochondrial (NDK3)	217.217	106.431	180.13	110.513	239.183	123.623	242.164	137.965		Ofanto CTRL vs Heat DOWN									Unclassified
Ta.1684.2.S1_x_at	At4g23900	9e-25	nucleoside diphosphate kinase 4 (NDK4)	210.634	88.6084	196.92	91.0915	188.997	97.5054	212.443	101.173		Ofanto CTRL vs Heat DOWN	Ofanto CTRL vs Mixed DOWN	Ofanto Drought vs Mixed DOWN					Cappelli Drought vs Mixed DOWN		Cluster 21
Ta.16848.1.A1_at	At5g10190	2e-25	3201141|transporter-related	167.574	124.611	160.926	135.217	109.55	241.517	121.313	238.01							Cappelli CTRL vs Heat UP				Unclassified
Ta.16851.1.S1_at				90.0902	72.3901	89.1547	156.308	109.165	136.182	97.5533	136.479					Ofanto Heat Vs Mixed UP						Cluster 49
Ta.16855.1.S1_at	At5g22040	5e-28	expressed protein	134.45	231.795	158.873	338.532	154.232	247.722	191.065	247.378			Ofanto CTRL vs Mixed UP	Ofanto Drought vs Mixed UP							Cluster 1
Ta.1688.1.S1_at	At3g55710	8e-50	UDP-glucoronosyl/UDP- glucosyl transferase family protein	58.5204	49.1185	63.8926	63.86	200.825	89.871	116.664	164.362							Cappelli CTRL vs Heat DOWN				Unclassified
Ta.169.1.S1_x_at	At5g39110	1e-66	germin-like protein, putative	12.3675	9.23283	15.8772	9.29197	518.993	10.4705	181.628	11.4558							Cappelli CTRL vs Heat DOWN	Cappelli CTRL vs Mixed DOWN	Cappelli Drought vs Mixed DOWN		Cluster 12
Ta.16907.1.S1_at				131.576	17.9085	70.7895	11.3524	37.3407	14.7705	44.2424	12.9884		Ofanto CTRL vs Heat DOWN	Ofanto CTRL vs Mixed DOWN	Ofanto Drought vs Mixed DOWN			Cappelli CTRL vs Heat DOWN				Cluster 44
Ta.16922.1.S1_at				72.0218	83.2492	49.4931	113.959	70.6758	97.1906	46.278	102.421				Ofanto Drought vs Mixed UP							Unclassified
Ta.16930.1.S1_at				554.544	474.81	581.592	185.234	555.597	312.565	714.901	319.736			Ofanto CTRL vs Mixed DOWN	Ofanto Drought vs Mixed DOWN	Ofanto Heat Vs Mixed DOWN						Cluster 9
Ta.16962.1.A1_at	At3g05320	6e-24	expressed protein	133.208	83.3893	126.528	65.5726	143.87	86.8351	151.156	94.765			Ofanto CTRL vs Mixed DOWN								Cluster 3
Ta.16968.1.A1_at	At1g20510	2e-70	4-coumarate--CoA ligase family protein / 4-coumaroyl-CoA synthase family protein	59.5722	37.5486	32.4722	66.9811	270.655	84.1758	148.048	68.5126								Cappelli CTRL vs Mixed DOWN			Cluster 7
Ta.1697.1.S1_a_at	At4g14342	2e-44	pre-mRNA splicing factor 10 kDa subunit, putative	261.384	537.055	374.508	403.788	394.106	440.386	407.251	426.018		Ofanto CTRL vs Heat UP									Cluster 24
Ta.16985.3.S1_a_at	At5g13980	4e-94	glycosyl hydrolase family 38 protein	162.811	311.009	219.691	343.19	215.067	318.93	317.943	326.117			Ofanto CTRL vs Mixed UP								Unclassified
Ta.16999.1.S1_a_at	At1g69640	1e-52	acid phosphatase, putative	165.018	85.2526	195.422	106.006	185.744	87.3232	166.95	81.6324							Cappelli CTRL vs Heat DOWN				Cluster 21
Ta.17009.2.S1_x_at	At3g55330	2e-22	photosystem II reaction center PsbP family protein	260.589	210.288	261.257	129.703	149.188	97.3319	181.655	114.368			Ofanto CTRL vs Mixed DOWN	Ofanto Drought vs Mixed DOWN							Cluster 6
Ta.17028.1.A1_a_at	At3g18170	1e-23	expressed protein	206.763	123.161	158.402	81.5723	139.291	74.8841	135.938	80.5145			Ofanto CTRL vs Mixed DOWN								Cluster 2
Ta.17028.1.A1_s_at	At3g18170	1e-23	expressed protein	473.54	182.711	391.896	71.2225	281.059	111.819	248.737	127.658		Ofanto CTRL vs Heat DOWN	Ofanto CTRL vs Mixed DOWN	Ofanto Drought vs Mixed DOWN	Ofanto Heat Vs Mixed DOWN		Cappelli CTRL vs Heat DOWN				Cluster 2
Ta.1703.1.A1_at				313.874	241.146	246.716	85.6564	342.853	143.672	294.55	148.99			Ofanto CTRL vs Mixed DOWN	Ofanto Drought vs Mixed DOWN	Ofanto Heat Vs Mixed DOWN						Cluster 9
Ta.17034.1.S1_s_at	At5g64050	2e-23	glutamate-tRNA ligase family protein / glutamyl-tRNA synthetase family protein	255.98	554.953	267.929	410.937	275.819	612.337	471.239	618.832		Ofanto CTRL vs Heat UP									Cluster 13
Ta.17036.1.S1_at				104.304	54.2633	84.3292	42.1829	132.026	40.1306	98.0375	57.6727			Ofanto CTRL vs Mixed DOWN	Ofanto Drought vs Mixed DOWN							Cluster 3
Ta.1704.1.S1_at				59.2108	193.605	64.7571	588.461	97.9524	573.603	102.103	505.015		Ofanto CTRL vs Heat UP	Ofanto CTRL vs Mixed UP	Ofanto Drought vs Mixed UP	Ofanto Heat Vs Mixed UP		Cappelli CTRL vs Heat UP	Cappelli CTRL vs Mixed UP			Cluster 1
Ta.17043.1.S1_at				8.27453	6.44779	7.17857	6.16183	148.818	5.27712	13.1206	5.50677
Ta.1705.2.S1_a_at	At5g50920	1e-126	ATP-dependent Clp protease ATP-binding subunit / ClpC	1263.39	3052.22	1534.13	2666.57	1865.24	2826.58	2093.71	2757.61		Ofanto CTRL vs Heat UP	Ofanto CTRL vs Mixed UP								Cluster 13
Ta.1705.3.S1_a_at	At5g50920	1e-126	ATP-dependent Clp protease ATP-binding subunit / ClpC	1570.83	3277.27	1639.26	2650.19	2031.89	2985.14	2313.53	3114.53		Ofanto CTRL vs Heat UP									Cluster 13
Ta.17068.2.S1_a_at	At5g19540	4e-61	expressed protein	407.079	434.753	654.019	383.491	431.204	290.96	452.142	204.192									Cappelli Drought vs Mixed DOWN		Unclassified
Ta.1707.1.S1_at	At5g47060	5e-19	senescence-associated protein-related	1349.52	325.598	1007.81	36.5527	1274.94	144.952	1660.47	271.825		Ofanto CTRL vs Heat DOWN	Ofanto CTRL vs Mixed DOWN	Ofanto Drought vs Mixed DOWN	Ofanto Heat Vs Mixed DOWN		Cappelli CTRL vs Heat DOWN				Cluster 9
Ta.1712.1.S1_a_at				1359.57	643.704	779.823	461.479	1085.38	849.345	821.919	1025.63		Ofanto CTRL vs Heat DOWN	Ofanto CTRL vs Mixed DOWN								Unclassified
Ta.1712.1.S1_x_at	At1g56580	9e-35	expressed protein	1514.27	666.584	802.014	485.73	1159.92	817.136	890.907	936.139		Ofanto CTRL vs Heat DOWN	Ofanto CTRL vs Mixed DOWN								Unclassified
Ta.1712.2.S1_x_at	At1g56580	3e-35	expressed protein	520.055	250.707	291.9	189.353	401.302	303.256	296.882	340.65		Ofanto CTRL vs Heat DOWN	Ofanto CTRL vs Mixed DOWN								Unclassified
Ta.1712.3.A1_x_at				1051.2	521.794	597.479	421.676	897.621	770.686	693.939	859.303		Ofanto CTRL vs Heat DOWN	Ofanto CTRL vs Mixed DOWN								Unclassified
Ta.1716.3.S1_a_at	At1g69800	3e-79	CBS domain-containing protein	74.5732	119.369	159.45	123.08	124.893	125.412	94.9602	83.7088	CTRL vs Drought UP										Unclassified
Ta.17187.1.S1_at				57.9787	63.1915	59.7984	141.757	55.7419	69.9568	55.3264	76.6194			Ofanto CTRL vs Mixed UP	Ofanto Drought vs Mixed UP	Ofanto Heat Vs Mixed UP						Cluster 8
Ta.1720.1.S1_x_at				257.653	125.533	256.005	175.514	291.081	204.077	217.997	169.983		Ofanto CTRL vs Heat DOWN									Unclassified
Ta.17201.1.S1_at	At4g37210	1e-40	tetratricopeptide repeat (TPR)-containing protein	339.901	505.837	360.818	765.614	385.683	696.853	416.249	622.444			Ofanto CTRL vs Mixed UP	Ofanto Drought vs Mixed UP							Cluster 1
Ta.17201.2.S1_a_at	At4g37210	1e-40	tetratricopeptide repeat (TPR)-containing protein	208.699	414.665	261.545	580.916	313.085	489.422	323.526	424.534			Ofanto CTRL vs Mixed UP	Ofanto Drought vs Mixed UP							Cluster 1
Ta.1721.1.A1_at				134.802	307.108	159.804	72.8763	159.86	279.346	169.413	264.726		Ofanto CTRL vs Heat UP		Ofanto Drought vs Mixed DOWN	Ofanto Heat Vs Mixed DOWN						Unclassified
Ta.17214.1.S1_at				607.77	468.152	535.924	232.216	389.091	261.863	830.373	493.631			Ofanto CTRL vs Mixed DOWN	Ofanto Drought vs Mixed DOWN	Ofanto Heat Vs Mixed DOWN	Cappelli CTRL vs Drought UP					Unclassified
Ta.17234.1.S1_at	At5g04080	7e-13	expressed protein	396.022	161.078	236.537	587.877	466.992	253.261	190.716	199.429		Ofanto CTRL vs Heat DOWN		Ofanto Drought vs Mixed UP	Ofanto Heat Vs Mixed UP	Cappelli CTRL vs Drought DOWN					Unclassified
Ta.1725.1.S1_at	At2g02850	8e-31	plastocyanin-like domain-containing protein / plantacyanin, putative	15.6805	16.3956	22.4296	16.7456	190.625	13.1884	72.3003	18.6102
Ta.1725.3.S1_at	At2g02850	4e-30	plastocyanin-like domain-containing protein / plantacyanin, putative	7.00212	5.54232	7.62305	6.0184	109.567	5.5764	27.0874	6.4167
Ta.17258.1.S1_at	At3g18890	1e-24	expressed protein	2406.69	1086.95	1892.48	430.339	730.684	205.042	1053.71	407.03		Ofanto CTRL vs Heat DOWN	Ofanto CTRL vs Mixed DOWN	Ofanto Drought vs Mixed DOWN			Cappelli CTRL vs Heat DOWN				Cluster 6
Ta.17263.1.S1_at				569.299	502.506	644.921	272.81	302.595	216.35	388.6	393.693			Ofanto CTRL vs Mixed DOWN	Ofanto Drought vs Mixed DOWN							Unclassified
Ta.1730.1.A1_at	At1g28480	6e-06	glutaredoxin family protein	878.765	352.982	716.171	528.985	365.648	389.161	472.452	437.901		Ofanto CTRL vs Heat DOWN									Unclassified
Ta.17325.1.S1_at	At5g51890	3e-57	21108389|peroxidase-related	65.8908	56.6526	102.148	180.253	53.6586	67.9541	54.4816	68.3695			Ofanto CTRL vs Mixed UP		Ofanto Heat Vs Mixed UP						Unclassified
Ta.1736.1.S1_a_at	At1g63780	2e-82	brix domain-containing protein	173.55	189.193	180.099	49.9598	216.19	137.434	270.91	183.103			Ofanto CTRL vs Mixed DOWN	Ofanto Drought vs Mixed DOWN	Ofanto Heat Vs Mixed DOWN						Cluster 9
Ta.17381.1.S1_at				172.615	45.5011	108.888	16.1412	132.638	15.3035	177.649	17.5904		Ofanto CTRL vs Heat DOWN	Ofanto CTRL vs Mixed DOWN	Ofanto Drought vs Mixed DOWN	Ofanto Heat Vs Mixed DOWN		Cappelli CTRL vs Heat DOWN	Cappelli CTRL vs Mixed DOWN	Cappelli Drought vs Mixed DOWN		Cluster 2
Ta.17391.1.S1_at	At2g20100	1e-12	ethylene-responsive family protein	203.091	77.3503	141.26	34.976	118.222	47.4456	114.481	47.5536		Ofanto CTRL vs Heat DOWN	Ofanto CTRL vs Mixed DOWN	Ofanto Drought vs Mixed DOWN	Ofanto Heat Vs Mixed DOWN						Cluster 2
Ta.1740.1.S1_at	At3g02230	1e-100	reversibly glycosylated polypeptide-1 (RGP1)	54.9053	114.651	68.9426	95.2448	70.39	112.786	90.728	143.562		Ofanto CTRL vs Heat UP									Cluster 13
Ta.1742.1.S1_at	At2g27510	6e-39	ferredoxin, putative	339.435	705.31	357.752	1017.53	1285.43	1064.1	806.476	909.432		Ofanto CTRL vs Heat UP	Ofanto CTRL vs Mixed UP	Ofanto Drought vs Mixed UP							Unclassified
Ta.1742.1.S1_x_at	At2g27510	6e-39	ferredoxin, putative	184.051	382.612	202.158	488.968	663.165	537.99	417.703	443.661		Ofanto CTRL vs Heat UP	Ofanto CTRL vs Mixed UP	Ofanto Drought vs Mixed UP							Unclassified
Ta.1745.1.S1_at				30.677	23.2815	29.4429	18.5193	542.189	71.4214	351.79	110.974							Cappelli CTRL vs Heat DOWN				Cluster 7
Ta.17487.1.S1_at	At2g30570	6e-20	photosystem II reaction center W (PsbW) protein-related	293.987	234.508	301.178	157.548	216.353	89.0201	190.845	120.901							Cappelli CTRL vs Heat DOWN				Cluster 6
Ta.17492.1.S1_at	At5g08200	2e-08	peptidoglycan-binding LysM domain-containing protein	214.465	93.1269	190.947	129.126	207.529	71.8573	167.414	86.7186		Ofanto CTRL vs Heat DOWN					Cappelli CTRL vs Heat DOWN	Cappelli CTRL vs Mixed DOWN			Cluster 21
Ta.1756.1.A1_at	At1g19715	7e-11	jacalin lectin family protein	66.6258	46.9303	40.6006	42.9256	51.5668	125.442	49.2825	100.173							Cappelli CTRL vs Heat UP				Unclassified
Ta.17563.1.S1_at				151.794	68.6791	96.9748	13.6095	94.9581	20.6837	101.315	49.2346		Ofanto CTRL vs Heat DOWN	Ofanto CTRL vs Mixed DOWN				Cappelli CTRL vs Heat DOWN				Cluster 2
Ta.1757.1.S1_at				98.9149	83.1999	88.2667	224.931	113.526	161.429	106.429	132.561			Ofanto CTRL vs Mixed UP	Ofanto Drought vs Mixed UP	Ofanto Heat Vs Mixed UP						Cluster 15
Ta.176.1.S1_x_at	At3g12490	8e-29	cysteine protease inhibitor, putative / cystatin, putative	3536.16	2787.21	4084.07	1585.81	2743.72	1833.73	3275.55	1652.9			Ofanto CTRL vs Mixed DOWN	Ofanto Drought vs Mixed DOWN							Cluster 2
Ta.1760.1.S1_at	At3g18830	0	mannitol transporter, putative	80.8193	30.5349	56.6774	27.6754	414.989	42.438	248.268	48.3703							Cappelli CTRL vs Heat DOWN	Cappelli CTRL vs Mixed DOWN			Cluster 12
Ta.1760.1.S1_x_at	At3g18830	0	mannitol transporter, putative	214.265	75.5261	138.701	51.6609	1031.15	103.103	615.541	118.943		Ofanto CTRL vs Heat DOWN	Ofanto CTRL vs Mixed DOWN	Ofanto Drought vs Mixed DOWN			Cappelli CTRL vs Heat DOWN	Cappelli CTRL vs Mixed DOWN	Cappelli Drought vs Mixed DOWN		Cluster 12
Ta.1764.1.S1_at	At5g10560	2e-82	glycosyl hydrolase family 3 protein	355.804	749.186	494.349	1185.39	678.282	1236.96	694.345	803.903		Ofanto CTRL vs Heat UP	Ofanto CTRL vs Mixed UP	Ofanto Drought vs Mixed UP							Cluster 10
Ta.1764.2.S1_a_at	At5g10560	2e-82	glycosyl hydrolase family 3 protein	139.287	368.252	245.642	470.735	275.609	407.284	278.323	265.889		Ofanto CTRL vs Heat UP	Ofanto CTRL vs Mixed UP								Cluster 11
Ta.17651.1.S1_at				1104	400.493	848.065	178.865	1275.51	423.289	1216.21	484.911		Ofanto CTRL vs Heat DOWN	Ofanto CTRL vs Mixed DOWN	Ofanto Drought vs Mixed DOWN	Ofanto Heat Vs Mixed DOWN		Cappelli CTRL vs Heat DOWN				Cluster 3
Ta.1767.1.A1_at				246.936	136.891	218.506	51.8109	232.916	50.9822	233.178	63.8446			Ofanto CTRL vs Mixed DOWN	Ofanto Drought vs Mixed DOWN	Ofanto Heat Vs Mixed DOWN		Cappelli CTRL vs Heat DOWN				Cluster 2
Ta.1768.1.S1_x_at	At5g15260	4e-13	expressed protein	144.274	110.537	181.541	400.286	186.426	205.234	196.527	243.458			Ofanto CTRL vs Mixed UP	Ofanto Drought vs Mixed UP	Ofanto Heat Vs Mixed UP						Unclassified
Ta.17702.1.S1_at				147.963	130.494	121.109	42.0659	103.799	89.262	181.688	162.145			Ofanto CTRL vs Mixed DOWN	Ofanto Drought vs Mixed DOWN	Ofanto Heat Vs Mixed DOWN						Cluster 36
Ta.17705.1.A1_at	At1g74880	3e-41	expressed protein	4907.08	4351.01	4275.51	2107.48	2457.7	1569.63	3212.32	2616.06			Ofanto CTRL vs Mixed DOWN	Ofanto Drought vs Mixed DOWN	Ofanto Heat Vs Mixed DOWN						Cluster 50
Ta.17713.1.S1_at	At5g40890	2e-33	chloride channel protein (CLC-a)	349.647	354.662	346.851	696.507	59.2845	390.2	283.298	396.03				Ofanto Drought vs Mixed UP		Cappelli CTRL vs Drought UP	Cappelli CTRL vs Heat UP	Cappelli CTRL vs Mixed UP			Unclassified
Ta.17713.1.S1_x_at	At5g40890	2e-33	chloride channel protein (CLC-a)	244.552	243.441	230.607	447.31	47.8391	274.335	211.088	274.319							Cappelli CTRL vs Heat UP	Cappelli CTRL vs Mixed UP			Unclassified
Ta.17722.1.S1_at				855.799	539.863	742.702	129.796	1973.81	225.741	1500.31	301.272			Ofanto CTRL vs Mixed DOWN	Ofanto Drought vs Mixed DOWN	Ofanto Heat Vs Mixed DOWN		Cappelli CTRL vs Heat DOWN				Cluster 3
Ta.17752.1.S1_at	At4g18550	1e-22	lipase class 3 family protein	23.1712	28.2462	21.0038	140.943	22.4009	22.1854	18.4536	20.3701				Ofanto Drought vs Mixed UP							Cluster 27
Ta.1776.1.S1_a_at	At5g44710	8e-35	expressed protein	200.713	447.841	224.278	420.043	221.743	519.048	269.42	469.893		Ofanto CTRL vs Heat UP	Ofanto CTRL vs Mixed UP				Cappelli CTRL vs Heat UP				Cluster 5
Ta.1776.3.S1_at				137.429	385.796	167.366	381.88	163.817	434.105	232.011	449.874		Ofanto CTRL vs Heat UP	Ofanto CTRL vs Mixed UP	Ofanto Drought vs Mixed UP			Cappelli CTRL vs Heat UP	Cappelli CTRL vs Mixed UP			Cluster 5
Ta.1780.1.S1_at	At5g41670	2e-83	6-phosphogluconate dehydrogenase family protein	279.477	187.475	178.872	66.152	202.185	184.256	266.6	191.075			Ofanto CTRL vs Mixed DOWN	Ofanto Drought vs Mixed DOWN	Ofanto Heat Vs Mixed DOWN						Cluster 25
Ta.1780.3.S1_x_at	At5g41670	1e-19	6-phosphogluconate dehydrogenase family protein	275.722	219.204	199.428	123.987	203.709	179.395	237.613	198.768			Ofanto CTRL vs Mixed DOWN								Unclassified
Ta.17814.1.S1_at	At4g22830	7e-19	expressed protein	527.028	420.174	553.623	239.226	255.721	227.068	355.11	310.853			Ofanto CTRL vs Mixed DOWN	Ofanto Drought vs Mixed DOWN							Unclassified
Ta.17827.1.S1_at	At2g18470	0.0001	protein kinase family protein	77.9057	57.1989	99.537	146.887	150.312	120.917	162.929	118.133					Ofanto Heat Vs Mixed UP						Unclassified
Ta.17851.1.S1_at	At2g37210	3e-23	expressed protein	65.3233	62.6394	77.593	117.639	101.906	45.8688	89.4624	50.4155							Cappelli CTRL vs Heat DOWN				Unclassified
Ta.17875.1.S1_at				73.8253	103.042	95.5981	183.945	93.0277	142.742	91.1747	114.647			Ofanto CTRL vs Mixed UP								Cluster 8
Ta.17876.1.S1_at	At5g42510	1e-24	disease resistance-responsive family protein	848.027	149.87	296.025	19.9589	179.809	44.837	234.814	32.4988	CTRL vs Drought DOWN	Ofanto CTRL vs Heat DOWN	Ofanto CTRL vs Mixed DOWN	Ofanto Drought vs Mixed DOWN	Ofanto Heat Vs Mixed DOWN			Cappelli CTRL vs Mixed DOWN	Cappelli Drought vs Mixed DOWN		Cluster 2
Ta.1789.1.S1_at	At1g15120	2e-28	ubiquinol-cytochrome C reductase complex 7.8 kDa protein, putative / mitochondrial hinge protein, putative	2211.56	1193.11	2117.56	909.294	1740.21	1148.36	1774.61	1145.8			Ofanto CTRL vs Mixed DOWN	Ofanto Drought vs Mixed DOWN							Cluster 14
Ta.1794.1.S1_at	At4g33540	1e-72	metallo-beta-lactamase family protein	31.5573	50.978	49.7414	116.85	48.7818	143.209	37.7212	101.353			Ofanto CTRL vs Mixed UP	Ofanto Drought vs Mixed UP	Ofanto Heat Vs Mixed UP		Cappelli CTRL vs Heat UP				Cluster 1
Ta.17956.1.S1_at				80.3629	289.275	64.8769	283.78	71.8946	457.402	87.8743	417.812		Ofanto CTRL vs Heat UP	Ofanto CTRL vs Mixed UP	Ofanto Drought vs Mixed UP			Cappelli CTRL vs Heat UP	Cappelli CTRL vs Mixed UP	Cappelli Drought vs Mixed UP		Cluster 13
Ta.17956.1.S1_x_at				58.8982	415.547	49.6959	447.717	52.5718	467.544	76.9824	410.15		Ofanto CTRL vs Heat UP	Ofanto CTRL vs Mixed UP	Ofanto Drought vs Mixed UP			Cappelli CTRL vs Heat UP	Cappelli CTRL vs Mixed UP	Cappelli Drought vs Mixed UP		Cluster 5
Ta.17960.1.S1_x_at	At4g35150	9e-18	O-methyltransferase family 2 protein	374.716	352.435	1314.64	286.048	858.719	210.477	969.568	476.333				Ofanto Drought vs Mixed DOWN							Unclassified
Ta.18023.1.S1_at	At5g45650	4e-09	subtilase family protein	86.1243	72.2469	103.686	24.2904	80.9269	36.5904	98.834	52.0565			Ofanto CTRL vs Mixed DOWN	Ofanto Drought vs Mixed DOWN	Ofanto Heat Vs Mixed DOWN		Cappelli CTRL vs Heat DOWN				Cluster 9
Ta.1805.2.S1_a_at	At4g03180	2e-39	expressed protein	87.1652	184.824	103.984	186.491	97.5128	203.84	112.468	196.879		Ofanto CTRL vs Heat UP	Ofanto CTRL vs Mixed UP								Cluster 1
Ta.1806.3.S1_a_at	At3g08790	1e-62	VHS domain-containing protein / GAT domain-containing protein	68.5164	143.816	93.8213	100.969	93.9177	104.477	89.9005	86.1088		Ofanto CTRL vs Heat UP									Unclassified
Ta.18065.1.S1_s_at	At4g09150	2e-05	T-complex protein 11	121.449	81.082	98.0399	54.8508	97.7569	83.9343	111.803	84.8579			Ofanto CTRL vs Mixed DOWN								Cluster 14
Ta.18070.1.S1_at	At2g16385	2e-05	expressed protein	120.358	70.8485	87.0093	59.758	136.103	73.2255	146.053	79.6217			Ofanto CTRL vs Mixed DOWN								Cluster 3
Ta.18071.1.S1_at	At1g49880	6e-08	Erv1/Alr family protein	53.2466	181.388	104.433	260.51	54.7123	168.245	110.339	180.909		Ofanto CTRL vs Heat UP	Ofanto CTRL vs Mixed UP	Ofanto Drought vs Mixed UP		Cappelli CTRL vs Drought UP	Cappelli CTRL vs Heat UP	Cappelli CTRL vs Mixed UP			Cluster 5
Ta.18077.1.S1_at				135.43	120.706	122.619	85.8596	147.664	61.0307	149.621	70.2346									Cappelli Drought vs Mixed DOWN		Unclassified
Ta.18085.1.S1_s_at	At5g57110	2e-36	calcium-transporting ATPase 8, plasma membrane-type / Ca(2+)-ATPase isoform 8 (ACA8)	141.368	60.2766	121.475	115.8	109.265	85.3643	120.722	71.4972		Ofanto CTRL vs Heat DOWN									Unclassified
Ta.1810.1.S1_at	At3g12490	3e-23	cysteine protease inhibitor, putative / cystatin, putative	1957.86	2639.76	1916.67	4272.31	2240.35	3274.57	1839.61	2542.22			Ofanto CTRL vs Mixed UP	Ofanto Drought vs Mixed UP							Cluster 8
Ta.18102.1.S1_at	At5g54850	0.0001	expressed protein	269.97	301.54	253.503	121.961	343.731	228.63	365.029	266.21			Ofanto CTRL vs Mixed DOWN		Ofanto Heat Vs Mixed DOWN						Cluster 9
Ta.18127.1.A1_at				324.739	303.213	296.368	681.629	306.219	405.639	298.052	354.763			Ofanto CTRL vs Mixed UP	Ofanto Drought vs Mixed UP	Ofanto Heat Vs Mixed UP						Cluster 27
Ta.18132.1.S1_at				91.9722	129.858	79.6436	57.2525	61.6833	100.354	93.3618	123.762					Ofanto Heat Vs Mixed DOWN						Unclassified
Ta.18141.1.A1_at	At5g54080	6e-07	homogentisate 1,2-dioxygenase / homogentisicase/homogentisate oxygenase / homogentisic acid oxidase (HGO)	53.695	151.299	59.3263	576.728	8.34207	10.8414	8.9385	10.7404		Ofanto CTRL vs Heat UP	Ofanto CTRL vs Mixed UP	Ofanto Drought vs Mixed UP	Ofanto Heat Vs Mixed UP						Cluster 46
Ta.18146.1.S1_x_at				543.332	772.069	640.58	869.064	327.674	648.347	413.941	666.841								Cappelli CTRL vs Mixed UP			Unclassified
Ta.18148.1.S1_x_at	At1g07320	9e-69	50S ribosomal protein L4, chloroplast (CL4)	406.202	635.476	342.244	306.441	210.551	251.828	352.959	369.054					Ofanto Heat Vs Mixed DOWN						Unclassified
Ta.18149.1.S1_s_at	At3g08740	4e-80	elongation factor P (EF-P) family protein	245.548	559.469	209.129	393.281	146.182	507.662	312.161	552.085		Ofanto CTRL vs Heat UP					Cappelli CTRL vs Heat UP	Cappelli CTRL vs Mixed UP			Unclassified
Ta.18149.1.S1_x_at				153.892	273.481	129.863	198.284	88.546	236.958	173.407	265.627							Cappelli CTRL vs Heat UP	Cappelli CTRL vs Mixed UP			Unclassified
Ta.18152.1.S1_a_at	At5g42070	7e-29	expressed protein	249.519	296.579	290.926	63.4187	192.354	123.727	295.094	291.907			Ofanto CTRL vs Mixed DOWN	Ofanto Drought vs Mixed DOWN	Ofanto Heat Vs Mixed DOWN						Cluster 36
Ta.18152.2.S1_at	At5g42070	7e-29	expressed protein	364.572	351.557	349.628	120.993	262.851	193.003	402.952	389.677			Ofanto CTRL vs Mixed DOWN	Ofanto Drought vs Mixed DOWN	Ofanto Heat Vs Mixed DOWN						Cluster 36
Ta.18177.1.A1_at	At3g10260	1e-29	reticulon family protein	171.458	246.5	208.866	128.062	496.077	173.392	315.358	140.798							Cappelli CTRL vs Heat DOWN	Cappelli CTRL vs Mixed DOWN	Cappelli Drought vs Mixed DOWN		Unclassified
Ta.18179.1.S1_at	At4g12730	1e-53	fasciclin-like arabinogalactan-protein (FLA2)	1019.32	869.783	1247.7	745.677	108.926	371.293	180.687	499.058							Cappelli CTRL vs Heat UP	Cappelli CTRL vs Mixed UP	Cappelli Drought vs Mixed UP		Unclassified
Ta.18180.1.S1_s_at	At5g55940	4e-47	expressed protein	108.493	257.639	147.741	289.211	294.67	384.134	251.495	291.96		Ofanto CTRL vs Heat UP	Ofanto CTRL vs Mixed UP								Cluster 37
Ta.18180.1.S1_x_at	At5g55940	4e-47	expressed protein	205.77	461.544	276.289	497.622	552.723	654.837	460.317	527.439		Ofanto CTRL vs Heat UP	Ofanto CTRL vs Mixed UP								Cluster 37
Ta.1819.2.S1_a_at	At4g38510	1e-112	vacuolar ATP synthase subunit B, putative / V-ATPase B subunit, putative / vacuolar proton pump B subunit, put	109.18	343.474	303.13	265.975	274.028	494.028	244.958	289.937	CTRL vs Drought UP	Ofanto CTRL vs Heat UP	Ofanto CTRL vs Mixed UP								Unclassified
Ta.1819.3.S1_x_at	At4g38510	1e-112	vacuolar ATP synthase subunit B, putative / V-ATPase B subunit, putative / vacuolar proton pump B subunit, put	86.116	206.748	201.054	182.678	190.797	344.121	172.691	215.262		Ofanto CTRL vs Heat UP	Ofanto CTRL vs Mixed UP								Unclassified
Ta.18203.1.S1_at	At3g27200	6e-26	plastocyanin-like domain-containing protein	497.393	164.782	618.136	160.615	1886.41	100.261	1282.52	152.332		Ofanto CTRL vs Heat DOWN					Cappelli CTRL vs Heat DOWN	Cappelli CTRL vs Mixed DOWN			Cluster 3
Ta.18227.1.S1_at				110.892	33.0362	56.5874	20.6204	56.6415	28.0578	41.5295	22.7377			Ofanto CTRL vs Mixed DOWN	Ofanto Drought vs Mixed DOWN			Cappelli CTRL vs Heat DOWN	Cappelli CTRL vs Mixed DOWN			Cluster 44
Ta.18237.1.S1_at	At1g73390	5e-50	expressed protein	26.5114	59.3028	35.5693	73.1944	22.8569	75.4564	26.9564	128.078			Ofanto CTRL vs Mixed UP	Ofanto Drought vs Mixed UP			Cappelli CTRL vs Heat UP	Cappelli CTRL vs Mixed UP	Cappelli Drought vs Mixed UP		Cluster 23
Ta.18239.2.S1_a_at	At5g59880	2e-40	actin-depolymerizing factor 3 (ADF3)	10.1549	9.5339	12.8992	20.532	14.4534	147.597	10.5986	198.108			Ofanto CTRL vs Mixed UP								Cluster 17
Ta.18257.1.A1_x_at				154.808	19.7455	108.602	19.1548	43.0994	16.1419	71.2963	18.0488		Ofanto CTRL vs Heat DOWN	Ofanto CTRL vs Mixed DOWN	Ofanto Drought vs Mixed DOWN			Cappelli CTRL vs Heat DOWN	Cappelli CTRL vs Mixed DOWN	Cappelli Drought vs Mixed DOWN		Cluster 21
Ta.18258.2.S1_at				219.638	120.727	117.524	52.5813	76.8297	53.7084	97.3869	61.4561			Ofanto CTRL vs Mixed DOWN		Ofanto Heat Vs Mixed DOWN						Unclassified
Ta.18260.1.S1_at	At5g53620	8e-38	expressed protein	486.442	443.097	457.875	171.266	490.173	387.397	496.52	385.993			Ofanto CTRL vs Mixed DOWN	Ofanto Drought vs Mixed DOWN	Ofanto Heat Vs Mixed DOWN						Cluster 9
Ta.1827.1.S1_x_at	At3g21420	1e-89	oxidoreductase, 2OG-Fe(II) oxygenase family protein	38.7357	125.149	33.4267	144.459	87.121	91.5964	52.1839	93.684		Ofanto CTRL vs Heat UP	Ofanto CTRL vs Mixed UP	Ofanto Drought vs Mixed UP							Unclassified
Ta.18274.1.S1_at				73.7048	71.1664	83.6705	154.374	76.172	114.589	71.6623	87.3653			Ofanto CTRL vs Mixed UP		Ofanto Heat Vs Mixed UP						Unclassified
Ta.18278.1.S1_at	At4g18670	1e-05	leucine-rich repeat family protein / extensin family protein	128.582	63.3089	114.931	21.5189	77.0881	44.3511	92.8242	59.9358		Ofanto CTRL vs Heat DOWN	Ofanto CTRL vs Mixed DOWN	Ofanto Drought vs Mixed DOWN	Ofanto Heat Vs Mixed DOWN						Cluster 28
Ta.18278.2.S1_a_at	At4g18670	1e-05	leucine-rich repeat family protein / extensin family protein	136.54	78.2207	127.312	50.8629	75.94	52.9944	91.1755	64.8776			Ofanto CTRL vs Mixed DOWN	Ofanto Drought vs Mixed DOWN							Cluster 6
Ta.18296.1.S1_at				287.876	169.027	271.751	120.43	391.256	110.672	496.451	143.889			Ofanto CTRL vs Mixed DOWN	Ofanto Drought vs Mixed DOWN			Cappelli CTRL vs Heat DOWN	Cappelli CTRL vs Mixed DOWN	Cappelli Drought vs Mixed DOWN		Cluster 3
Ta.18365.1.S1_at				658.231	391.926	520.837	319.201	415.592	310.689	445.933	353.055			Ofanto CTRL vs Mixed DOWN								Cluster 6
Ta.18382.2.S1_x_at	At3g52230	6e-07	expressed protein	411.358	676.186	399.303	893.664	401.248	754.624	507.108	660.727			Ofanto CTRL vs Mixed UP	Ofanto Drought vs Mixed UP							Cluster 1
Ta.18386.1.S1_s_at	At5g57170	3e-37	macrophage migration inhibitory factor family protein / MIF family protein	493.9	1066.32	560.574	1000.33	330.572	446.197	373.794	709.001		Ofanto CTRL vs Heat UP	Ofanto CTRL vs Mixed UP								Unclassified
Ta.18392.1.S1_at				28.4941	35.9834	46.7202	213.241	23.046	30.771	21.4801	28.2646			Ofanto CTRL vs Mixed UP	Ofanto Drought vs Mixed UP	Ofanto Heat Vs Mixed UP						Cluster 46
Ta.18414.1.S1_at	At3g25920	2e-60	50S ribosomal protein L15, chloroplast (CL15)	1078.6	2263.54	1064.41	1323.81	904.102	1227.24	1474.58	1884.65		Ofanto CTRL vs Heat UP									Cluster 20
Ta.18418.1.S1_s_at				204.881	151.301	189.089	70.8747	191.609	158.734	210.379	184.29			Ofanto CTRL vs Mixed DOWN	Ofanto Drought vs Mixed DOWN	Ofanto Heat Vs Mixed DOWN						Cluster 25
Ta.1842.1.S1_a_at	At1g48600	0	phosphoethanolamine N-methyltransferase 2, putative (NMT2)	6468.54	2309.46	11152.5	296.048	2642.22	203.558	5835.21	666.566		Ofanto CTRL vs Heat DOWN	Ofanto CTRL vs Mixed DOWN	Ofanto Drought vs Mixed DOWN	Ofanto Heat Vs Mixed DOWN		Cappelli CTRL vs Heat DOWN				Cluster 2
Ta.1842.2.S1_at	At1g67280	1e-95	lactoylglutathione lyase, putative / glyoxalase I, putative	1401.09	2352.99	1805.6	3310.24	1831.3	3680.58	1976.24	2667.49			Ofanto CTRL vs Mixed UP				Cappelli CTRL vs Heat UP				Cluster 1
Ta.1843.1.S1_a_at	At3g28790	1e-07	expressed protein	292.474	269.881	221.098	131.328	231.136	372.579	264.482	346.542			Ofanto CTRL vs Mixed DOWN		Ofanto Heat Vs Mixed DOWN						Unclassified
Ta.18434.1.S1_at	At3g52380	6e-38	33 kDa ribonucleoprotein, chloroplast, putative / RNA-binding protein cp33, putative	854.984	3075.08	965.083	1771.34	557.11	2036.48	1791.69	2850.13		Ofanto CTRL vs Heat UP	Ofanto CTRL vs Mixed UP			Cappelli CTRL vs Drought UP	Cappelli CTRL vs Heat UP	Cappelli CTRL vs Mixed UP			Cluster 20
Ta.18440.1.S1_s_at	At1g45230	2e-53	defective chloroplasts and leaves protein-related / DCL protein-related	841.725	669.971	819.466	289.317	548.867	569.692	791.073	643.686			Ofanto CTRL vs Mixed DOWN	Ofanto Drought vs Mixed DOWN	Ofanto Heat Vs Mixed DOWN						Unclassified
Ta.18450.1.S1_at				15.5612	15.3017	15.0152	20.5342	214.111	172.472	192.687	112.314
Ta.18463.1.S1_at				58.7343	63.8379	70.1411	140.49	178.816	362.262	130.811	317.45					Ofanto Heat Vs Mixed UP						Cluster 26
Ta.18468.1.S1_at	At2g20585	3e-05	expressed protein	255.846	234.427	272.225	130.703	195.411	182.862	250.845	197.701				Ofanto Drought vs Mixed DOWN							Cluster 28
Ta.1848.1.S1_s_at	At4g23400	1e-102	major intrinsic family protein / MIP family protein	5510.68	8958.27	5519.56	9866.11	8162.17	13359.5	5935.39	11922.6									Cappelli Drought vs Mixed UP		Unclassified
Ta.18487.1.S1_x_at	At5g15780	4e-09	pollen Ole e 1 allergen and extensin family protein	153.764	26.3829	90.3337	14.1001	174.998	17.3966	114.427	12.9518		Ofanto CTRL vs Heat DOWN	Ofanto CTRL vs Mixed DOWN	Ofanto Drought vs Mixed DOWN			Cappelli CTRL vs Heat DOWN	Cappelli CTRL vs Mixed DOWN	Cappelli Drought vs Mixed DOWN		Cluster 2
Ta.18495.1.S1_at				441.741	259.379	223.74	450.582	186.149	381.556	169.721	387.675				Ofanto Drought vs Mixed UP							Unclassified
Ta.18495.1.S1_s_at	At1g16610	0.0001	arginine/serine-rich protein, putative (SR45)	464.683	293.767	226.536	498.47	209.413	445.398	210.613	463.784	CTRL vs Drought DOWN			Ofanto Drought vs Mixed UP							Unclassified
Ta.18508.1.S1_a_at	At4g37470	2e-61	hydrolase, alpha/beta fold family protein	481.509	943.194	652.819	1225.16	864.005	1034.87	713.857	844.54			Ofanto CTRL vs Mixed UP								Cluster 11
Ta.18528.2.S1_a_at	At2g32980	7e-85	expressed protein	35.2772	71.8147	60.6552	80.9831	62.6171	102.853	52.0762	59.031		Ofanto CTRL vs Heat UP	Ofanto CTRL vs Mixed UP								Cluster 30
Ta.18529.1.S1_at				149.839	395.703	159.515	593.313	185.633	849.099	201.29	773.481		Ofanto CTRL vs Heat UP	Ofanto CTRL vs Mixed UP	Ofanto Drought vs Mixed UP			Cappelli CTRL vs Heat UP	Cappelli CTRL vs Mixed UP	Cappelli Drought vs Mixed UP		Cluster 1
Ta.18536.1.A1_at	At1g15110	3e-07	phosphatidyl serine synthase family protein	72.129	62.8311	74.2883	42.7939	97.7881	63.2203	134.395	59.1131									Cappelli Drought vs Mixed DOWN		Unclassified
Ta.18555.1.S1_x_at	At2g30440	2e-71	chloroplast thylakoidal processing peptidase	153.916	90.6064	107.919	49.9007	176.718	63.0244	149.95	67.7793			Ofanto CTRL vs Mixed DOWN	Ofanto Drought vs Mixed DOWN			Cappelli CTRL vs Heat DOWN	Cappelli CTRL vs Mixed DOWN	Cappelli Drought vs Mixed DOWN		Cluster 3
Ta.18555.3.S1_at	At2g30440	5e-17	chloroplast thylakoidal processing peptidase	195.572	116.196	143.178	65.491	219.154	57.3104	179.729	62.1495			Ofanto CTRL vs Mixed DOWN	Ofanto Drought vs Mixed DOWN			Cappelli CTRL vs Heat DOWN	Cappelli CTRL vs Mixed DOWN			Cluster 2
Ta.18560.1.S1_s_at	At4g33420	6e-28	peroxidase, putative	21.5366	88.9509	14.2666	97.9338	266.099	100.334	257.756	133.295				Ofanto Drought vs Mixed UP							Unclassified
Ta.18565.1.S1_at				79.1193	119.959	81.3119	129.86	82.9928	167.736	86.8484	157.809							Cappelli CTRL vs Heat UP				Cluster 4
Ta.1857.1.A1_at				122.192	240.264	125.111	290.915	86.8034	220.987	104.665	232.567			Ofanto CTRL vs Mixed UP	Ofanto Drought vs Mixed UP				Cappelli CTRL vs Mixed UP			Cluster 5
Ta.18581.1.S1_at				462.529	1949.92	460.049	9929.88	379.316	14697.6	516.684	12586.4		Ofanto CTRL vs Heat UP	Ofanto CTRL vs Mixed UP	Ofanto Drought vs Mixed UP	Ofanto Heat Vs Mixed UP		Cappelli CTRL vs Heat UP	Cappelli CTRL vs Mixed UP	Cappelli Drought vs Mixed UP		Cluster 1
Ta.18594.1.S1_at				62.9114	181.355	94.0748	163.724	63.8127	167.991	106.64	184.152			Ofanto CTRL vs Mixed UP				Cappelli CTRL vs Heat UP	Cappelli CTRL vs Mixed UP			Cluster 5
Ta.18594.1.S1_s_at				109.685	239.218	123.789	216.59	93.4719	187.464	153.554	203.831								Cappelli CTRL vs Mixed UP			Cluster 5
Ta.18613.1.S1_s_at				100.631	51.893	72.8723	48.6828	129.547	110.454	153.124	90.8892			Ofanto CTRL vs Mixed DOWN								Unclassified
Ta.18615.1.S1_at				237.172	396.105	263.618	560.505	335.487	712.32	347.068	712.606			Ofanto CTRL vs Mixed UP	Ofanto Drought vs Mixed UP			Cappelli CTRL vs Heat UP		Cappelli Drought vs Mixed UP		Cluster 1
Ta.18619.1.S1_s_at	At2g38900	3e-05	serine protease inhibitor, potato inhibitor I-type family protein	13.9819	153.491	28.2668	435.418	21.953	171.791	29.5685	133.012	CTRL vs Drought UP	Ofanto CTRL vs Heat UP	Ofanto CTRL vs Mixed UP	Ofanto Drought vs Mixed UP			Cappelli CTRL vs Heat UP	Cappelli CTRL vs Mixed UP			Cluster 1
Ta.18635.1.S1_at				493.284	363.23	319.642	103.444	207.752	235.619	178.669	299.091			Ofanto CTRL vs Mixed DOWN	Ofanto Drought vs Mixed DOWN	Ofanto Heat Vs Mixed DOWN						Unclassified
Ta.18642.1.A1_at	At5g01830	6e-10	armadillo/beta-catenin repeat family protein / U-box domain-containing protein	64.4373	113.511	94.8762	245.897	131.552	204.3	125.93	236.033			Ofanto CTRL vs Mixed UP	Ofanto Drought vs Mixed UP	Ofanto Heat Vs Mixed UP						Cluster 10
Ta.18646.1.S1_at				58.0785	92.6945	65.3085	283.22	72.2365	272.075	75.6669	226.923			Ofanto CTRL vs Mixed UP	Ofanto Drought vs Mixed UP	Ofanto Heat Vs Mixed UP		Cappelli CTRL vs Heat UP	Cappelli CTRL vs Mixed UP	Cappelli Drought vs Mixed UP		Cluster 1
Ta.18647.3.S1_at	At3g18280	5e-25	protease inhibitor/seed storage/lipid transfer protein (LTP) family protein	9.95101	60.7969	172.863	45.9356	11.4625	28.1488	58.5296	56.6913	CTRL vs Drought UP	Ofanto CTRL vs Heat UP	Ofanto CTRL vs Mixed UP	Ofanto Drought vs Mixed DOWN		Cappelli CTRL vs Drought UP	Cappelli CTRL vs Heat UP				Unclassified
Ta.1865.1.S1_x_at	At1g61080	5e-05	proline-rich family protein	68.2128	36.7828	63.7609	116.461	87.5881	58.8714	92.705	55.9005					Ofanto Heat Vs Mixed UP						Unclassified
Ta.1865.2.S1_x_at				124.635	67.175	108.897	123.875	191.803	83.9568	155.318	89.9998								Cappelli CTRL vs Mixed DOWN			Unclassified
Ta.1865.3.S1_x_at				247.043	143.773	224.818	262.921	438.529	182.065	368.389	215.058							Cappelli CTRL vs Heat DOWN	Cappelli CTRL vs Mixed DOWN			Cluster 42
Ta.18653.1.S1_at	At4g34050	2e-76	caffeoyl-CoA 3-O-methyltransferase, putative	232.306	246.498	472.597	215.73	930.289	235.57	568.999	266.183	CTRL vs Drought UP			Ofanto Drought vs Mixed DOWN			Cappelli CTRL vs Heat DOWN				Unclassified
Ta.18654.1.S1_at				177.833	2504.32	276.899	3127.73	1783.99	729.679	2121.62	2533.31		Ofanto CTRL vs Heat UP	Ofanto CTRL vs Mixed UP	Ofanto Drought vs Mixed UP							Unclassified
Ta.18664.1.S1_at	At1g47380	1e-13	protein phosphatase 2C-related / PP2C-related	115.427	204.145	125.456	281.73	163.956	264.698	175.022	261.872			Ofanto CTRL vs Mixed UP	Ofanto Drought vs Mixed UP							Cluster 1
Ta.1868.3.S1_a_at	At5g09810	1e-109	actin 7 (ACT7) / actin 2	78.628	244.043	220.609	308.327	275.528	380.735	112.972	204.978	CTRL vs Drought UP	Ofanto CTRL vs Heat UP	Ofanto CTRL vs Mixed UP			Cappelli CTRL vs Drought DOWN					Unclassified
Ta.18686.1.A1_at				419.334	248.938	386.442	205.716	421.541	352.617	430.068	344.427			Ofanto CTRL vs Mixed DOWN								Cluster 22
Ta.18716.1.S1_at				11.9658	23.6101	11.874	19.9969	22.4182	585.378	29.7759	493.472							Cappelli CTRL vs Heat UP	Cappelli CTRL vs Mixed UP	Cappelli Drought vs Mixed UP		Cluster 17
Ta.18717.1.S1_at				83.2803	83.5802	72.068	222.927	76.6075	183.938	90.0213	221.336			Ofanto CTRL vs Mixed UP	Ofanto Drought vs Mixed UP	Ofanto Heat Vs Mixed UP						Cluster 40
Ta.18731.1.S1_a_at	At2g01910	3e-61	microtubule associated protein (MAP65/ASE1) family protein	104.033	75.337	186.751	79.877	53.7661	42.4117	77.8052	51.1296				Ofanto Drought vs Mixed DOWN							Unclassified
Ta.18735.1.S1_at	At5g45820	5e-08	CBL-interacting protein kinase 20 (CIPK20)	246.6	313.612	342.858	318.99	97.6543	379.637	293.156	364.329						Cappelli CTRL vs Drought UP	Cappelli CTRL vs Heat UP				Unclassified
Ta.18739.1.A1_at				177.078	35.6723	66.8429	16.3498	98.5904	12.8124	86.0481	15.0789	CTRL vs Drought DOWN	Ofanto CTRL vs Heat DOWN	Ofanto CTRL vs Mixed DOWN	Ofanto Drought vs Mixed DOWN			Cappelli CTRL vs Heat DOWN	Cappelli CTRL vs Mixed DOWN	Cappelli Drought vs Mixed DOWN		Cluster 2
Ta.18772.1.S1_at	At3g06790	9e-77	plastid developmental protein DAG, putative	55.2672	218.67	96.5725	134.738	84.3218	142.923	111.7	153.123		Ofanto CTRL vs Heat UP	Ofanto CTRL vs Mixed UP								Cluster 24
Ta.18775.1.S1_at	At5g62530	0	delta-1-pyrroline-5- carboxylate dehydrogenase (P5CDH)	47.897	74.9473	64.0022	110.377	71.5159	206.171	101.379	159.299			Ofanto CTRL vs Mixed UP				Cappelli CTRL vs Heat UP				Unclassified
Ta.1878.1.S1_at	At1g65820	3e-51	microsomal glutathione s-transferase, putative	623.416	589.559	573.834	287.859	1138.24	520.827	867.258	483.141			Ofanto CTRL vs Mixed DOWN		Ofanto Heat Vs Mixed DOWN		Cappelli CTRL vs Heat DOWN	Cappelli CTRL vs Mixed DOWN			Cluster 43
Ta.1878.2.S1_at	At1g65820	7e-53	microsomal glutathione s-transferase, putative	173.491	282.573	160.671	479.041	283.875	640.141	244.38	517.966			Ofanto CTRL vs Mixed UP	Ofanto Drought vs Mixed UP			Cappelli CTRL vs Heat UP		Cappelli Drought vs Mixed UP		Cluster 4
Ta.1878.2.S1_x_at	At1g65820	7e-53	microsomal glutathione s-transferase, putative	181.443	286.67	161.148	470.102	280.932	610.088	244.371	501.055			Ofanto CTRL vs Mixed UP	Ofanto Drought vs Mixed UP			Cappelli CTRL vs Heat UP				Cluster 4
Ta.1878.3.S1_at	At1g65820	1e-51	microsomal glutathione s-transferase, putative	737.569	247.373	432.11	100.965	549.567	172.663	381.758	169.815		Ofanto CTRL vs Heat DOWN	Ofanto CTRL vs Mixed DOWN	Ofanto Drought vs Mixed DOWN	Ofanto Heat Vs Mixed DOWN		Cappelli CTRL vs Heat DOWN	Cappelli CTRL vs Mixed DOWN	Cappelli Drought vs Mixed DOWN		Cluster 2
Ta.18781.1.A1_at	At1g48410	2e-57	argonaute protein (AGO1)	149.798	88.7363	121.787	50.3396	118.151	67.6057	128.289	75.4342			Ofanto CTRL vs Mixed DOWN	Ofanto Drought vs Mixed DOWN							Cluster 2
Ta.18783.1.A1_at	At5g64460	2e-31	expressed protein	620.86	388.664	666.391	30.1459	225.022	59.9885	251.906	63.2833			Ofanto CTRL vs Mixed DOWN	Ofanto Drought vs Mixed DOWN	Ofanto Heat Vs Mixed DOWN		Cappelli CTRL vs Heat DOWN				Cluster 6
Ta.1879.1.S1_s_at	At5g63135	9e-21	expressed protein	418.751	1157.96	541.978	840.313	704.107	1318.79	718.01	1341.38		Ofanto CTRL vs Heat UP	Ofanto CTRL vs Mixed UP								Cluster 13
Ta.1879.1.S1_x_at	At5g63135	9e-21	expressed protein	173.312	495.391	233.585	388.578	306.769	569.978	307.81	538.396		Ofanto CTRL vs Heat UP	Ofanto CTRL vs Mixed UP								Cluster 13
Ta.18814.2.S1_at				116.335	138.221	135.344	283.404	73.5789	126.24	85.3878	110.572			Ofanto CTRL vs Mixed UP	Ofanto Drought vs Mixed UP	Ofanto Heat Vs Mixed UP						Cluster 46
Ta.18835.1.S1_at				37.2659	24.2926	158.172	25.5154	23.561	21.478	34.1002	17.1284	CTRL vs Drought UP			Ofanto Drought vs Mixed DOWN							Unclassified
Ta.18848.1.S1_at	At3g10420	2e-34	sporulation protein-related	775.33	112.493	812.335	124.314	756.335	88.9708	457.575	109.955		Ofanto CTRL vs Heat DOWN	Ofanto CTRL vs Mixed DOWN	Ofanto Drought vs Mixed DOWN			Cappelli CTRL vs Heat DOWN	Cappelli CTRL vs Mixed DOWN	Cappelli Drought vs Mixed DOWN		Cluster 21
Ta.18854.1.S1_at	At4g38800	5e-69	phosphorylase family protein	1026.49	1770.08	1067.22	1893.15	1057.81	2831.57	1312.12	2458.08							Cappelli CTRL vs Heat UP	Cappelli CTRL vs Mixed UP			Cluster 4
Ta.18862.1.S1_at	At5g41940	1e-100	RabGAP/TBC domain-containing protein	65.538	84.5077	67.2016	216.41	64.6511	193.412	78.6376	187.507			Ofanto CTRL vs Mixed UP	Ofanto Drought vs Mixed UP	Ofanto Heat Vs Mixed UP		Cappelli CTRL vs Heat UP	Cappelli CTRL vs Mixed UP	Cappelli Drought vs Mixed UP		Cluster 1
Ta.18865.1.A1_at	At4g09670	6e-54	oxidoreductase family protein	53.36	133.489	73.5849	123.104	34.0019	78.3328	40.0513	77.7314		Ofanto CTRL vs Heat UP	Ofanto CTRL vs Mixed UP				Cappelli CTRL vs Heat UP	Cappelli CTRL vs Mixed UP			Cluster 18
Ta.1887.1.S1_a_at	At5g16060	9e-36	expressed protein	62.4871	164.66	96.6383	222.21	92.2692	186.379	96.2647	147.152			Ofanto CTRL vs Mixed UP				Cappelli CTRL vs Heat UP				Cluster 1
Ta.1887.1.S1_x_at	At5g16060	9e-36	expressed protein	157.862	351.352	236.556	387.867	184.633	318.488	233.301	266.553		Ofanto CTRL vs Heat UP	Ofanto CTRL vs Mixed UP								Cluster 35
Ta.1887.2.S1_x_at	At5g16060	2e-27	expressed protein	141.755	256.659	168.651	305.92	136.054	257.168	162.569	199.967			Ofanto CTRL vs Mixed UP								Cluster 5
Ta.18875.1.S1_at				50.6063	21.9432	42.6402	189.547	16.0965	24.3221	16.9109	21.864		Ofanto CTRL vs Heat DOWN	Ofanto CTRL vs Mixed UP	Ofanto Drought vs Mixed UP	Ofanto Heat Vs Mixed UP						Unclassified
Ta.18880.1.S1_at	At5g17230	1e-113	phytoene synthase (PSY) / geranylgeranyl-diphosphate geranylgeranyl transferase	454.449	154.229	192.093	34.4494	292.222	81.7887	261.994	116.439	CTRL vs Drought DOWN	Ofanto CTRL vs Heat DOWN	Ofanto CTRL vs Mixed DOWN	Ofanto Drought vs Mixed DOWN	Ofanto Heat Vs Mixed DOWN		Cappelli CTRL vs Heat DOWN				Cluster 14
Ta.18890.1.S1_at	At5g45900	3e-66	autophagy 7 (APG7)	145.937	323.017	175.784	465.082	210.47	766.413	208.84	1025.1		Ofanto CTRL vs Heat UP	Ofanto CTRL vs Mixed UP	Ofanto Drought vs Mixed UP			Cappelli CTRL vs Heat UP				Cluster 4
Ta.1890.1.S1_x_at	At3g04730	2e-63	auxin-responsive protein / indoleacetic acid-induced protein 16 (IAA16)	722.496	594.937	458.178	254.455	519.399	47.367	600.625	121.812			Ofanto CTRL vs Mixed DOWN		Ofanto Heat Vs Mixed DOWN						Cluster 16
Ta.1890.2.S1_a_at	At3g04730	2e-63	auxin-responsive protein / indoleacetic acid-induced protein 16 (IAA16)	1442.93	1207.23	846.275	478.873	1055.9	66.121	1146.82	209			Ofanto CTRL vs Mixed DOWN		Ofanto Heat Vs Mixed DOWN		Cappelli CTRL vs Heat DOWN				Unclassified
Ta.18900.1.S1_at	At3g12920	2e-29	expressed protein	382.922	246.155	310.576	150.842	269.88	148.637	248.201	162.157			Ofanto CTRL vs Mixed DOWN	Ofanto Drought vs Mixed DOWN							Cluster 2
Ta.18908.1.A1_at	At1g22460	6e-10	expressed protein	129.141	103.157	144.972	27.7497	53.6115	27.8568	117.505	52.0549			Ofanto CTRL vs Mixed DOWN	Ofanto Drought vs Mixed DOWN	Ofanto Heat Vs Mixed DOWN						Cluster 19
Ta.18930.1.A1_at				7.40828	6.86591	7.51875	6.90844	225.009	11.553	261.398	20.9794							Cappelli CTRL vs Heat DOWN				Cluster 7
Ta.18931.1.S1_x_at	At5g47870	2e-42	expressed protein	49.9631	58.0255	45.3332	94.878	49.1426	119.576	50.3932	114.199				Ofanto Drought vs Mixed UP			Cappelli CTRL vs Heat UP				Cluster 4
Ta.18931.2.S1_a_at	At5g47870	2e-42	expressed protein	121.646	227.912	131.907	360.705	149.292	500.482	160.718	410.846			Ofanto CTRL vs Mixed UP	Ofanto Drought vs Mixed UP			Cappelli CTRL vs Heat UP				Cluster 1
Ta.18936.1.A1_at				170.473	135.798	134.543	78.8017	173.385	145.23	142.557	131.626			Ofanto CTRL vs Mixed DOWN								Unclassified
Ta.18947.1.S1_x_at	At3g16570	9e-19	rapid alkalinization factor (RALF) family protein	504.277	320.636	397.981	208.344	399.789	252.942	422.946	315.609			Ofanto CTRL vs Mixed DOWN								Cluster 14
Ta.1895.1.A1_at				190.504	209.091	154.366	77.019	196.204	185.195	220.774	206.304			Ofanto CTRL vs Mixed DOWN	Ofanto Drought vs Mixed DOWN	Ofanto Heat Vs Mixed DOWN						Cluster 25
Ta.18957.1.S1_at	At1g15830	9e-08	expressed protein	55.97	156.378	74.4124	17.9088	17.6631	17.7511	25.0532	38.0066		Ofanto CTRL vs Heat UP			Ofanto Heat Vs Mixed DOWN						Unclassified
Ta.18968.1.S1_s_at	At4g13930	2e-94	glycine hydroxymethyltransferase, putative / serine hydroxymethyltransferase, putative / serine/threonine	1056.01	860.703	2733.15	982.442	1531.94	634.51	1399.16	744.045	CTRL vs Drought UP			Ofanto Drought vs Mixed DOWN			Cappelli CTRL vs Heat DOWN				Unclassified
Ta.18968.1.S1_x_at	At4g13930	2e-94	glycine hydroxymethyltransferase, putative / serine hydroxymethyltransferase, putative / serine/threonine	907.215	751.715	1867.73	740.065	1170.2	454.621	1070.49	578.969	CTRL vs Drought UP			Ofanto Drought vs Mixed DOWN							Unclassified
Ta.18968.2.S1_x_at	At4g13930	1e-124	glycine hydroxymethyltransferase, putative / serine hydroxymethyltransferase, putative / serine/threonine	1833.34	1730.84	3531.58	1773.17	2161.43	700.586	1734.81	932.85							Cappelli CTRL vs Heat DOWN				Unclassified
Ta.18968.3.S1_x_at	At4g13930	2e-49	glycine hydroxymethyltransferase, putative / serine hydroxymethyltransferase, putative / serine/threonine	800.592	705.12	1763.83	753.442	1027.3	314.393	840.509	465.273	CTRL vs Drought UP			Ofanto Drought vs Mixed DOWN							Unclassified
Ta.18970.2.S1_x_at				52.3106	71.4719	170.148	637.24	161.825	218.759	131.403	231.296			Ofanto CTRL vs Mixed UP	Ofanto Drought vs Mixed UP	Ofanto Heat Vs Mixed UP						Unclassified
Ta.18973.1.S1_at	At5g12230	3e-31	expressed protein	40.3422	86.6074	47.2982	114.871	60.5596	178.011	65.1648	117.691		Ofanto CTRL vs Heat UP	Ofanto CTRL vs Mixed UP	Ofanto Drought vs Mixed UP			Cappelli CTRL vs Heat UP				Cluster 1
Ta.19003.1.S1_s_at	At3g05870	2e-30	zinc finger (C3HC4-type RING finger) family protein	51.9089	240.003	83.8681	262.371	80.1468	206.569	112.043	200.498		Ofanto CTRL vs Heat UP	Ofanto CTRL vs Mixed UP	Ofanto Drought vs Mixed UP			Cappelli CTRL vs Heat UP	Cappelli CTRL vs Mixed UP			Cluster 5
Ta.19008.1.S1_at	At2g30000	9e-26	expressed protein	287.781	703.972	298.062	1569.29	294.618	1621.21	387.91	1082.46		Ofanto CTRL vs Heat UP	Ofanto CTRL vs Mixed UP	Ofanto Drought vs Mixed UP	Ofanto Heat Vs Mixed UP		Cappelli CTRL vs Heat UP	Cappelli CTRL vs Mixed UP	Cappelli Drought vs Mixed UP		Cluster 1
Ta.19029.1.S1_at	At4g32060	5e-61	calcium-binding EF hand family protein	156.891	136.397	103.362	102.379	63.3047	150.69	93.7873	127.686							Cappelli CTRL vs Heat UP				Unclassified
Ta.19041.1.S1_at	At4g10270	9e-21	wound-responsive family protein	8.80172	15.8649	6.62456	47.9002	7.79303	201.533	6.4746	124.523			Ofanto CTRL vs Mixed UP	Ofanto Drought vs Mixed UP	Ofanto Heat Vs Mixed UP		Cappelli CTRL vs Heat UP	Cappelli CTRL vs Mixed UP	Cappelli Drought vs Mixed UP		Cluster 4
Ta.19049.2.S1_a_at	At5g11110	2e-51	sucrose-phosphate synthase, putative	374.903	441.233	332.512	217.293	380.91	361.539	380.127	417.07					Ofanto Heat Vs Mixed DOWN						Cluster 25
Ta.19059.2.S1_a_at	At1g19310	2e-28	zinc finger (C3HC4-type RING finger) family protein	181.129	98.7561	154.088	40.5207	153.578	83.8669	136.793	80.8529			Ofanto CTRL vs Mixed DOWN	Ofanto Drought vs Mixed DOWN	Ofanto Heat Vs Mixed DOWN						Cluster 9
Ta.1906.1.S1_at	At1g22410	1e-131	2-dehydro-3- deoxyphosphoheptonate aldolase, putative / 3-deoxy-D-arabino-heptulosonate 7-phosphate synthase,	1882.12	400.46	1353.1	208.172	775.612	47.2124	668.307	88.0184		Ofanto CTRL vs Heat DOWN	Ofanto CTRL vs Mixed DOWN	Ofanto Drought vs Mixed DOWN			Cappelli CTRL vs Heat DOWN				Cluster 6
Ta.19062.1.S1_at				590.977	607.74	752.602	371.662	57.3073	32.6375	65.3958	29.7779				Ofanto Drought vs Mixed DOWN							Cluster 31
Ta.1909.1.A1_at				793.284	76.2575	204.363	7.54395	320.439	25.1868	235.041	57.3076	CTRL vs Drought DOWN	Ofanto CTRL vs Heat DOWN	Ofanto CTRL vs Mixed DOWN	Ofanto Drought vs Mixed DOWN	Ofanto Heat Vs Mixed DOWN		Cappelli CTRL vs Heat DOWN				Cluster 2
Ta.19092.1.S1_at	At5g04590	1e-96	sulfite reductase / ferredoxin (SIR)	2467.88	1492.66	1486.47	893.362	1985.07	1160.59	1452.89	1214.42			Ofanto CTRL vs Mixed DOWN								Unclassified
Ta.19092.1.S1_x_at	At5g04590	1e-96	sulfite reductase / ferredoxin (SIR)	2308.3	1410.57	1331.41	751.991	1855.11	1029.61	1344.31	1139.87			Ofanto CTRL vs Mixed DOWN								Unclassified
Ta.19092.2.S1_at	At5g04590	2e-19	sulfite reductase / ferredoxin (SIR)	277.483	229.25	215.731	140.828	273.325	136.019	182.4	153.205							Cappelli CTRL vs Heat DOWN				Unclassified
Ta.19092.3.S1_at	At5g04590	3e-15	sulfite reductase / ferredoxin (SIR)	134.761	78.5528	94.5904	55.755	95.595	47.3376	74.3339	52.8017			Ofanto CTRL vs Mixed DOWN								Cluster 6
Ta.19096.1.S1_at	At3g16660	1e-14	expressed protein	529.56	180.053	368.632	107.918	183.1	102.672	185.889	116.659		Ofanto CTRL vs Heat DOWN	Ofanto CTRL vs Mixed DOWN	Ofanto Drought vs Mixed DOWN							Cluster 6
Ta.19103.1.S1_at	At2g28060	3e-29	protein kinase-related	183.437	246.644	200.392	477.922	177.891	275.51	197.976	320.622			Ofanto CTRL vs Mixed UP	Ofanto Drought vs Mixed UP							Cluster 8
Ta.19103.1.S1_x_at	At2g28060	3e-29	protein kinase-related	176.115	290.125	199.89	478.203	175.722	302.32	206.991	332.929			Ofanto CTRL vs Mixed UP	Ofanto Drought vs Mixed UP							Cluster 8
Ta.1912.1.S1_at				25.5575	379.163	31.6592	81.6905	9.86289	12.4356	10.062	10.3358		Ofanto CTRL vs Heat UP	Ofanto CTRL vs Mixed UP	Ofanto Drought vs Mixed UP	Ofanto Heat Vs Mixed DOWN						Unclassified
Ta.19136.1.A1_at	At3g16350	5e-15	myb family transcription factor	62.0599	100.963	65.9506	59.2825	233.237	82.9013	297.624	129.683									Cappelli Drought vs Mixed DOWN		Unclassified
Ta.19151.1.S1_at				169.142	204.387	198.732	338.849	184.437	210.264	171.123	190.191			Ofanto CTRL vs Mixed UP								Cluster 27
Ta.19170.1.S1_at	At5g48030	3e-70	DNAJ heat shock protein, mitochondrially targeted (GFA2)	143.97	290.117	138.434	679.76	131.423	591.973	172.414	477.683		Ofanto CTRL vs Heat UP	Ofanto CTRL vs Mixed UP	Ofanto Drought vs Mixed UP	Ofanto Heat Vs Mixed UP		Cappelli CTRL vs Heat UP	Cappelli CTRL vs Mixed UP	Cappelli Drought vs Mixed UP		Cluster 1
Ta.19177.1.S1_x_at	At5g49580	2e-55	DNAJ heat shock N-terminal domain-containing protein	269.151	229.852	225.121	134.115	290.269	213.408	369.437	232.215			Ofanto CTRL vs Mixed DOWN								Cluster 22
Ta.19177.3.S1_a_at	At5g49580	2e-55	DNAJ heat shock N-terminal domain-containing protein	150.953	151.934	178.056	84.697	191.224	108.902	234.736	134.38				Ofanto Drought vs Mixed DOWN							Cluster 43
Ta.19178.1.S1_at	At3g30380	4e-32	expressed protein	146.727	48.8988	126.443	14.3603	77.429	27.2012	80.3029	21.0644		Ofanto CTRL vs Heat DOWN	Ofanto CTRL vs Mixed DOWN	Ofanto Drought vs Mixed DOWN	Ofanto Heat Vs Mixed DOWN			Cappelli CTRL vs Mixed DOWN			Cluster 2
Ta.192.1.S1_at	At2g15220	1e-64	secretory protein, putative	342.24	345.082	461.113	523.648	1571.46	1028.7	1767.89	998.076
Ta.19204.2.S1_at	At4g34450	6e-27	coatomer gamma-2 subunit, putative / gamma-2 coat protein, putative / gamma-2 COP, putative	180.499	259.757	286.646	189.927	423.778	255.531	313.994	181.764								Cappelli CTRL vs Mixed DOWN			Unclassified
Ta.19204.2.S1_x_at	At4g34450	6e-27	coatomer gamma-2 subunit, putative / gamma-2 coat protein, putative / gamma-2 COP, putative	178.355	269.612	302.196	205.222	419.843	277.754	321.054	194.676								Cappelli CTRL vs Mixed DOWN			Unclassified
Ta.1922.1.S1_at	At3g08740	4e-80	elongation factor P (EF-P) family protein	229.832	652.167	204.527	384.789	133.086	387.273	347.674	545.872		Ofanto CTRL vs Heat UP				Cappelli CTRL vs Drought UP	Cappelli CTRL vs Heat UP	Cappelli CTRL vs Mixed UP			Cluster 20
Ta.19221.1.S1_at				125.231	356.342	160.967	291.075	78.6156	270.943	131.018	287.069		Ofanto CTRL vs Heat UP	Ofanto CTRL vs Mixed UP				Cappelli CTRL vs Heat UP	Cappelli CTRL vs Mixed UP			Cluster 5
Ta.19239.1.S1_x_at				625.241	284.889	337.657	123.271	255.788	115.369	213.783	132.253		Ofanto CTRL vs Heat DOWN	Ofanto CTRL vs Mixed DOWN	Ofanto Drought vs Mixed DOWN	Ofanto Heat Vs Mixed DOWN		Cappelli CTRL vs Heat DOWN				Cluster 6
Ta.19240.1.S1_at	At5g55500	4e-29	beta-(1, 2)-xylosyltransferase (XYLT)	120.08	186.629	185.749	263.085	253.337	241.76	250.168	221.884			Ofanto CTRL vs Mixed UP								Unclassified
Ta.19248.1.S1_at	At1g29395	2e-50	stress-responsive protein, putative	664.889	2214.81	1021.01	2973.03	685.682	3975.63	1124.71	3142.96		Ofanto CTRL vs Heat UP	Ofanto CTRL vs Mixed UP	Ofanto Drought vs Mixed UP			Cappelli CTRL vs Heat UP	Cappelli CTRL vs Mixed UP	Cappelli Drought vs Mixed UP		Cluster 1
Ta.19248.1.S1_x_at	At1g29395	2e-50	stress-responsive protein, putative	523.805	1699.25	802.113	2358.96	550.61	3174.92	888.725	2364.06		Ofanto CTRL vs Heat UP	Ofanto CTRL vs Mixed UP	Ofanto Drought vs Mixed UP			Cappelli CTRL vs Heat UP	Cappelli CTRL vs Mixed UP	Cappelli Drought vs Mixed UP		Cluster 1
Ta.19250.1.S1_s_at				251.813	161.099	168.532	92.975	260.261	195.678	236.485	184.895			Ofanto CTRL vs Mixed DOWN								Cluster 22
Ta.1928.1.S1_a_at	At2g29210	6e-05	splicing factor PWI domain-containing protein	557.038	604.103	1713.37	420.886	141.281	129.909	366.156	127.288	CTRL vs Drought UP			Ofanto Drought vs Mixed DOWN							Unclassified
Ta.1928.1.S1_at	At2g29210	0.0001	splicing factor PWI domain-containing protein	1253.29	1061.69	3570.06	938.32	307.523	274.419	745.193	300.077	CTRL vs Drought UP			Ofanto Drought vs Mixed DOWN		Cappelli CTRL vs Drought UP					Unclassified
Ta.19289.1.S1_at				76.649	83.0073	74.8877	154.234	72.8862	86.5194	74.1204	102.294			Ofanto CTRL vs Mixed UP	Ofanto Drought vs Mixed UP							Cluster 8
Ta.19301.1.A1_at				1232.24	1237.75	986.508	3738.18	1703.01	4514.32	1310.25	3230.97			Ofanto CTRL vs Mixed UP	Ofanto Drought vs Mixed UP	Ofanto Heat Vs Mixed UP		Cappelli CTRL vs Heat UP				Cluster 4
Ta.19301.1.A1_x_at				1224.7	1196.98	978.735	3629.05	1688.33	4369.21	1238.42	3169.92			Ofanto CTRL vs Mixed UP	Ofanto Drought vs Mixed UP	Ofanto Heat Vs Mixed UP		Cappelli CTRL vs Heat UP				Cluster 4
Ta.19309.1.S1_at				83.8662	1225.31	177.373	1588.9	143.581	3510.2	277.976	2732.83	CTRL vs Drought UP	Ofanto CTRL vs Heat UP	Ofanto CTRL vs Mixed UP	Ofanto Drought vs Mixed UP			Cappelli CTRL vs Heat UP	Cappelli CTRL vs Mixed UP			Cluster 1
Ta.19312.1.S1_at				9.23769	8.1939	8.46514	7.93944	191.842	206.265	181.504	190.836
Ta.19321.1.S1_at	At5g02960	8e-75	40S ribosomal protein S23 (RPS23B)	53.0998	119.483	73.9396	69.6773	79.4652	131.663	129.16	187.226		Ofanto CTRL vs Heat UP									Unclassified
Ta.19335.2.S1_x_at				286.9	143.011	232.183	129.189	269.494	243.633	252.503	199.477		Ofanto CTRL vs Heat DOWN	Ofanto CTRL vs Mixed DOWN								Unclassified
Ta.19361.1.S1_at	At4g12650	1e-101	endomembrane protein 70, putative	95.5975	62.4091	84.4193	61.844	179.455	85.5603	147.515	74.0306							Cappelli CTRL vs Heat DOWN	Cappelli CTRL vs Mixed DOWN			Cluster 12
Ta.1938.1.S1_at	At3g06580	1e-113	galactokinase (GAL1)	409.853	1439.93	620.998	2372.07	723.405	2644.02	896.771	2369.73		Ofanto CTRL vs Heat UP	Ofanto CTRL vs Mixed UP	Ofanto Drought vs Mixed UP			Cappelli CTRL vs Heat UP	Cappelli CTRL vs Mixed UP	Cappelli Drought vs Mixed UP		Cluster 1
Ta.19412.1.S1_at	At1g16740	2e-54	ribosomal protein L20 family protein	63.3204	135.031	80.4838	60.2277	74.9476	106.362	105.719	125.511		Ofanto CTRL vs Heat UP			Ofanto Heat Vs Mixed DOWN						Unclassified
Ta.19415.1.S1_at				171.943	493.034	178.221	351.012	112.87	510.814	131.28	415.738		Ofanto CTRL vs Heat UP	Ofanto CTRL vs Mixed UP				Cappelli CTRL vs Heat UP	Cappelli CTRL vs Mixed UP	Cappelli Drought vs Mixed UP		Cluster 23
Ta.19423.1.S1_a_at	At4g33070	1e-114	pyruvate decarboxylase, putative	1149.31	246.619	1173.59	315.817	1073.75	262.824	688.42	288.278		Ofanto CTRL vs Heat DOWN	Ofanto CTRL vs Mixed DOWN	Ofanto Drought vs Mixed DOWN			Cappelli CTRL vs Heat DOWN	Cappelli CTRL vs Mixed DOWN			Cluster 21
Ta.19423.1.S1_x_at	At4g33070	1e-114	pyruvate decarboxylase, putative	286.87	85.6673	307.574	90.8748	249.854	79.4022	168.727	93.1634		Ofanto CTRL vs Heat DOWN	Ofanto CTRL vs Mixed DOWN	Ofanto Drought vs Mixed DOWN			Cappelli CTRL vs Heat DOWN	Cappelli CTRL vs Mixed DOWN			Cluster 21
Ta.19423.2.S1_a_at	At4g33070	1e-114	pyruvate decarboxylase, putative	233.752	71.95	218.453	86.1226	198.826	76.4482	134.424	77.0338		Ofanto CTRL vs Heat DOWN	Ofanto CTRL vs Mixed DOWN	Ofanto Drought vs Mixed DOWN			Cappelli CTRL vs Heat DOWN	Cappelli CTRL vs Mixed DOWN			Cluster 21
Ta.19423.2.S1_x_at	At5g54960	1e-67	pyruvate decarboxylase, putative	265.009	83.2521	244.578	107.152	263.32	99.4459	171.707	110.763		Ofanto CTRL vs Heat DOWN	Ofanto CTRL vs Mixed DOWN	Ofanto Drought vs Mixed DOWN			Cappelli CTRL vs Heat DOWN	Cappelli CTRL vs Mixed DOWN			Cluster 21
Ta.1943.1.S1_at	At2g03780	4e-73	translin family protein	147.361	296.999	198.386	202.395	139.823	200.781	192.213	229.695		Ofanto CTRL vs Heat UP									Unclassified
Ta.19443.1.S1_at	At4g09020	3e-85	isoamylase, putative / starch debranching enzyme, putative	598.44	199.707	897.458	253.289	123.437	111.308	183.46	118.084		Ofanto CTRL vs Heat DOWN	Ofanto CTRL vs Mixed DOWN	Ofanto Drought vs Mixed DOWN							Unclassified
Ta.19460.1.S1_at				31.6122	29.6068	26.4613	144.757	19.3993	78.5481	22.193	97.817			Ofanto CTRL vs Mixed UP	Ofanto Drought vs Mixed UP	Ofanto Heat Vs Mixed UP		Cappelli CTRL vs Heat UP				Cluster 40
Ta.1948.2.S1_a_at	At5g66860	7e-59	expressed protein	96.4095	323.655	144.964	154.414	134.74	105.645	199.047	185.965		Ofanto CTRL vs Heat UP									Unclassified
Ta.19502.1.S1_at	At4g08940	1e-15	expressed protein	39.3088	90.6928	46.8186	50.2514	44.2546	83.9744	52.8873	115.699		Ofanto CTRL vs Heat UP									Unclassified
Ta.19520.1.S1_s_at	At5g63650	1e-112	serine/threonine protein kinase, putative	1032.38	995.028	1573.66	673.942	757.333	488.802	794.549	496.795				Ofanto Drought vs Mixed DOWN							Cluster 50
Ta.19529.1.S1_a_at	At5g40960	9e-18	expressed protein	112.066	123.669	203.596	153.58	66.4794	121.332	101.888	133.327								Cappelli CTRL vs Mixed UP			Unclassified
Ta.19530.1.A1_a_at	At5g42220	1e-26	ubiquitin family protein	113.469	125.838	112.461	433.618	145.662	240.974	144.623	192.215			Ofanto CTRL vs Mixed UP	Ofanto Drought vs Mixed UP	Ofanto Heat Vs Mixed UP						Cluster 8
Ta.19530.1.A1_at	At5g42220	1e-11	ubiquitin family protein	158.833	131.475	136.265	548.978	162.121	307.88	155.402	248.254			Ofanto CTRL vs Mixed UP	Ofanto Drought vs Mixed UP	Ofanto Heat Vs Mixed UP						Cluster 8
Ta.19530.2.A1_x_at	At5g42220	1e-26	ubiquitin family protein	126.22	121.051	115.491	384.165	156.187	229.022	156.884	198.812			Ofanto CTRL vs Mixed UP	Ofanto Drought vs Mixed UP	Ofanto Heat Vs Mixed UP						Cluster 15
Ta.19536.1.S1_at				120.404	32.0404	157.107	14.8837	85.065	11.3499	113.676	15.0855		Ofanto CTRL vs Heat DOWN	Ofanto CTRL vs Mixed DOWN	Ofanto Drought vs Mixed DOWN			Cappelli CTRL vs Heat DOWN				Cluster 2
Ta.19542.1.S1_at				32.3186	53.1162	39.424	146.521	53.8562	68.5418	44.4491	71.8779			Ofanto CTRL vs Mixed UP	Ofanto Drought vs Mixed UP	Ofanto Heat Vs Mixed UP						Cluster 8
Ta.1955.1.S1_at	At1g16210	3e-59	expressed protein	220.714	250.7	256.666	613.657	307.102	546.852	304.986	452.514			Ofanto CTRL vs Mixed UP	Ofanto Drought vs Mixed UP	Ofanto Heat Vs Mixed UP						Cluster 15
Ta.19555.1.S1_a_at	At3g15640	6e-52	cytochrome c oxidase family protein	161.528	112.402	141.495	63.3647	114.589	141.906	144.455	117.639			Ofanto CTRL vs Mixed DOWN	Ofanto Drought vs Mixed DOWN							Unclassified
Ta.19568.2.A1_at				108.445	102.527	113.997	192.75	307.67	215.888	235.459	148.918								Cappelli CTRL vs Mixed DOWN			Unclassified
Ta.19569.1.S1_at				195.149	169.108	136.476	39.9925	173.188	93.1533	156.873	138.788			Ofanto CTRL vs Mixed DOWN	Ofanto Drought vs Mixed DOWN	Ofanto Heat Vs Mixed DOWN						Cluster 9
Ta.19583.1.S1_at				27.7132	33.2058	26.6301	95.3983	23.8724	100.88	25.0684	76.2136			Ofanto CTRL vs Mixed UP	Ofanto Drought vs Mixed UP	Ofanto Heat Vs Mixed UP		Cappelli CTRL vs Heat UP				Cluster 4
Ta.1959.1.A1_at				45.3092	80.8282	51.29	107.884	50.7833	98.5081	54.4609	94.484			Ofanto CTRL vs Mixed UP	Ofanto Drought vs Mixed UP							Cluster 1
Ta.19603.1.S1_s_at	At1g11680	8e-49	obtusifoliol 14-demethylase (CYP51)	1109.09	676.5	1079.53	407.265	1683.84	517.709	1297.77	517.407			Ofanto CTRL vs Mixed DOWN	Ofanto Drought vs Mixed DOWN			Cappelli CTRL vs Heat DOWN	Cappelli CTRL vs Mixed DOWN			Cluster 3
Ta.19604.1.S1_at				37.1972	114.167	47.0559	75.3268	47.124	154.617	53.7354	151.013		Ofanto CTRL vs Heat UP	Ofanto CTRL vs Mixed UP								Cluster 13
Ta.19607.1.S1_at				154.817	369.738	193.487	783.157	47.8058	700.68	72.8036	633.42		Ofanto CTRL vs Heat UP	Ofanto CTRL vs Mixed UP	Ofanto Drought vs Mixed UP	Ofanto Heat Vs Mixed UP		Cappelli CTRL vs Heat UP	Cappelli CTRL vs Mixed UP	Cappelli Drought vs Mixed UP		Cluster 23
Ta.19608.2.S1_at	At5g05900	2e-15	UDP-glucoronosyl/UDP- glucosyl transferase family protein	2014.24	509.825	1620.62	388.276	1314.78	293.643	1087.45	322.262		Ofanto CTRL vs Heat DOWN	Ofanto CTRL vs Mixed DOWN	Ofanto Drought vs Mixed DOWN							Cluster 2
Ta.19608.2.S1_x_at	At5g05900	2e-15	UDP-glucoronosyl/UDP- glucosyl transferase family protein	1391.16	382.348	1121.88	323.177	970.561	230.098	800.48	261.832		Ofanto CTRL vs Heat DOWN	Ofanto CTRL vs Mixed DOWN	Ofanto Drought vs Mixed DOWN							Cluster 2
Ta.19609.1.S1_at	At3g14620	2e-32	cytochrome P450, putative	56.0951	116.517	51.8629	171.262	121.277	112.741	63.6847	105.335			Ofanto CTRL vs Mixed UP	Ofanto Drought vs Mixed UP							Unclassified
Ta.1964.1.S1_a_at	At3g60210	5e-36	chloroplast chaperonin 10, putative	2003.03	4684.38	2271.11	4752.92	2154.74	5966.34	3553.2	5746.65		Ofanto CTRL vs Heat UP	Ofanto CTRL vs Mixed UP	Ofanto Drought vs Mixed UP			Cappelli CTRL vs Heat UP	Cappelli CTRL vs Mixed UP			Cluster 13
Ta.1964.1.S1_x_at	At3g60210	8e-36	chloroplast chaperonin 10, putative	671.999	1772.74	783.585	1882.52	706.837	2277.21	1313.2	2240.81		Ofanto CTRL vs Heat UP	Ofanto CTRL vs Mixed UP	Ofanto Drought vs Mixed UP			Cappelli CTRL vs Heat UP	Cappelli CTRL vs Mixed UP			Cluster 5
Ta.1964.3.S1_x_at	At3g60210	5e-36	chloroplast chaperonin 10, putative	694.592	1969.34	763.408	2135.74	760.149	2430.27	1386.36	2433.23		Ofanto CTRL vs Heat UP	Ofanto CTRL vs Mixed UP	Ofanto Drought vs Mixed UP			Cappelli CTRL vs Heat UP	Cappelli CTRL vs Mixed UP			Cluster 5
Ta.1966.1.S1_x_at	At5g46730	2e-15	glycine-rich protein	468.701	218.531	838.49	603.353	785.215	1050.4	2135.18	707.285		Ofanto CTRL vs Heat DOWN			Ofanto Heat Vs Mixed UP	Cappelli CTRL vs Drought UP					Unclassified
Ta.1967.1.S1_x_at	At3g45140	1e-25	lipoxygenase (LOX2)	376.079	16.6799	345.878	17.1315	88.1467	18.1116	109.125	20.3394		Ofanto CTRL vs Heat DOWN	Ofanto CTRL vs Mixed DOWN	Ofanto Drought vs Mixed DOWN			Cappelli CTRL vs Heat DOWN				Cluster 21
Ta.1967.2.A1_x_at	At3g45140	8e-61	lipoxygenase (LOX2)	186.295	37.2981	167.435	36.7737	170.879	42.5763	204.266	29.9431		Ofanto CTRL vs Heat DOWN	Ofanto CTRL vs Mixed DOWN	Ofanto Drought vs Mixed DOWN					Cappelli Drought vs Mixed DOWN		Cluster 21
Ta.1968.1.S1_at	At3g53980	2e-32	protease inhibitor/seed storage/lipid transfer protein (LTP) family protein	654.829	576.71	525.905	541.104	293.127	144.572	419.093	260.579							Cappelli CTRL vs Heat DOWN				Unclassified
Ta.19699.1.A1_x_at	At1g30220	2e-20	sugar transporter family protein	90.6877	94.1814	63.4447	131.515	90.4572	102.867	83.3208	72.5552				Ofanto Drought vs Mixed UP							Unclassified
Ta.197.1.S1_at	At5g35700	0	fimbrin-like protein, putative	45.6906	53.3065	63.2714	142.877	52.0874	153.011	47.5658	170.783			Ofanto CTRL vs Mixed UP	Ofanto Drought vs Mixed UP	Ofanto Heat Vs Mixed UP		Cappelli CTRL vs Heat UP				Cluster 4
Ta.1971.2.S1_x_at	At3g47070	2e-08	expressed protein	8409.27	6432.78	7901.83	3747.96	7769.62	4494.8	6498.2	5211.55			Ofanto CTRL vs Mixed DOWN	Ofanto Drought vs Mixed DOWN							Cluster 2
Ta.19715.1.S1_at	At1g68740	1e-25	EXS family protein / ERD1/XPR1/SYG1 family protein	153.543	8.08751	116.588	6.73242	137.123	5.44678	182.47	7.17719		Ofanto CTRL vs Heat DOWN	Ofanto CTRL vs Mixed DOWN	Ofanto Drought vs Mixed DOWN			Cappelli CTRL vs Heat DOWN	Cappelli CTRL vs Mixed DOWN	Cappelli Drought vs Mixed DOWN		Cluster 21
Ta.19723.1.S1_at				221.677	122.683	370.111	37.4429	115.094	7.08827	294.159	7.94599			Ofanto CTRL vs Mixed DOWN	Ofanto Drought vs Mixed DOWN			Cappelli CTRL vs Heat DOWN	Cappelli CTRL vs Mixed DOWN	Cappelli Drought vs Mixed DOWN		Cluster 16
Ta.1977.1.S1_x_at	At4g09650	6e-50	ATP synthase delta chain, chloroplast, putative / H(+)-transporting two-sector ATPase, delta (OSCP) subunit, put	6531.09	3496.62	6147.65	1409.42	3296.44	1901.05	3844.71	2364.27			Ofanto CTRL vs Mixed DOWN	Ofanto Drought vs Mixed DOWN							Cluster 6
Ta.1977.2.A1_at				1058.03	377.541	880.899	167.475	430.043	200.205	466.211	261.721		Ofanto CTRL vs Heat DOWN	Ofanto CTRL vs Mixed DOWN	Ofanto Drought vs Mixed DOWN			Cappelli CTRL vs Heat DOWN				Cluster 6
Ta.1978.1.S1_a_at	At1g16880	8e-90	5776118|uridylyltransferase-related	6814.28	3485.28	6737.43	1185.18	5263.58	1481.93	5350.74	1965.14			Ofanto CTRL vs Mixed DOWN	Ofanto Drought vs Mixed DOWN	Ofanto Heat Vs Mixed DOWN		Cappelli CTRL vs Heat DOWN				Cluster 2
Ta.19786.1.A1_at	At5g19000	6e-17	speckle-type POZ protein-related	23.5869	20.3749	22.2221	38.0165	144.915	69.6251	101.349	47.5802								Cappelli CTRL vs Mixed DOWN			Cluster 7
Ta.1979.1.S1_a_at	At4g24770	3e-63	31 kDa ribonucleoprotein, chloroplast, putative / RNA-binding protein RNP-T, putative / RNA-binding protein 1/	4953.84	5200.04	4429.44	2296.01	3644.08	2979.09	4607.83	4458.01			Ofanto CTRL vs Mixed DOWN		Ofanto Heat Vs Mixed DOWN						Cluster 36
Ta.19803.1.S1_at	At5g15700	0	DNA-directed RNA polymerase (RPOT2)	108.716	230.185	157.553	142.752	121.209	176.208	211.154	271.134		Ofanto CTRL vs Heat UP									Unclassified
Ta.19805.2.S1_a_at	At4g03500	4e-07	ankyrin repeat family protein	751.622	189.085	958.312	11.0056	6.53261	6.68666	6.49158	6.25049		Ofanto CTRL vs Heat DOWN	Ofanto CTRL vs Mixed DOWN	Ofanto Drought vs Mixed DOWN	Ofanto Heat Vs Mixed DOWN						Cluster 31
Ta.19805.2.S1_at	At4g03500	4e-07	ankyrin repeat family protein	204.524	53.0413	303.609	8.17581	6.46182	6.14542	6.9613	6.50479		Ofanto CTRL vs Heat DOWN	Ofanto CTRL vs Mixed DOWN	Ofanto Drought vs Mixed DOWN	Ofanto Heat Vs Mixed DOWN						Cluster 31
Ta.1981.1.A1_a_at	At5g01920	1e-106	protein kinase family protein	959.442	570.043	879.028	423.779	557.262	395.601	713.779	514.477			Ofanto CTRL vs Mixed DOWN	Ofanto Drought vs Mixed DOWN							Cluster 6
Ta.1982.1.A1_s_at	At4g35250	1e-89	vestitone reductase-related	2492.4	1513.04	2317.64	784.965	1454.69	528.384	1366.28	723.408			Ofanto CTRL vs Mixed DOWN	Ofanto Drought vs Mixed DOWN			Cappelli CTRL vs Heat DOWN				Cluster 6
Ta.19822.1.A1_at	At1g10430	5e-34	serine/threonine protein phosphatase PP2A-1 catalytic subunit (PP2A1)	216.335	275.041	237.029	512.45	211.808	286.353	222.431	286.108			Ofanto CTRL vs Mixed UP	Ofanto Drought vs Mixed UP							Cluster 8
Ta.19822.3.S1_at	At1g59830	5e-97	serine/threonine protein phosphatase PP2A-2 catalytic subunit (PP2A2)	150.964	273.174	203.482	313.132	172.611	225.543	172.296	189.203			Ofanto CTRL vs Mixed UP								Cluster 35
Ta.1983.1.S1_at	At1g09340	1e-107	expressed protein	6171.89	5015.26	5635.06	2466.8	4071.27	764.065	3471.95	1531.96			Ofanto CTRL vs Mixed DOWN	Ofanto Drought vs Mixed DOWN	Ofanto Heat Vs Mixed DOWN		Cappelli CTRL vs Heat DOWN				Cluster 16
Ta.19832.1.A1_at	At1g63370	8e-52	flavin-containing monooxygenase family protein / FMO family protein	241.336	507.752	317.625	948.228	402.611	896.416	296.44	704.379		Ofanto CTRL vs Heat UP	Ofanto CTRL vs Mixed UP	Ofanto Drought vs Mixed UP			Cappelli CTRL vs Heat UP		Cappelli Drought vs Mixed UP		Cluster 1
Ta.1984.1.S1_at	At4g16370	1e-81	oligopeptide transporter OPT family protein	402.879	134.368	230.25	52.666	200.352	52.4049	318.301	66.9843			Ofanto CTRL vs Mixed DOWN	Ofanto Drought vs Mixed DOWN			Cappelli CTRL vs Heat DOWN	Cappelli CTRL vs Mixed DOWN	Cappelli Drought vs Mixed DOWN		Cluster 2
Ta.19841.1.A1_at				50.8176	44.9919	37.3581	119.142	47.9478	125.922	61.1491	95.144				Ofanto Drought vs Mixed UP							Cluster 40
Ta.19849.1.S1_at	At1g80950	1e-87	phospholipid/glycerol acyltransferase family protein	243.336	362.799	337.367	923.203	321.093	935.482	328.933	812.896			Ofanto CTRL vs Mixed UP	Ofanto Drought vs Mixed UP	Ofanto Heat Vs Mixed UP		Cappelli CTRL vs Heat UP				Cluster 1
Ta.19856.1.S1_at	At1g06190	6e-10	expressed protein	63.2803	192.439	91.7445	132.657	60.1593	134.981	114.439	190.649		Ofanto CTRL vs Heat UP	Ofanto CTRL vs Mixed UP					Cappelli CTRL vs Mixed UP			Cluster 20
Ta.19858.1.A1_at				256.152	28.4874	144.221	7.30636	186.105	21.9619	120.027	32.7226		Ofanto CTRL vs Heat DOWN	Ofanto CTRL vs Mixed DOWN	Ofanto Drought vs Mixed DOWN	Ofanto Heat Vs Mixed DOWN		Cappelli CTRL vs Heat DOWN	Cappelli CTRL vs Mixed DOWN			Cluster 14
Ta.19858.1.A1_x_at				260.022	29.2924	157.01	10.8554	206.335	29.0232	141.816	40.3462		Ofanto CTRL vs Heat DOWN	Ofanto CTRL vs Mixed DOWN	Ofanto Drought vs Mixed DOWN			Cappelli CTRL vs Heat DOWN	Cappelli CTRL vs Mixed DOWN	Cappelli Drought vs Mixed DOWN		Cluster 14
Ta.19862.1.S1_s_at				430.46	154.984	235.48	39.3316	433.662	147.751	409.927	176.622		Ofanto CTRL vs Heat DOWN	Ofanto CTRL vs Mixed DOWN	Ofanto Drought vs Mixed DOWN	Ofanto Heat Vs Mixed DOWN			Cappelli CTRL vs Mixed DOWN	Cappelli Drought vs Mixed DOWN		Cluster 9
Ta.1987.1.S1_x_at	At3g15353	8e-16	metallothionein protein, putative	8616.23	5490.28	8772.18	4184.88	9749.3	5014.11	8757.28	5630.94			Ofanto CTRL vs Mixed DOWN	Ofanto Drought vs Mixed DOWN							Cluster 3
Ta.19870.1.S1_a_at	At1g77490	1e-93	L-ascorbate peroxidase, thylakoid-bound (tAPX)	45.6328	60.9654	48.6966	129.972	106.82	173.118	123.85	158.875			Ofanto CTRL vs Mixed UP	Ofanto Drought vs Mixed UP	Ofanto Heat Vs Mixed UP						Cluster 26
Ta.19870.1.S1_x_at	At1g77490	1e-93	L-ascorbate peroxidase, thylakoid-bound (tAPX)	123.921	152.957	129.536	310.035	275.698	461.326	309.103	373.972			Ofanto CTRL vs Mixed UP	Ofanto Drought vs Mixed UP	Ofanto Heat Vs Mixed UP						Cluster 26
Ta.1988.1.S1_x_at	At3g55800	1e-74	sedoheptulose-1, 7-bisphosphatase, chloroplast / sedoheptulose-bisphosphatase	3646.76	2222.56	3180.99	1088.38	2437.45	640.201	2324.69	1097.69			Ofanto CTRL vs Mixed DOWN	Ofanto Drought vs Mixed DOWN	Ofanto Heat Vs Mixed DOWN		Cappelli CTRL vs Heat DOWN				Cluster 6
Ta.1988.2.S1_x_at	At3g55800	1e-125	sedoheptulose-1, 7-bisphosphatase, chloroplast / sedoheptulose-bisphosphatase	7458.97	4975.13	6388.66	2536.11	5470.93	1750.1	5603.94	3138.34			Ofanto CTRL vs Mixed DOWN	Ofanto Drought vs Mixed DOWN							Cluster 2
Ta.1988.3.S1_at	At3g55800	7e-62	sedoheptulose-1, 7-bisphosphatase, chloroplast / sedoheptulose-bisphosphatase	10286.7	8270.87	9861.03	5595.4	9599.56	4546.14	8664.24	5883.58							Cappelli CTRL vs Heat DOWN				Cluster 2
Ta.1988.3.S1_x_at	At3g55800	7e-62	sedoheptulose-1, 7-bisphosphatase, chloroplast / sedoheptulose-bisphosphatase	7535.93	4676.76	6733.91	2474.93	5321.36	1605.54	5088.61	2658.16			Ofanto CTRL vs Mixed DOWN	Ofanto Drought vs Mixed DOWN			Cappelli CTRL vs Heat DOWN				Cluster 2
Ta.1989.3.S1_s_at	At2g47400	4e-08	CP12 domain-containing protein	915.362	406.253	221.212	249.488	696.698	354.006	1036.12	618.862		Ofanto CTRL vs Heat DOWN									Unclassified
Ta.19896.1.A1_at	At1g20130	2e-27	family II extracellular lipase, putative	285.349	783.37	382.631	1361.92	830.692	1754.26	2151.19	2547.24		Ofanto CTRL vs Heat UP	Ofanto CTRL vs Mixed UP	Ofanto Drought vs Mixed UP		Cappelli CTRL vs Drought UP	Cappelli CTRL vs Heat UP				Unclassified
Ta.199.1.S1_at	At3g13790	1e-164	beta-fructosidase (BFRUCT1) / beta-fructofuranosidase / cell wall invertase	1755.95	2503.31	1483.13	4011.92	1616.82	6745.5	1474.85	5239.24				Ofanto Drought vs Mixed UP			Cappelli CTRL vs Heat UP				Cluster 4
Ta.1991.1.S1_at	At1g20440	1e-33	dehydrin (COR47)	2333.73	3247.54	4413.14	5685.28	3262.51	6811.32	1807.61	5847.62			Ofanto CTRL vs Mixed UP								Unclassified
Ta.19912.1.A1_at	At3g59350	7e-32	serine/threonine protein kinase, putative	209.084	94.2875	146.903	52.3679	378.641	113.402	359.666	110.216		Ofanto CTRL vs Heat DOWN	Ofanto CTRL vs Mixed DOWN	Ofanto Drought vs Mixed DOWN			Cappelli CTRL vs Heat DOWN				Cluster 3
Ta.1994.1.S1_a_at	At3g20500	5e-89	calcineurin-like phosphoesterase family protein	490.476	691.462	478.968	1211.97	511.399	1151.67	523.751	940.242			Ofanto CTRL vs Mixed UP	Ofanto Drought vs Mixed UP			Cappelli CTRL vs Heat UP				Cluster 1
Ta.19941.1.S1_at	At2g41420	3e-13	proline-rich family protein	1246.44	555.433	1229.97	280.525	632.91	443.677	454.336	491.782		Ofanto CTRL vs Heat DOWN	Ofanto CTRL vs Mixed DOWN	Ofanto Drought vs Mixed DOWN							Unclassified
Ta.1995.1.S1_at	At1g72280	2e-88	endoplasmic reticulum oxidoreductin 1 (ERO1) family protein	135.227	111.539	134.965	227.016	231.28	199.537	184.539	155.91					Ofanto Heat Vs Mixed UP						Unclassified
Ta.1995.3.S1_a_at	At1g72280	2e-88	endoplasmic reticulum oxidoreductin 1 (ERO1) family protein	40.2359	69.2443	60.1272	116.302	102.309	98.7046	81.125	64.5261			Ofanto CTRL vs Mixed UP								Unclassified
Ta.19954.1.A1_at	At4g19900	8e-17	glycosyl transferase-related	269.776	151.36	262.442	138.743	384.323	147.676	342.88	144.89							Cappelli CTRL vs Heat DOWN				Cluster 3
Ta.19960.1.A1_at	At5g10530	3e-07	lectin protein kinase, putative	20.5414	12.6756	19.3113	12.0067	157.311	16.0764	202.348	16.5209							Cappelli CTRL vs Heat DOWN	Cappelli CTRL vs Mixed DOWN	Cappelli Drought vs Mixed DOWN		Cluster 12
Ta.1997.1.S1_at	At2g34250	1e-116	protein transport protein sec61, putative	147.223	89.7641	150.695	271.994	538.153	278.403	341.276	181.272					Ofanto Heat Vs Mixed UP			Cappelli CTRL vs Mixed DOWN			Unclassified
Ta.1997.2.S1_a_at	At2g34250	1e-116	protein transport protein sec61, putative	78.9821	56.206	77.7717	151.728	277.356	138.257	181.902	90.2528								Cappelli CTRL vs Mixed DOWN			Unclassified
Ta.19983.1.S1_at	At3g25610	3e-88	haloacid dehalogenase-like hydrolase family protein	94.3536	53.3476	77.0781	22.1111	133.242	56.1314	140.471	54.0453			Ofanto CTRL vs Mixed DOWN	Ofanto Drought vs Mixed DOWN	Ofanto Heat Vs Mixed DOWN		Cappelli CTRL vs Heat DOWN		Cappelli Drought vs Mixed DOWN		Cluster 22
Ta.19997.1.S1_at				118.503	78.6426	160.271	80.0701	243.066	124.492	256.323	96.0851				Ofanto Drought vs Mixed DOWN							Cluster 12
Ta.20001.1.A1_at	At1g12040	2e-06	leucine-rich repeat family protein / extensin family protein (LRX1)	74.3182	63.4869	79.5031	11.9123	201.05	13.2091	316.328	30.6205			Ofanto CTRL vs Mixed DOWN	Ofanto Drought vs Mixed DOWN	Ofanto Heat Vs Mixed DOWN		Cappelli CTRL vs Heat DOWN				Cluster 3
Ta.20007.1.S1_at				137.319	80.1403	95.6631	193.676	102.835	171.984	105.569	149.881					Ofanto Heat Vs Mixed UP						Unclassified
Ta.20011.1.S1_at	At4g21580	1e-128	oxidoreductase, zinc-binding dehydrogenase family protein	453.956	928.316	526.709	1546.51	728.643	2234.08	676.01	1874.84		Ofanto CTRL vs Heat UP	Ofanto CTRL vs Mixed UP	Ofanto Drought vs Mixed UP			Cappelli CTRL vs Heat UP				Cluster 1
Ta.20015.1.A1_x_at	At5g16370	3e-52	AMP-binding protein, putative	132.153	295.8	168.127	299.849	219.822	278.256	206.877	368.708		Ofanto CTRL vs Heat UP	Ofanto CTRL vs Mixed UP								Unclassified
Ta.2004.1.S1_a_at	At3g48750	3e-08	cell division control protein 2 homolog A (CDC2A)	10.889	13.1133	11.4824	11.7907	62.7408	67.6214	66.1605	43.4807
Ta.20041.1.S1_x_at	At5g43760	4e-90	beta-ketoacyl-CoA synthase, putative	321.328	264.94	354.339	113.429	250.596	87.1796	234.747	96.4114			Ofanto CTRL vs Mixed DOWN	Ofanto Drought vs Mixed DOWN							Cluster 6
Ta.2005.1.S1_at	At5g37830	2e-95	hydantoinase/oxoprolinase family protein	140.97	261.305	160.427	474.738	142.779	492.292	189.333	429.1			Ofanto CTRL vs Mixed UP	Ofanto Drought vs Mixed UP			Cappelli CTRL vs Heat UP				Cluster 1
Ta.20061.1.S1_at	At3g25070	1e-07	RPM1-interacting protein 4 (RIN4)	281.98	138.458	241.503	61.8123	329.625	133.049	301.428	123.506		Ofanto CTRL vs Heat DOWN	Ofanto CTRL vs Mixed DOWN	Ofanto Drought vs Mixed DOWN	Ofanto Heat Vs Mixed DOWN		Cappelli CTRL vs Heat DOWN				Cluster 3
Ta.201.1.S1_at	At4g27670	4e-58	25.3 kDa small heat shock protein, chloroplast precursor (HSP25.3-P)	26.7914	10158	36.1023	19042.4	20.1445	19811.2	25.6808	18703.2		Ofanto CTRL vs Heat UP	Ofanto CTRL vs Mixed UP	Ofanto Drought vs Mixed UP			Cappelli CTRL vs Heat UP	Cappelli CTRL vs Mixed UP	Cappelli Drought vs Mixed UP		Cluster 1
Ta.20105.1.S1_at				623.22	180.457	579.305	221.597	2031.53	125.714	1201.05	179.289		Ofanto CTRL vs Heat DOWN	Ofanto CTRL vs Mixed DOWN	Ofanto Drought vs Mixed DOWN			Cappelli CTRL vs Heat DOWN	Cappelli CTRL vs Mixed DOWN	Cappelli Drought vs Mixed DOWN		Cluster 3
Ta.20127.1.S1_at	At2g45550	1e-56	cytochrome P450 family protein	29.3176	17.6272	29.2811	17.0566	164.191	16.1515	203.762	15.9532							Cappelli CTRL vs Heat DOWN	Cappelli CTRL vs Mixed DOWN	Cappelli Drought vs Mixed DOWN		Cluster 12
Ta.2014.1.A1_at	At2g33550	4e-17	14217256|gt-2-related	546.532	168.127	357.972	109.118	450.061	136.068	427.742	179.571		Ofanto CTRL vs Heat DOWN	Ofanto CTRL vs Mixed DOWN	Ofanto Drought vs Mixed DOWN			Cappelli CTRL vs Heat DOWN				Cluster 2
Ta.20149.1.S1_at				366.173	17.3468	298.407	7.68742	579.982	8.22434	430.663	10.174		Ofanto CTRL vs Heat DOWN	Ofanto CTRL vs Mixed DOWN	Ofanto Drought vs Mixed DOWN			Cappelli CTRL vs Heat DOWN	Cappelli CTRL vs Mixed DOWN	Cappelli Drought vs Mixed DOWN		Cluster 2
Ta.20152.1.S1_at	At1g19310	3e-52	zinc finger (C3HC4-type RING finger) family protein	406.729	482.002	427.058	1932.54	389.067	757.204	341.053	638.807			Ofanto CTRL vs Mixed UP	Ofanto Drought vs Mixed UP	Ofanto Heat Vs Mixed UP						Cluster 8
Ta.20168.1.S1_at				53.755	52.0408	50.7535	26.1804	110.985	35.5254	100.941	46.2753			Ofanto CTRL vs Mixed DOWN				Cappelli CTRL vs Heat DOWN				Cluster 43
Ta.20175.1.A1_at				131.038	515.487	535.566	1280.73	25.2072	458.809	300.15	472.654	CTRL vs Drought UP	Ofanto CTRL vs Heat UP	Ofanto CTRL vs Mixed UP	Ofanto Drought vs Mixed UP	Ofanto Heat Vs Mixed UP	Cappelli CTRL vs Drought UP	Cappelli CTRL vs Heat UP	Cappelli CTRL vs Mixed UP			Unclassified
Ta.2018.1.S1_at	At4g32330	3e-35	expressed protein	100.219	69.8007	79.0881	31.0734	123.881	60.6762	103.469	57.8423			Ofanto CTRL vs Mixed DOWN	Ofanto Drought vs Mixed DOWN							Cluster 9
Ta.20188.1.S1_a_at				5.06747	6.70467	6.05954	5.07581	44.6104	4.96073	16.4045	5.26067
Ta.20197.1.S1_at				331.832	67.6522	351.033	12.7559	617.828	25.3438	760.187	39.4823		Ofanto CTRL vs Heat DOWN	Ofanto CTRL vs Mixed DOWN	Ofanto Drought vs Mixed DOWN	Ofanto Heat Vs Mixed DOWN		Cappelli CTRL vs Heat DOWN	Cappelli CTRL vs Mixed DOWN	Cappelli Drought vs Mixed DOWN		Cluster 2
Ta.202.1.S1_at	At4g27670	4e-58	25.3 kDa small heat shock protein, chloroplast precursor (HSP25.3-P)	10.6573	2558.96	11.9989	15254.2	7.9832	15952.1	10.8486	13688.8		Ofanto CTRL vs Heat UP	Ofanto CTRL vs Mixed UP	Ofanto Drought vs Mixed UP			Cappelli CTRL vs Heat UP	Cappelli CTRL vs Mixed UP	Cappelli Drought vs Mixed UP		Cluster 1
Ta.20202.1.A1_x_at	At3g44220	1e-05	harpin-induced family protein / HIN1 family protein / harpin-responsive family protein	89.1032	30.2403	112.461	14.4769	130.923	39.1114	195.342	42.0972		Ofanto CTRL vs Heat DOWN	Ofanto CTRL vs Mixed DOWN	Ofanto Drought vs Mixed DOWN							Cluster 3
Ta.2021.1.S1_at				62.5415	136.955	73.8789	36.9677	64.9251	60.8764	91.2002	90.3152		Ofanto CTRL vs Heat UP			Ofanto Heat Vs Mixed DOWN						Unclassified
Ta.20250.1.S1_at				294.317	922.531	446.453	1087.02	63.4489	115.953	246.163	194.756			Ofanto CTRL vs Mixed UP								Cluster 33
Ta.20258.1.S1_at				2882.36	2461.84	2860.02	979.717	1599.44	980.531	1396.42	668.405			Ofanto CTRL vs Mixed DOWN	Ofanto Drought vs Mixed DOWN	Ofanto Heat Vs Mixed DOWN			Cappelli CTRL vs Mixed DOWN	Cappelli Drought vs Mixed DOWN		Unclassified
Ta.2028.2.S1_at	At3g29280	1e-54	expressed protein	60.7562	129.623	72.2482	76.7993	59.1187	107.802	90.9026	120.915		Ofanto CTRL vs Heat UP						Cappelli CTRL vs Mixed UP			Cluster 20
Ta.20284.1.S1_at	At3g08670	0.0001	expressed protein	170.542	124.321	108.657	75.5044	69.7144	52.3301	71.832	52.3796			Ofanto CTRL vs Mixed DOWN								Cluster 31
Ta.20297.1.S1_at				209.862	53.0745	48.4078	125.199	82.1505	192.531	92.2187	306.503	CTRL vs Drought DOWN	Ofanto CTRL vs Heat DOWN		Ofanto Drought vs Mixed UP							Cluster 34
Ta.203.1.S1_at	At5g51440	2e-35	23.5 kDa mitochondrial small heat shock protein (HSP23.5-M)	60.4387	451.343	41.1246	3590.07	50.599	724.053	41.3032	745.812			Ofanto CTRL vs Mixed UP	Ofanto Drought vs Mixed UP			Cappelli CTRL vs Heat UP	Cappelli CTRL vs Mixed UP	Cappelli Drought vs Mixed UP		Cluster 1
Ta.20362.1.S1_s_at				105.214	237.724	112.012	154.729	100.879	240.485	93.8001	173.12		Ofanto CTRL vs Heat UP					Cappelli CTRL vs Heat UP				Unclassified
Ta.20363.1.S1_s_at	At2g25840	9e-66	tRNA synthetase class I (W and Y) family protein	233.26	506.679	264.759	341.157	155.814	202.469	208.748	260.542		Ofanto CTRL vs Heat UP									Unclassified
Ta.20365.1.S1_at				84.4905	237.611	93.3844	288.532	76.2606	161.987	96.4692	210.531		Ofanto CTRL vs Heat UP	Ofanto CTRL vs Mixed UP	Ofanto Drought vs Mixed UP			Cappelli CTRL vs Heat UP	Cappelli CTRL vs Mixed UP	Cappelli Drought vs Mixed UP		Cluster 5
Ta.20366.2.S1_x_at	At4g14430	2e-29	enoyl-CoA hydratase/isomerase family protein	330.708	381.591	282.369	582.794	476.994	847.437	431.4	790.979				Ofanto Drought vs Mixed UP							Cluster 17
Ta.20385.1.S1_at				50.2229	163.424	136.594	205.271	46.8665	120.616	74.0759	104.384	CTRL vs Drought UP	Ofanto CTRL vs Heat UP	Ofanto CTRL vs Mixed UP								Unclassified
Ta.20385.1.S1_x_at				32.0663	113.049	92.8358	143.6	33.8082	75.9987	50.1126	61.6314		Ofanto CTRL vs Heat UP	Ofanto CTRL vs Mixed UP								Cluster 35
Ta.20390.1.S1_at	At4g04950	5e-84	thioredoxin family protein	624.409	475.714	534.963	1152.03	693.131	795.612	662.053	736.267				Ofanto Drought vs Mixed UP	Ofanto Heat Vs Mixed UP						Cluster 49
Ta.20390.1.S1_x_at	At4g04950	5e-84	thioredoxin family protein	599.806	467.534	507.285	1128.81	679.29	775.866	660.895	716.552				Ofanto Drought vs Mixed UP	Ofanto Heat Vs Mixed UP						Cluster 49
Ta.20390.2.S1_a_at	At4g04950	5e-84	thioredoxin family protein	98.5383	161.105	150.636	326.306	177.604	215.15	166.967	172.325			Ofanto CTRL vs Mixed UP	Ofanto Drought vs Mixed UP	Ofanto Heat Vs Mixed UP						Cluster 52
Ta.20390.2.S1_x_at	At4g04950	1e-40	thioredoxin family protein	157.02	283.658	257.42	526.487	280.327	339.663	258.948	283.944			Ofanto CTRL vs Mixed UP	Ofanto Drought vs Mixed UP							Cluster 32
Ta.204.1.S1_at	At4g25200	2e-31	23.6 kDa mitochondrial small heat shock protein (HSP23.6-M)	11.1614	18.6875	11.513	765.707	10.3009	17.6388	10.3473	16.7225			Ofanto CTRL vs Mixed UP	Ofanto Drought vs Mixed UP	Ofanto Heat Vs Mixed UP						Cluster 27
Ta.20401.1.S1_at	At5g26751	1e-129	shaggy-related protein kinase alpha / ASK-alpha (ASK1)	350.013	330.672	510.2	304.495	483.206	223.282	377.601	225.962							Cappelli CTRL vs Heat DOWN				Unclassified
Ta.20413.1.S1_s_at				370.291	423.256	387.043	88.9903	432.328	103.72	492.55	185.065			Ofanto CTRL vs Mixed DOWN	Ofanto Drought vs Mixed DOWN	Ofanto Heat Vs Mixed DOWN		Cappelli CTRL vs Heat DOWN				Cluster 19
Ta.20413.1.S1_x_at				136.583	168.087	135.375	51.0438	225.015	56.8766	244.697	97.0488			Ofanto CTRL vs Mixed DOWN	Ofanto Drought vs Mixed DOWN	Ofanto Heat Vs Mixed DOWN		Cappelli CTRL vs Heat DOWN				Cluster 29
Ta.20416.2.A1_a_at	At2g21790	5e-09	ribonucleoside-diphosphate reductase small chain, putative / ribonucleotide reductase, putative	254.46	248.384	313.757	147.15	250.048	170.563	309.359	212.318				Ofanto Drought vs Mixed DOWN							Cluster 19
Ta.20430.2.A1_at	At5g65530	2e-12	protein kinase, putative	609.177	423.687	253.167	91.5975	811.81	219.429	659.295	390.031	CTRL vs Drought DOWN		Ofanto CTRL vs Mixed DOWN	Ofanto Drought vs Mixed DOWN	Ofanto Heat Vs Mixed DOWN		Cappelli CTRL vs Heat DOWN				Cluster 43
Ta.20438.1.A1_at	At2g42120	2e-45	DNA polymerase delta small subunit-related	72.1581	87.4845	70.7729	106.032	86.1682	196.271	111.788	211.588							Cappelli CTRL vs Heat UP	Cappelli CTRL vs Mixed UP			Cluster 17
Ta.2044.2.S1_at				787.521	735.977	740.814	269.078	837.639	464.587	1077.76	654.493			Ofanto CTRL vs Mixed DOWN	Ofanto Drought vs Mixed DOWN	Ofanto Heat Vs Mixed DOWN						Cluster 9
Ta.2044.2.S1_x_at	At3g10950	3e-46	60S ribosomal protein L37a (RPL37aB)	887.558	829.81	800.718	324.532	979.641	537.274	1214.19	747.362			Ofanto CTRL vs Mixed DOWN	Ofanto Drought vs Mixed DOWN	Ofanto Heat Vs Mixed DOWN						Cluster 9
Ta.20440.1.S1_at	At4g28080	2e-38	expressed protein	1044.6	948.61	1099.4	462.592	1200.89	920.18	1554.53	1075.75			Ofanto CTRL vs Mixed DOWN	Ofanto Drought vs Mixed DOWN	Ofanto Heat Vs Mixed DOWN						Cluster 9
Ta.20443.1.A1_at	At5g62410	1e-77	SMC2-like condensin, putative (SMC2) (TITAN3)	27.526	26.082	20.359	34.722	22.63	159.675	25.8047	146.613							Cappelli CTRL vs Heat UP	Cappelli CTRL vs Mixed UP	Cappelli Drought vs Mixed UP		Cluster 17
Ta.20461.1.S1_at	At5g20930	4e-44	protein kinase, putative	120.24	183.863	110.249	234.981	107.105	226.646	120.571	235.734				Ofanto Drought vs Mixed UP			Cappelli CTRL vs Heat UP	Cappelli CTRL vs Mixed UP			Cluster 1
Ta.20462.1.S1_at	At5g64290	1e-84	oxoglutarate/malate translocator, putative	686.966	161.55	771.116	75.5021	423.93	18.6945	215.824	28.8945		Ofanto CTRL vs Heat DOWN	Ofanto CTRL vs Mixed DOWN	Ofanto Drought vs Mixed DOWN	Ofanto Heat Vs Mixed DOWN		Cappelli CTRL vs Heat DOWN				Cluster 6
Ta.20466.1.S1_at	At1g48920	6e-58	nucleolin, putative	660.175	1016.68	842.218	535.374	1113.28	516.096	1850.54	832.19							Cappelli CTRL vs Heat DOWN				Unclassified
Ta.20467.2.S1_s_at	At5g35560	2e-68	DENN (AEX-3) domain-containing protein	395.219	287.523	437.089	173.127	354.335	159.754	319.595	137.79			Ofanto CTRL vs Mixed DOWN	Ofanto Drought vs Mixed DOWN				Cappelli CTRL vs Mixed DOWN	Cappelli Drought vs Mixed DOWN		Cluster 2
Ta.20469.1.S1_at	At5g49900	4e-87	expressed protein	515.361	253.464	557.722	268.083	996.853	263.751	729.499	275.563		Ofanto CTRL vs Heat DOWN		Ofanto Drought vs Mixed DOWN			Cappelli CTRL vs Heat DOWN	Cappelli CTRL vs Mixed DOWN			Cluster 3
Ta.20469.3.S1_at	At5g49900	4e-57	expressed protein	36.5825	53.3819	93.8122	43.2961	170.957	40.2188	116.85	32.9234							Cappelli CTRL vs Heat DOWN	Cappelli CTRL vs Mixed DOWN	Cappelli Drought vs Mixed DOWN		Unclassified
Ta.20498.1.A1_at	At1g73660	1e-49	protein kinase family protein	211.954	134.343	152.909	58.4638	293.115	81.6289	249.424	100.285			Ofanto CTRL vs Mixed DOWN	Ofanto Drought vs Mixed DOWN	Ofanto Heat Vs Mixed DOWN		Cappelli CTRL vs Heat DOWN				Cluster 3
Ta.205.1.S1_at	At1g20110	1e-147	zinc finger (FYVE type) family protein	142.968	188.313	132.597	384.186	173.162	496.838	167.043	460.32			Ofanto CTRL vs Mixed UP	Ofanto Drought vs Mixed UP	Ofanto Heat Vs Mixed UP		Cappelli CTRL vs Heat UP				Cluster 4
Ta.20509.1.S1_x_at	At1g19530	0.0001	expressed protein	13.506	143.707	8.5991	1939.05	7.78318	630.223	10.8382	367.652		Ofanto CTRL vs Heat UP	Ofanto CTRL vs Mixed UP	Ofanto Drought vs Mixed UP	Ofanto Heat Vs Mixed UP		Cappelli CTRL vs Heat UP	Cappelli CTRL vs Mixed UP			Cluster 1
Ta.20516.1.S1_at	At5g06860	2e-53	polygalacturonase inhibiting protein 1 (PGIP1)	109.969	159.016	72.4362	212.191	83.9909	248.256	109.802	203.67				Ofanto Drought vs Mixed UP			Cappelli CTRL vs Heat UP	Cappelli CTRL vs Mixed UP			Cluster 23
Ta.20516.1.S1_x_at	At5g06860	2e-53	polygalacturonase inhibiting protein 1 (PGIP1)	96.0323	152.594	64.2414	210.348	86.1817	240.201	109.06	184.679			Ofanto CTRL vs Mixed UP	Ofanto Drought vs Mixed UP							Unclassified
Ta.20522.1.S1_at	At4g20760	6e-67	short-chain dehydrogenase/reductase (SDR) family protein	151.532	114.473	148.09	66.186	57.4775	43.2314	85.1423	74.7228			Ofanto CTRL vs Mixed DOWN	Ofanto Drought vs Mixed DOWN							Unclassified
[truncated: 7,176 more rows]
