# Supplementary material for: Different stress responsive strategies to drought and heat in two durum wheat cultivars with contrasting water use efficiency
Source: BMC Genomics. 2013 Nov 22;14(1):821. doi: 10.1186/1471-2164-14-821 (PMC4046701; doi:10.1186/1471-2164-14-821)
Supplement: Supplementary file 5 — Additional file 5: The list of the 1,923 differentially expressed genes belonging to cluster 1, 4, 8, 10, 17, 18, 23, 40 and 47 sorted by QT-cluster number (column W). For each probe set the relative homologous Arabidopsis gene (column B), e-score (C), annotation (D), the mean expression level for each treatment (columns E-L) are reported. From column M to column V are reported the statistical comparison results. (XLSX 426 KB) [file 12864_2013_5521_MOESM5_ESM.xlsx]

## Sheet: Sheet 1
Probe set ID	AGI code	e-score	At Annotation	Ofanto Expression levels				Cappelli Expression levels				Ofanto Comparisons					Cappelli Comparisons					QT clusters
				CTRL	Heat	Drought	Mixed	CTRL	Heat	Drought	Mixed	CTRL vs Drought	CTRL vs Heat	CTRL vs Mixed	Drought vs Mixed	Heat vs Mixed	CTRL vs Drought	CTRL vs Heat	CTRL vs Mixed	Drought vs Mixed	Heat vs Mixed
Ta.1009.1.S1_s_at	At3g57320	7e-10	expressed protein	209.024	464.898	217.166	492.953	243.143	548.47	306.231	493.801		Ofanto CTRL vs Heat UP	Ofanto CTRL vs Mixed UP	Ofanto Drought vs Mixed UP			Cappelli CTRL vs Heat UP	Cappelli CTRL vs Mixed UP			Cluster 01
Ta.10110.1.S1_at	At4g22740	8e-41	glycine-rich protein	40.65	185.887	81.2369	724.875	83.5984	602.38	100.002	498.285			Ofanto CTRL vs Mixed UP	Ofanto Drought vs Mixed UP	Ofanto Heat Vs Mixed UP		Cappelli CTRL vs Heat UP				Cluster 01
Ta.10110.2.S1_a_at	At4g22740	8e-41	glycine-rich protein	87.1525	391.519	147.157	956.051	157.765	718.053	197.937	571.004		Ofanto CTRL vs Heat UP	Ofanto CTRL vs Mixed UP	Ofanto Drought vs Mixed UP	Ofanto Heat Vs Mixed UP		Cappelli CTRL vs Heat UP	Cappelli CTRL vs Mixed UP	Cappelli Drought vs Mixed UP		Cluster 01
Ta.10110.2.S1_x_at	At4g22740	5e-08	glycine-rich protein	63.5532	130.539	69.6798	291.431	72.062	209.674	86.273	188.59			Ofanto CTRL vs Mixed UP	Ofanto Drought vs Mixed UP			Cappelli CTRL vs Heat UP				Cluster 01
Ta.10118.2.S1_a_at	At3g45100	3e-93	N-acetylglucosaminyl- phosphatidylinositol biosynthetic protein, putative	57.8537	165.786	76.7748	223.568	67.7071	186.168	92.4175	146.422		Ofanto CTRL vs Heat UP	Ofanto CTRL vs Mixed UP	Ofanto Drought vs Mixed UP			Cappelli CTRL vs Heat UP	Cappelli CTRL vs Mixed UP			Cluster 01
Ta.10203.1.S1_at	At2g35795	3e-48	DNAJ heat shock N-terminal domain-containing protein	523.593	929.504	521.333	2653.45	608.582	1973.81	688.229	1636.64			Ofanto CTRL vs Mixed UP	Ofanto Drought vs Mixed UP	Ofanto Heat Vs Mixed UP		Cappelli CTRL vs Heat UP	Cappelli CTRL vs Mixed UP	Cappelli Drought vs Mixed UP		Cluster 01
Ta.10203.3.S1_a_at	At2g35795	3e-48	DNAJ heat shock N-terminal domain-containing protein	67.7972	214.284	101.432	704.967	111.712	427.014	105.398	294.041		Ofanto CTRL vs Heat UP	Ofanto CTRL vs Mixed UP	Ofanto Drought vs Mixed UP	Ofanto Heat Vs Mixed UP		Cappelli CTRL vs Heat UP	Cappelli CTRL vs Mixed UP	Cappelli Drought vs Mixed UP		Cluster 01
Ta.1022.1.S1_at	At5g66170	2e-23	senescence-associated family protein	24.9733	59.6915	28.1632	120.605	22.6118	125.151	47.4992	138.833			Ofanto CTRL vs Mixed UP				Cappelli CTRL vs Heat UP	Cappelli CTRL vs Mixed UP	Cappelli Drought vs Mixed UP		Cluster 01
Ta.1023.1.S1_at	At2g42680	9e-61	ethylene-responsive transcriptional coactivator, putative	648.839	1832.78	949.494	2190.44	868.309	2104.56	981.486	1693.97		Ofanto CTRL vs Heat UP	Ofanto CTRL vs Mixed UP	Ofanto Drought vs Mixed UP			Cappelli CTRL vs Heat UP				Cluster 01
Ta.10271.1.S1_at	At1g75850	1e-101	vacuolar protein sorting-associated protein 35 family protein / VPS35 family protein	1131.52	1726.38	1059.15	2085.54	1023.12	2218.69	971.902	1832.86							Cappelli CTRL vs Heat UP				Cluster 01
Ta.10293.1.A1_s_at	At4g19860	6e-59	lecithin:cholesterol acyltransferase family protein / LACT family protein	152.125	303.256	202.508	487.179	257.536	613.873	220.564	667.456			Ofanto CTRL vs Mixed UP	Ofanto Drought vs Mixed UP			Cappelli CTRL vs Heat UP				Cluster 01
Ta.10329.23.S1_at	At5g59970	9e-54	histone H4	63.8782	123.06	78.2892	488.446	78.0965	597.48	73.5615	445.32			Ofanto CTRL vs Mixed UP	Ofanto Drought vs Mixed UP	Ofanto Heat Vs Mixed UP		Cappelli CTRL vs Heat UP	Cappelli CTRL vs Mixed UP	Cappelli Drought vs Mixed UP		Cluster 01
Ta.10329.8.S1_x_at	At5g59970	9e-54	histone H4	146.353	228.297	152.53	448.853	128.078	431.88	123.436	454.046			Ofanto CTRL vs Mixed UP	Ofanto Drought vs Mixed UP				Cappelli CTRL vs Mixed UP	Cappelli Drought vs Mixed UP		Cluster 01
Ta.10349.1.S1_a_at	At1g68300	3e-34	universal stress protein (USP) family protein	268.303	1008.44	303.788	4236.07	424.605	5882.48	452.569	3236.56		Ofanto CTRL vs Heat UP	Ofanto CTRL vs Mixed UP	Ofanto Drought vs Mixed UP	Ofanto Heat Vs Mixed UP		Cappelli CTRL vs Heat UP				Cluster 01
Ta.10349.1.S1_x_at	At1g68300	1e-34	universal stress protein (USP) family protein	314.106	1254.46	357.115	5328.18	462.868	6226.69	479.179	4217.31		Ofanto CTRL vs Heat UP	Ofanto CTRL vs Mixed UP	Ofanto Drought vs Mixed UP	Ofanto Heat Vs Mixed UP		Cappelli CTRL vs Heat UP				Cluster 01
Ta.10349.3.S1_x_at	At1g68300	4e-26	universal stress protein (USP) family protein	359.258	1129.26	377.364	3893.51	513.099	5228.55	571.54	3380.94		Ofanto CTRL vs Heat UP	Ofanto CTRL vs Mixed UP	Ofanto Drought vs Mixed UP	Ofanto Heat Vs Mixed UP		Cappelli CTRL vs Heat UP				Cluster 01
Ta.10397.1.S1_at	At2g41945	3e-55	expressed protein	331.801	612.162	355.904	641.62	340.412	681.608	406.495	602.999							Cappelli CTRL vs Heat UP				Cluster 01
Ta.10454.1.S1_x_at	At2g15910	8e-27	CSL zinc finger domain-containing protein	73.8249	168.544	76.4873	361.721	107.443	362.895	119.284	303.845		Ofanto CTRL vs Heat UP	Ofanto CTRL vs Mixed UP	Ofanto Drought vs Mixed UP	Ofanto Heat Vs Mixed UP						Cluster 01
Ta.10454.2.S1_at	At2g15910	1e-26	CSL zinc finger domain-containing protein	59.0331	80.3792	51.3693	176.739	69.1685	184.577	74.436	157.748			Ofanto CTRL vs Mixed UP	Ofanto Drought vs Mixed UP							Cluster 01
Ta.10525.1.A1_at	At4g27630	9e-37	expressed protein	68.4032	133.006	82.2973	158.514	99.3567	142.427	91.31	147.028			Ofanto CTRL vs Mixed UP								Cluster 01
Ta.10542.1.S1_a_at	At3g15290	3e-83	3-hydroxybutyryl-CoA dehydrogenase, putative	93.4757	210.405	121.52	487.463	187.797	571.646	175.002	454.328		Ofanto CTRL vs Heat UP	Ofanto CTRL vs Mixed UP	Ofanto Drought vs Mixed UP	Ofanto Heat Vs Mixed UP		Cappelli CTRL vs Heat UP				Cluster 01
Ta.10712.2.S1_a_at	At5g01340	1e-104	mitochondrial substrate carrier family protein	61.6016	143.435	74.7891	171.435	67.9555	151.415	59.2181	141.793		Ofanto CTRL vs Heat UP	Ofanto CTRL vs Mixed UP	Ofanto Drought vs Mixed UP			Cappelli CTRL vs Heat UP	Cappelli CTRL vs Mixed UP			Cluster 01
Ta.10867.1.S1_at	At2g33585	9e-27	expressed protein	181.547	321.793	183.097	565.729	271.994	484.221	219.336	349.162			Ofanto CTRL vs Mixed UP	Ofanto Drought vs Mixed UP							Cluster 01
Ta.10867.1.S1_x_at	At2g33585	9e-27	expressed protein	272.639	441.732	238.849	745.727	382.79	689.119	298.512	491.328			Ofanto CTRL vs Mixed UP	Ofanto Drought vs Mixed UP							Cluster 01
Ta.10919.1.S1_at				9.81292	29.8915	10.1007	430.874	8.8305	159.675	8.3549	88.0087			Ofanto CTRL vs Mixed UP	Ofanto Drought vs Mixed UP	Ofanto Heat Vs Mixed UP						Cluster 01
Ta.10927.1.A1_at	At4g24590	5e-27	expressed protein	40.6135	82.2839	52.4009	166.033	65.755	278.75	60.9331	246.559		Ofanto CTRL vs Heat UP	Ofanto CTRL vs Mixed UP	Ofanto Drought vs Mixed UP			Cappelli CTRL vs Heat UP				Cluster 01
Ta.10996.1.S1_at	At3g03270	1e-52	universal stress protein (USP) family protein / early nodulin ENOD18 family protein	11.3516	32.8548	13.4548	276.868	11.1006	88.8118	11.7	63.4082		Ofanto CTRL vs Heat UP	Ofanto CTRL vs Mixed UP	Ofanto Drought vs Mixed UP	Ofanto Heat Vs Mixed UP						Cluster 01
Ta.10997.1.S1_at	At3g58170	4e-49	Bet1-like SNARE 1-1 / Bet1 / Sft1-like SNARE 14a / BS14a (BET11)	593.9	1021.64	633.706	1831.11	825.417	1555.05	866.238	1288.26			Ofanto CTRL vs Mixed UP	Ofanto Drought vs Mixed UP							Cluster 01
Ta.11144.1.A1_at	At3g15730	9e-27	phospholipase D alpha 1 / PLD alpha 1 (PLDALPHA1) (PLD1) / choline phosphatase 1	21.6296	85.3239	29.5497	245.044	38.2512	136.714	43.579	117.96		Ofanto CTRL vs Heat UP	Ofanto CTRL vs Mixed UP	Ofanto Drought vs Mixed UP	Ofanto Heat Vs Mixed UP		Cappelli CTRL vs Heat UP	Cappelli CTRL vs Mixed UP			Cluster 01
Ta.11152.2.A1_a_at	At4g02280	4e-80	sucrose synthase, putative / sucrose-UDP glucosyltransferase, putative	66.5818	282.448	219.85	900.756	177.235	998.502	241.104	708.413	CTRL vs Drought UP	Ofanto CTRL vs Heat UP	Ofanto CTRL vs Mixed UP	Ofanto Drought vs Mixed UP	Ofanto Heat Vs Mixed UP		Cappelli CTRL vs Heat UP	Cappelli CTRL vs Mixed UP			Cluster 01
Ta.11152.3.S1_at	At4g02280	2e-69	sucrose synthase, putative / sucrose-UDP glucosyltransferase, putative	37.5788	176.57	138.828	474.971	118.564	511.735	123.794	330.767	CTRL vs Drought UP	Ofanto CTRL vs Heat UP	Ofanto CTRL vs Mixed UP	Ofanto Drought vs Mixed UP	Ofanto Heat Vs Mixed UP		Cappelli CTRL vs Heat UP	Cappelli CTRL vs Mixed UP			Cluster 01
Ta.11277.1.A1_at				102.602	165.267	114.895	241.934	95.9272	201.285	133.513	232.718				Ofanto Drought vs Mixed UP				Cappelli CTRL vs Mixed UP			Cluster 01
Ta.11325.1.S1_a_at				174.834	1256.1	253.288	2837.59	220.927	4189.23	387.253	2481.26		Ofanto CTRL vs Heat UP	Ofanto CTRL vs Mixed UP	Ofanto Drought vs Mixed UP	Ofanto Heat Vs Mixed UP		Cappelli CTRL vs Heat UP	Cappelli CTRL vs Mixed UP	Cappelli Drought vs Mixed UP		Cluster 01
Ta.11325.3.S1_a_at				93.6136	630.011	132.073	1440.3	122.598	1934.33	192.256	989.473		Ofanto CTRL vs Heat UP	Ofanto CTRL vs Mixed UP	Ofanto Drought vs Mixed UP	Ofanto Heat Vs Mixed UP		Cappelli CTRL vs Heat UP	Cappelli CTRL vs Mixed UP	Cappelli Drought vs Mixed UP		Cluster 01
Ta.11329.1.S1_at				562.112	706.86	546.415	1298.47	684.445	1675.34	589.808	1235.89			Ofanto CTRL vs Mixed UP	Ofanto Drought vs Mixed UP			Cappelli CTRL vs Heat UP				Cluster 01
Ta.11352.1.A1_at				172.105	216.607	180.733	315.004	171.242	373.614	182.677	285.012							Cappelli CTRL vs Heat UP				Cluster 01
Ta.1143.1.S1_at	At1g64550	1e-110	ABC transporter family protein	388.774	541.337	337.597	713.712	339.078	694.271	448.404	658.144				Ofanto Drought vs Mixed UP			Cappelli CTRL vs Heat UP				Cluster 01
Ta.11475.1.S1_x_at	At1g19310	4e-54	zinc finger (C3HC4-type RING finger) family protein	66.1124	99.7474	80.7875	138.241	84.221	129.088	85.652	131.193			Ofanto CTRL vs Mixed UP								Cluster 01
Ta.11617.1.S1_at	At4g00090	4e-82	transducin family protein / WD-40 repeat family protein	189.303	298.813	182.719	395.377	227.476	374.456	242.859	327.715			Ofanto CTRL vs Mixed UP	Ofanto Drought vs Mixed UP							Cluster 01
Ta.11668.2.S1_a_at	At2g37340	3e-84	splicing factor RSZ33 (RSZ33)	162.172	845.14	403.335	1717.23	391.968	1259.38	372.321	807.687	CTRL vs Drought UP	Ofanto CTRL vs Heat UP	Ofanto CTRL vs Mixed UP	Ofanto Drought vs Mixed UP	Ofanto Heat Vs Mixed UP		Cappelli CTRL vs Heat UP	Cappelli CTRL vs Mixed UP	Cappelli Drought vs Mixed UP		Cluster 01
Ta.11668.3.S1_a_at	At2g37340	3e-84	splicing factor RSZ33 (RSZ33)	86.6751	294.516	140.195	793.51	160.502	557.92	170.808	372.419		Ofanto CTRL vs Heat UP	Ofanto CTRL vs Mixed UP	Ofanto Drought vs Mixed UP	Ofanto Heat Vs Mixed UP		Cappelli CTRL vs Heat UP	Cappelli CTRL vs Mixed UP	Cappelli Drought vs Mixed UP		Cluster 01
Ta.11779.1.S1_at	At5g16120	2e-74	hydrolase, alpha/beta fold family protein	98.6705	186.593	114.57	349.057	160.309	446.413	130.423	408.66			Ofanto CTRL vs Mixed UP	Ofanto Drought vs Mixed UP							Cluster 01
Ta.11785.1.A1_at				259.802	492.795	294.861	703.202	315.919	588.294	388.515	542.506			Ofanto CTRL vs Mixed UP	Ofanto Drought vs Mixed UP							Cluster 01
Ta.11860.1.S1_at	At3g09180	2e-57	expressed protein	85.0416	119.628	83.304	206.296	105.905	217.891	104.18	155.435			Ofanto CTRL vs Mixed UP	Ofanto Drought vs Mixed UP			Cappelli CTRL vs Heat UP				Cluster 01
Ta.11907.1.S1_at	At4g39795	5e-11	senescence-associated protein-related	27.1839	74.2449	43.6004	308.971	47.1255	138.521	52.2921	144.664		Ofanto CTRL vs Heat UP	Ofanto CTRL vs Mixed UP	Ofanto Drought vs Mixed UP			Cappelli CTRL vs Heat UP				Cluster 01
Ta.11952.2.S1_s_at				314.281	1359.19	373.883	2204.58	494.661	2494.59	467.54	1959.15		Ofanto CTRL vs Heat UP	Ofanto CTRL vs Mixed UP	Ofanto Drought vs Mixed UP				Cappelli CTRL vs Mixed UP	Cappelli Drought vs Mixed UP		Cluster 01
Ta.12042.1.S1_at	At4g27670	6e-16	25.3 kDa small heat shock protein, chloroplast precursor (HSP25.3-P)	103.717	3399.9	87.929	12776.7	58.327	9122.42	118.13	8311.55		Ofanto CTRL vs Heat UP	Ofanto CTRL vs Mixed UP	Ofanto Drought vs Mixed UP			Cappelli CTRL vs Heat UP	Cappelli CTRL vs Mixed UP	Cappelli Drought vs Mixed UP		Cluster 01
Ta.12069.1.S1_at	At1g52560	1e-25	26.5 kDa class I small heat shock protein-like (HSP26.5-P)	25.2949	68.4284	24.5362	998.725	17.7688	1589.72	19.9404	867.452		Ofanto CTRL vs Heat UP	Ofanto CTRL vs Mixed UP	Ofanto Drought vs Mixed UP	Ofanto Heat Vs Mixed UP		Cappelli CTRL vs Heat UP	Cappelli CTRL vs Mixed UP			Cluster 01
Ta.12076.1.S1_at	At1g54050	2e-30	17.4 kDa class III heat shock protein (HSP17.4-CIII)	37.4717	412.163	42.9443	4640.78	25.6327	2694.5	34.9955	2059.68			Ofanto CTRL vs Mixed UP	Ofanto Drought vs Mixed UP			Cappelli CTRL vs Heat UP				Cluster 01
Ta.12088.1.S1_s_at	At2g14890	8e-05	arabinogalactan-protein (AGP9)	62.1549	148.59	120.881	678.408	111.327	674.423	104.025	568.444		Ofanto CTRL vs Heat UP	Ofanto CTRL vs Mixed UP	Ofanto Drought vs Mixed UP	Ofanto Heat Vs Mixed UP		Cappelli CTRL vs Heat UP				Cluster 01
Ta.12093.1.S1_x_at	At4g05470	3e-28	F-box family protein (FBL21)	113.742	206.1	132.066	234.338	141.769	223.016	148.632	207.739			Ofanto CTRL vs Mixed UP								Cluster 01
Ta.12180.1.S1_at	At1g17870	5e-28	expressed protein	136.595	3062.51	542.882	12529.6	387.25	10226.5	1388.9	8746.01	CTRL vs Drought UP	Ofanto CTRL vs Heat UP	Ofanto CTRL vs Mixed UP	Ofanto Drought vs Mixed UP	Ofanto Heat Vs Mixed UP	Cappelli CTRL vs Drought UP	Cappelli CTRL vs Heat UP	Cappelli CTRL vs Mixed UP	Cappelli Drought vs Mixed UP		Cluster 01
Ta.12225.1.S1_x_at	At3g24500	9e-42	ethylene-responsive transcriptional coactivator, putative	59.1941	654.573	42.186	4640.58	48.5902	2536.34	45.8514	1923.21			Ofanto CTRL vs Mixed UP	Ofanto Drought vs Mixed UP			Cappelli CTRL vs Heat UP		Cappelli Drought vs Mixed UP		Cluster 01
Ta.12225.2.S1_at	At3g24500	5e-14	ethylene-responsive transcriptional coactivator, putative	31.4697	914.739	33.7477	3539.2	44.2806	3025.77	35.0287	2501.54		Ofanto CTRL vs Heat UP	Ofanto CTRL vs Mixed UP	Ofanto Drought vs Mixed UP			Cappelli CTRL vs Heat UP	Cappelli CTRL vs Mixed UP	Cappelli Drought vs Mixed UP		Cluster 01
Ta.12225.3.S1_a_at	At3g24500	9e-42	ethylene-responsive transcriptional coactivator, putative	183.772	633.854	184.887	3323.83	153.893	1543.12	138.813	1059.7			Ofanto CTRL vs Mixed UP	Ofanto Drought vs Mixed UP			Cappelli CTRL vs Heat UP				Cluster 01
Ta.12251.2.S1_a_at	At1g17280	1e-72	ubiquitin-conjugating enzyme, putative	257.84	443.008	344.13	620.361	389.807	581.052	403.875	577.98			Ofanto CTRL vs Mixed UP								Cluster 01
Ta.12274.1.S1_a_at	At1g19140	9e-58	expressed protein	155.951	244.803	200.719	501.083	192.732	439.171	231.522	322.075			Ofanto CTRL vs Mixed UP	Ofanto Drought vs Mixed UP	Ofanto Heat Vs Mixed UP		Cappelli CTRL vs Heat UP				Cluster 01
Ta.12337.1.S1_at	At5g46180	3e-70	ornithine aminotransferase, putative / ornithine--oxo-acid aminotransferase, putative	110.75	598.773	199.238	1126.54	309.519	2305.36	180.018	1760.48		Ofanto CTRL vs Heat UP	Ofanto CTRL vs Mixed UP	Ofanto Drought vs Mixed UP			Cappelli CTRL vs Heat UP				Cluster 01
Ta.12338.1.S1_at	At2g04550	9e-81	dual specificity protein phosphatase family protein	223.745	333.387	224.562	659.2	243.414	611.901	231.074	499.71			Ofanto CTRL vs Mixed UP	Ofanto Drought vs Mixed UP			Cappelli CTRL vs Heat UP				Cluster 01
Ta.12338.2.S1_a_at	At2g04550	9e-81	dual specificity protein phosphatase family protein	83.2536	168.071	118.255	350.487	114.518	292.774	88.7881	194.683		Ofanto CTRL vs Heat UP	Ofanto CTRL vs Mixed UP	Ofanto Drought vs Mixed UP	Ofanto Heat Vs Mixed UP		Cappelli CTRL vs Heat UP				Cluster 01
Ta.12452.1.S1_at	At2g15230	2e-16	lipase family protein	350.398	453.257	334.574	553.209	331.73	688.517	326.389	563.355							Cappelli CTRL vs Heat UP				Cluster 01
Ta.12503.1.S1_at	At1g05350	1e-22	thiF family protein	218.247	407.57	234.53	818.59	311.28	698.725	359.517	475.955			Ofanto CTRL vs Mixed UP	Ofanto Drought vs Mixed UP	Ofanto Heat Vs Mixed UP		Cappelli CTRL vs Heat UP				Cluster 01
Ta.12503.1.S1_x_at	At1g05350	1e-22	thiF family protein	121.646	236.228	124.681	466.442	186.006	401.173	208.035	265.992			Ofanto CTRL vs Mixed UP	Ofanto Drought vs Mixed UP							Cluster 01
Ta.12527.1.S1_s_at	At2g21120	8e-53	expressed protein	264.532	640.217	266.865	1162.96	404.957	1071.88	479.001	1242.86		Ofanto CTRL vs Heat UP	Ofanto CTRL vs Mixed UP	Ofanto Drought vs Mixed UP			Cappelli CTRL vs Heat UP	Cappelli CTRL vs Mixed UP	Cappelli Drought vs Mixed UP		Cluster 01
Ta.12527.1.S1_x_at	At2g21120	8e-53	expressed protein	172.044	356.853	159.562	653.752	234.628	612.708	289.422	708.856		Ofanto CTRL vs Heat UP	Ofanto CTRL vs Mixed UP	Ofanto Drought vs Mixed UP			Cappelli CTRL vs Heat UP	Cappelli CTRL vs Mixed UP	Cappelli Drought vs Mixed UP		Cluster 01
Ta.12584.1.S1_at	At5g50970	2e-40	WD-40 repeat family protein	36.0001	67.8666	39.8101	142.83	42.455	85.2135	52.122	108.237			Ofanto CTRL vs Mixed UP	Ofanto Drought vs Mixed UP	Ofanto Heat Vs Mixed UP		Cappelli CTRL vs Heat UP	Cappelli CTRL vs Mixed UP	Cappelli Drought vs Mixed UP		Cluster 01
Ta.12641.1.S1_at	At3g02090	1e-32	mitochondrial processing peptidase beta subunit, putative	307.131	577.119	350.069	1092.49	303.072	1252.09	365.798	1083.89			Ofanto CTRL vs Mixed UP	Ofanto Drought vs Mixed UP			Cappelli CTRL vs Heat UP	Cappelli CTRL vs Mixed UP			Cluster 01
Ta.12706.1.S1_at	At3g07370	2e-51	tetratricopeptide repeat (TPR)-containing protein / U-box domain-containing protein	76.7178	112.732	68.7651	531.758	76.8341	644.115	57.3366	385.152			Ofanto CTRL vs Mixed UP	Ofanto Drought vs Mixed UP	Ofanto Heat Vs Mixed UP		Cappelli CTRL vs Heat UP				Cluster 01
Ta.12725.1.S1_at				191.24	463.831	243.963	685.721	239.228	571.644	223.66	497.936		Ofanto CTRL vs Heat UP	Ofanto CTRL vs Mixed UP	Ofanto Drought vs Mixed UP			Cappelli CTRL vs Heat UP	Cappelli CTRL vs Mixed UP	Cappelli Drought vs Mixed UP		Cluster 01
Ta.12732.1.S1_at	At3g48880	5e-14	F-box family protein	87.0081	257.815	113.935	343.899	113.474	299.39	138.222	275.097		Ofanto CTRL vs Heat UP	Ofanto CTRL vs Mixed UP	Ofanto Drought vs Mixed UP			Cappelli CTRL vs Heat UP	Cappelli CTRL vs Mixed UP			Cluster 01
Ta.1274.1.S1_a_at	At1g30070	3e-66	SGS domain-containing protein	255.846	1527.61	265.392	7533.08	494.891	6820.51	674.962	4843.51		Ofanto CTRL vs Heat UP	Ofanto CTRL vs Mixed UP	Ofanto Drought vs Mixed UP	Ofanto Heat Vs Mixed UP		Cappelli CTRL vs Heat UP	Cappelli CTRL vs Mixed UP	Cappelli Drought vs Mixed UP		Cluster 01
Ta.1274.1.S1_x_at	At1g30070	3e-66	SGS domain-containing protein	201.258	1186.86	247.122	4711.55	427.81	4112.98	607.348	3302.67		Ofanto CTRL vs Heat UP	Ofanto CTRL vs Mixed UP	Ofanto Drought vs Mixed UP	Ofanto Heat Vs Mixed UP		Cappelli CTRL vs Heat UP	Cappelli CTRL vs Mixed UP	Cappelli Drought vs Mixed UP		Cluster 01
Ta.1274.2.S1_at	At1g30070	2e-51	SGS domain-containing protein	133.18	1005.57	144.129	5307.4	183.652	4423.47	285.619	3417.14		Ofanto CTRL vs Heat UP	Ofanto CTRL vs Mixed UP	Ofanto Drought vs Mixed UP	Ofanto Heat Vs Mixed UP		Cappelli CTRL vs Heat UP	Cappelli CTRL vs Mixed UP	Cappelli Drought vs Mixed UP		Cluster 01
Ta.1274.2.S1_x_at	At1g30070	2e-51	SGS domain-containing protein	131.077	938.467	142.183	4403.16	214.483	4007.85	308.068	2956.7		Ofanto CTRL vs Heat UP	Ofanto CTRL vs Mixed UP	Ofanto Drought vs Mixed UP	Ofanto Heat Vs Mixed UP		Cappelli CTRL vs Heat UP	Cappelli CTRL vs Mixed UP	Cappelli Drought vs Mixed UP		Cluster 01
Ta.1274.3.S1_at	At1g30070	1e-42	SGS domain-containing protein	100.049	179.041	101.08	1182.53	88.8674	913.894	101.277	572.254			Ofanto CTRL vs Mixed UP	Ofanto Drought vs Mixed UP	Ofanto Heat Vs Mixed UP		Cappelli CTRL vs Heat UP	Cappelli CTRL vs Mixed UP	Cappelli Drought vs Mixed UP		Cluster 01
Ta.1274.3.S1_x_at	At1g30070	1e-42	SGS domain-containing protein	77.1289	317.64	82.5063	1702.03	102.689	1235.5	122.106	803.466			Ofanto CTRL vs Mixed UP	Ofanto Drought vs Mixed UP	Ofanto Heat Vs Mixed UP		Cappelli CTRL vs Heat UP	Cappelli CTRL vs Mixed UP	Cappelli Drought vs Mixed UP		Cluster 01
Ta.1282.4.S1_at	At5g59320	9e-25	lipid transfer protein 3 (LTP3)	230.719	2322.91	405.851	3043.52	220.675	4129.7	357.761	2656.2		Ofanto CTRL vs Heat UP	Ofanto CTRL vs Mixed UP	Ofanto Drought vs Mixed UP			Cappelli CTRL vs Heat UP	Cappelli CTRL vs Mixed UP	Cappelli Drought vs Mixed UP		Cluster 01
Ta.1286.1.S1_at	At1g03140	2e-67	splicing factor Prp18 family protein	256.67	490.045	324.213	664.295	346.387	551.856	362.079	471.961			Ofanto CTRL vs Mixed UP	Ofanto Drought vs Mixed UP							Cluster 01
Ta.12913.1.S1_at	At1g29690	1e-87	expressed protein	93.6065	132.161	129.765	220.248	97.9703	204.431	107.203	173.649			Ofanto CTRL vs Mixed UP				Cappelli CTRL vs Heat UP				Cluster 01
Ta.13173.1.S1_at	At3g29810	8e-47	phytochelatin synthetase family protein / COBRA cell expansion protein COBL2	15.1311	25.9299	16.1263	124.72	16.0781	97.033	17.9108	69.6122			Ofanto CTRL vs Mixed UP	Ofanto Drought vs Mixed UP	Ofanto Heat Vs Mixed UP		Cappelli CTRL vs Heat UP	Cappelli CTRL vs Mixed UP	Cappelli Drought vs Mixed UP		Cluster 01
Ta.1318.1.S1_at	At3g12050	1e-69	Aha1 domain-containing protein	919.513	1191.7	960.065	3260.13	1068.49	2893.57	1076.04	2136.79			Ofanto CTRL vs Mixed UP	Ofanto Drought vs Mixed UP	Ofanto Heat Vs Mixed UP		Cappelli CTRL vs Heat UP				Cluster 01
Ta.132.1.S1_a_at	At3g46230	5e-61	17.4 kDa class I heat shock protein (HSP17.4-CI)	225.357	4657.66	194.502	16997.7	288.672	17050.6	248.001	15239		Ofanto CTRL vs Heat UP	Ofanto CTRL vs Mixed UP	Ofanto Drought vs Mixed UP			Cappelli CTRL vs Heat UP	Cappelli CTRL vs Mixed UP	Cappelli Drought vs Mixed UP		Cluster 01
Ta.13212.2.S1_a_at	At2g17975	2e-35	zinc finger (Ran-binding) family protein	26.3485	97.5423	46.0749	136.615	46.1155	150.432	43.1646	80.0597		Ofanto CTRL vs Heat UP	Ofanto CTRL vs Mixed UP	Ofanto Drought vs Mixed UP			Cappelli CTRL vs Heat UP				Cluster 01
Ta.13216.1.S1_at	At2g41760	7e-59	expressed protein	56.5011	110.89	78.5664	157.557	64.8007	145.806	90.9853	138.638			Ofanto CTRL vs Mixed UP	Ofanto Drought vs Mixed UP			Cappelli CTRL vs Heat UP				Cluster 01
Ta.13291.1.S1_at	At2g27580	8e-36	zinc finger (AN1-like) family protein	342.548	745.909	480.259	1311.6	558.921	887.31	522.517	881.009		Ofanto CTRL vs Heat UP	Ofanto CTRL vs Mixed UP	Ofanto Drought vs Mixed UP							Cluster 01
Ta.13349.1.S1_a_at	At3g24506	4e-32	expressed protein	481.447	977.643	520.842	1502.83	532.332	1850.64	721.337	1607.42		Ofanto CTRL vs Heat UP	Ofanto CTRL vs Mixed UP	Ofanto Drought vs Mixed UP			Cappelli CTRL vs Heat UP	Cappelli CTRL vs Mixed UP	Cappelli Drought vs Mixed UP		Cluster 01
Ta.13367.1.S1_x_at	At1g61080	0.0001	proline-rich family protein	81.221	162.79	111.504	220.328	98.631	192.5	88.352	161.916		Ofanto CTRL vs Heat UP	Ofanto CTRL vs Mixed UP								Cluster 01
Ta.13370.1.A1_at	At3g52850	7e-69	vacuolar sorting receptor, putative	36.6816	448.365	31.1976	3454.28	121.544	3575.73	90.5409	2035.04		Ofanto CTRL vs Heat UP	Ofanto CTRL vs Mixed UP	Ofanto Drought vs Mixed UP	Ofanto Heat Vs Mixed UP		Cappelli CTRL vs Heat UP	Cappelli CTRL vs Mixed UP	Cappelli Drought vs Mixed UP		Cluster 01
Ta.13376.1.S1_at	At1g02160	7e-21	expressed protein	260.873	421.551	319.881	586.1	346.791	807.092	350.801	638.056			Ofanto CTRL vs Mixed UP				Cappelli CTRL vs Heat UP				Cluster 01
Ta.13390.1.S1_at	At3g07800	1e-72	thymidine kinase, putative	324.811	888.529	410.077	1095.51	351.307	1169.25	507.729	1168.28		Ofanto CTRL vs Heat UP	Ofanto CTRL vs Mixed UP	Ofanto Drought vs Mixed UP			Cappelli CTRL vs Heat UP	Cappelli CTRL vs Mixed UP	Cappelli Drought vs Mixed UP		Cluster 01
Ta.13401.1.S1_a_at				32.5025	126.084	34.3226	538.443	35.4247	287.751	50.8142	289.187		Ofanto CTRL vs Heat UP	Ofanto CTRL vs Mixed UP	Ofanto Drought vs Mixed UP	Ofanto Heat Vs Mixed UP		Cappelli CTRL vs Heat UP	Cappelli CTRL vs Mixed UP	Cappelli Drought vs Mixed UP		Cluster 01
Ta.13405.1.A1_at	At1g51130	1e-56	expressed protein	405.67	549.175	380.223	897.796	385.98	718.629	382.673	653.082			Ofanto CTRL vs Mixed UP	Ofanto Drought vs Mixed UP							Cluster 01
Ta.13591.1.A1_at	At5g17070	1e-33	expressed protein	106.951	185.65	135.592	243.739	107.01	206.605	133.962	194.87			Ofanto CTRL vs Mixed UP								Cluster 01
Ta.13761.1.S1_s_at	At5g41770	2e-30	crooked neck protein, putative / cell cycle protein, putative	188.828	319.329	178.496	448.077	206.237	464.723	238.325	460.421			Ofanto CTRL vs Mixed UP	Ofanto Drought vs Mixed UP			Cappelli CTRL vs Heat UP	Cappelli CTRL vs Mixed UP			Cluster 01
Ta.1383.1.S1_s_at	At5g48230	1e-108	acetyl-CoA C-acyltransferase, putative / 3-ketoacyl-CoA thiolase, putative	179.089	384.434	178.452	531.483	234.819	890.79	243.416	795.256		Ofanto CTRL vs Heat UP	Ofanto CTRL vs Mixed UP	Ofanto Drought vs Mixed UP			Cappelli CTRL vs Heat UP				Cluster 01
Ta.13849.1.S1_at	At5g58230	1e-102	WD-40 repeat protein (MSI1)	241.285	300.019	243.158	615.795	283.171	681.408	298.746	496.753			Ofanto CTRL vs Mixed UP	Ofanto Drought vs Mixed UP	Ofanto Heat Vs Mixed UP		Cappelli CTRL vs Heat UP				Cluster 01
Ta.13857.1.S1_at	At2g45720	1e-33	armadillo/beta-catenin repeat family protein	55.5101	116.454	75.2125	381.193	88.0734	220.78	100.655	197.186		Ofanto CTRL vs Heat UP	Ofanto CTRL vs Mixed UP	Ofanto Drought vs Mixed UP	Ofanto Heat Vs Mixed UP		Cappelli CTRL vs Heat UP	Cappelli CTRL vs Mixed UP			Cluster 01
Ta.13860.1.S1_at	At5g58110	2e-31	expressed protein	609.185	1515.65	648.445	4638.59	1075.3	3380.85	997.206	3022.92			Ofanto CTRL vs Mixed UP	Ofanto Drought vs Mixed UP			Cappelli CTRL vs Heat UP	Cappelli CTRL vs Mixed UP	Cappelli Drought vs Mixed UP		Cluster 01
Ta.13860.1.S1_x_at	At5g58110	2e-31	expressed protein	454.837	1131.08	466.354	3794.95	799.297	2700.2	749.534	2305.2			Ofanto CTRL vs Mixed UP	Ofanto Drought vs Mixed UP			Cappelli CTRL vs Heat UP				Cluster 01
Ta.13872.1.S1_at				26.1285	50.1079	30.0007	112.134	35.2277	97.3064	42.6299	104.022			Ofanto CTRL vs Mixed UP	Ofanto Drought vs Mixed UP	Ofanto Heat Vs Mixed UP		Cappelli CTRL vs Heat UP				Cluster 01
Ta.13972.1.S1_at	At1g17080	3e-40	expressed protein	268.441	615.572	377.114	1149.3	456.873	1402.65	350.087	1020.67		Ofanto CTRL vs Heat UP	Ofanto CTRL vs Mixed UP	Ofanto Drought vs Mixed UP			Cappelli CTRL vs Heat UP				Cluster 01
Ta.13997.1.S1_at	At1g05270	3e-69	TraB family protein	119.914	171.023	137.188	353.061	168.295	354.748	155.419	261.057			Ofanto CTRL vs Mixed UP	Ofanto Drought vs Mixed UP	Ofanto Heat Vs Mixed UP		Cappelli CTRL vs Heat UP				Cluster 01
Ta.14018.1.S1_at	At3g11830	1e-121	chaperonin, putative	569.191	815.032	587.399	1171.7	720.939	1227.57	830.746	1121.78			Ofanto CTRL vs Mixed UP								Cluster 01
Ta.14019.1.S1_s_at	At4g23493	3e-08	expressed protein	6.70729	211.198	7.58111	1306.28	7.40575	1704.85	7.57108	1326.01		Ofanto CTRL vs Heat UP	Ofanto CTRL vs Mixed UP	Ofanto Drought vs Mixed UP	Ofanto Heat Vs Mixed UP		Cappelli CTRL vs Heat UP	Cappelli CTRL vs Mixed UP	Cappelli Drought vs Mixed UP		Cluster 01
Ta.14026.1.S1_at	At3g07090	4e-69	expressed protein	138.324	336.76	151.851	1427.31	156.499	673.553	141.562	625.611			Ofanto CTRL vs Mixed UP	Ofanto Drought vs Mixed UP							Cluster 01
Ta.14040.1.A1_at	At5g44080	2e-23	bZIP transcription factor family protein	266.423	485.361	263.132	994.5	330.572	1197.73	359.693	903.431			Ofanto CTRL vs Mixed UP	Ofanto Drought vs Mixed UP	Ofanto Heat Vs Mixed UP		Cappelli CTRL vs Heat UP				Cluster 01
Ta.14083.1.S1_at	At1g73177	8e-18	expressed protein	68.5154	151.782	79.2988	209.683	102.553	268.797	109.91	229.982		Ofanto CTRL vs Heat UP	Ofanto CTRL vs Mixed UP	Ofanto Drought vs Mixed UP							Cluster 01
Ta.14086.1.S1_at	At1g26150	0.0005	protein kinase family protein	1033.9	4034.91	1357.48	4479.66	1045.6	5111.83	1094.9	3684.6		Ofanto CTRL vs Heat UP	Ofanto CTRL vs Mixed UP	Ofanto Drought vs Mixed UP			Cappelli CTRL vs Heat UP	Cappelli CTRL vs Mixed UP	Cappelli Drought vs Mixed UP		Cluster 01
Ta.14091.1.S1_at	At3g05870	2e-30	zinc finger (C3HC4-type RING finger) family protein	73.4976	350.339	112.43	418.377	108.35	367.245	140.021	335.769		Ofanto CTRL vs Heat UP	Ofanto CTRL vs Mixed UP	Ofanto Drought vs Mixed UP			Cappelli CTRL vs Heat UP	Cappelli CTRL vs Mixed UP	Cappelli Drought vs Mixed UP		Cluster 01
Ta.1415.1.S1_at	At4g02450	2e-31	glycine-rich protein	337.915	905.889	354.772	2296.51	417.473	2234.26	509.759	1699.5		Ofanto CTRL vs Heat UP	Ofanto CTRL vs Mixed UP	Ofanto Drought vs Mixed UP	Ofanto Heat Vs Mixed UP		Cappelli CTRL vs Heat UP				Cluster 01
Ta.14175.1.S1_at	At4g02980	2e-57	auxin-binding protein 1 (ABP1)	374.014	836.483	426.544	1075.55	293.604	1483.26	535.114	958.635		Ofanto CTRL vs Heat UP	Ofanto CTRL vs Mixed UP	Ofanto Drought vs Mixed UP			Cappelli CTRL vs Heat UP	Cappelli CTRL vs Mixed UP			Cluster 01
Ta.14245.1.S1_a_at	At1g17370	5e-79	oligouridylate-binding protein, putative	685.485	1306.66	672.221	2730.95	789.015	2221.18	1026.22	2052.64			Ofanto CTRL vs Mixed UP	Ofanto Drought vs Mixed UP	Ofanto Heat Vs Mixed UP		Cappelli CTRL vs Heat UP	Cappelli CTRL vs Mixed UP	Cappelli Drought vs Mixed UP		Cluster 01
Ta.14245.1.S1_x_at	At1g17370	5e-79	oligouridylate-binding protein, putative	462.199	792.489	418.354	1491.76	499.698	1156.76	616.166	1161.51			Ofanto CTRL vs Mixed UP	Ofanto Drought vs Mixed UP			Cappelli CTRL vs Heat UP	Cappelli CTRL vs Mixed UP			Cluster 01
Ta.14245.2.A1_x_at	At3g14100	5e-22	oligouridylate-binding protein, putative	571.911	1057.46	571.45	2166.61	665.527	1770.78	802.183	1650.26			Ofanto CTRL vs Mixed UP	Ofanto Drought vs Mixed UP	Ofanto Heat Vs Mixed UP		Cappelli CTRL vs Heat UP	Cappelli CTRL vs Mixed UP	Cappelli Drought vs Mixed UP		Cluster 01
Ta.1425.1.S1_a_at	At4g34660	3e-41	SH3 domain-containing protein 2 (SH3P2)	189.571	328.151	175.94	756.305	247.526	876.629	253.907	672.21			Ofanto CTRL vs Mixed UP	Ofanto Drought vs Mixed UP	Ofanto Heat Vs Mixed UP		Cappelli CTRL vs Heat UP	Cappelli CTRL vs Mixed UP	Cappelli Drought vs Mixed UP		Cluster 01
Ta.14254.1.S1_at	At1g31480	3e-68	shoot gravitropism 2 (SGR2)	77.0617	164.802	101.615	286.531	141.134	366.712	144.343	300.636		Ofanto CTRL vs Heat UP	Ofanto CTRL vs Mixed UP	Ofanto Drought vs Mixed UP			Cappelli CTRL vs Heat UP				Cluster 01
Ta.1432.1.A1_at	At3g08590	4e-81	2, 3-biphosphoglycerate-independent phosphoglycerate mutase, putative / phosphoglyceromutase, putative	10.9786	21.8405	12.0456	121.111	10.2811	127.84	8.43704	122.947			Ofanto CTRL vs Mixed UP	Ofanto Drought vs Mixed UP	Ofanto Heat Vs Mixed UP		Cappelli CTRL vs Heat UP	Cappelli CTRL vs Mixed UP	Cappelli Drought vs Mixed UP		Cluster 01
Ta.1432.2.S1_at	At3g08590	6e-90	2, 3-biphosphoglycerate-independent phosphoglycerate mutase, putative / phosphoglyceromutase, putative	8.93786	33.1782	11.8679	301.659	12.6073	323.979	11.2138	120.617		Ofanto CTRL vs Heat UP	Ofanto CTRL vs Mixed UP	Ofanto Drought vs Mixed UP	Ofanto Heat Vs Mixed UP		Cappelli CTRL vs Heat UP	Cappelli CTRL vs Mixed UP	Cappelli Drought vs Mixed UP		Cluster 01
Ta.14364.2.S1_at	At1g17130	8e-86	cell cycle control protein-related	100.947	190.009	86.8225	307.665	102.586	248.262	116.993	183.461			Ofanto CTRL vs Mixed UP	Ofanto Drought vs Mixed UP			Cappelli CTRL vs Heat UP				Cluster 01
Ta.14404.1.S1_a_at	At2g36930	7e-42	zinc finger (C2H2 type) family protein	608.36	1124.68	771.212	1298.75	865.733	1342.03	894.186	1178.64			Ofanto CTRL vs Mixed UP								Cluster 01
Ta.14404.3.S1_x_at	At2g36930	1e-17	zinc finger (C2H2 type) family protein	512.966	1026.55	625.081	1196.98	744.771	1215.59	793.009	1088.41		Ofanto CTRL vs Heat UP	Ofanto CTRL vs Mixed UP								Cluster 01
Ta.14429.1.S1_at	At1g21720	2e-93	20S proteasome beta subunit C1 (PBC1) (PRCT)	413.944	626.912	455.626	926.878	530.936	797.458	443.033	702.84			Ofanto CTRL vs Mixed UP	Ofanto Drought vs Mixed UP							Cluster 01
Ta.14431.1.S1_at	At4g22745	8e-38	methyl-CpG-binding domain-containing protein	128.919	311.597	166.075	328.372	171.092	319.213	186.689	299.801		Ofanto CTRL vs Heat UP	Ofanto CTRL vs Mixed UP								Cluster 01
Ta.14465.1.S1_a_at	At2g03870	7e-42	small nuclear ribonucleoprotein, putative / snRNP, putative / Sm protein, putative	291.628	557.023	359.31	722.905	402.121	1027.63	460.345	790.319			Ofanto CTRL vs Mixed UP	Ofanto Drought vs Mixed UP			Cappelli CTRL vs Heat UP				Cluster 01
Ta.14476.2.S1_at	At2g40960	3e-43	expressed protein	1880.14	3454.28	1684.83	6006.08	2154.95	4548.47	2250.91	4781.16			Ofanto CTRL vs Mixed UP	Ofanto Drought vs Mixed UP			Cappelli CTRL vs Heat UP	Cappelli CTRL vs Mixed UP	Cappelli Drought vs Mixed UP		Cluster 01
Ta.14506.1.S1_s_at	At4g25660	6e-90	expressed protein	146.168	250.15	172.23	474.665	165.105	341.149	166.435	269.129			Ofanto CTRL vs Mixed UP	Ofanto Drought vs Mixed UP			Cappelli CTRL vs Heat UP				Cluster 01
Ta.14526.1.S1_s_at	At5g01350	3e-13	expressed protein	349.516	840.352	453.633	1461.28	584.874	1099.03	556.696	815.924		Ofanto CTRL vs Heat UP	Ofanto CTRL vs Mixed UP	Ofanto Drought vs Mixed UP							Cluster 01
Ta.14617.1.S1_at	At5g66780	4e-08	expressed protein	15.1909	2795.59	11.8154	10520.8	16.3707	11376.7	32.8651	10860.3		Ofanto CTRL vs Heat UP	Ofanto CTRL vs Mixed UP	Ofanto Drought vs Mixed UP	Ofanto Heat Vs Mixed UP		Cappelli CTRL vs Heat UP	Cappelli CTRL vs Mixed UP	Cappelli Drought vs Mixed UP		Cluster 01
Ta.14644.2.S1_x_at	At1g08830	9e-70	superoxide dismutase (Cu-Zn) (SODCC) / copper/zinc superoxide dismutase (CSD1)	2255.46	4656.52	2991.73	6454.75	3820.39	6793.66	4146.16	6224.33		Ofanto CTRL vs Heat UP	Ofanto CTRL vs Mixed UP	Ofanto Drought vs Mixed UP							Cluster 01
Ta.14694.1.S1_at				62.1221	109.028	62.7	206.183	80.9172	289.808	98.0413	228.369			Ofanto CTRL vs Mixed UP	Ofanto Drought vs Mixed UP			Cappelli CTRL vs Heat UP				Cluster 01
Ta.14719.1.A1_at				167.09	235.639	174.527	464.222	220.708	378.581	200.857	447.277			Ofanto CTRL vs Mixed UP	Ofanto Drought vs Mixed UP							Cluster 01
Ta.1483.1.S1_a_at	At3g08890	3e-75	expressed protein	457.103	927.769	546.414	1114.45	577.478	1062.68	579.172	869.129		Ofanto CTRL vs Heat UP	Ofanto CTRL vs Mixed UP	Ofanto Drought vs Mixed UP							Cluster 01
Ta.14934.1.S1_at				20.1257	68.041	17.1225	290.571	17.0313	830.084	21.7005	578.891			Ofanto CTRL vs Mixed UP	Ofanto Drought vs Mixed UP	Ofanto Heat Vs Mixed UP		Cappelli CTRL vs Heat UP	Cappelli CTRL vs Mixed UP			Cluster 01
Ta.15034.1.S1_at	At3g56310	1e-11	alpha-galactosidase, putative / melibiase, putative / alpha-D-galactoside galactohydrolase, putative	79.2968	289.23	94.3328	434.328	114.712	556.273	148.518	475.825		Ofanto CTRL vs Heat UP	Ofanto CTRL vs Mixed UP	Ofanto Drought vs Mixed UP			Cappelli CTRL vs Heat UP				Cluster 01
Ta.15042.1.A1_at	At1g07040	3e-41	expressed protein	116.408	555.565	274.295	2262.58	525.718	4267.05	262.252	3088.12	CTRL vs Drought UP	Ofanto CTRL vs Heat UP	Ofanto CTRL vs Mixed UP	Ofanto Drought vs Mixed UP			Cappelli CTRL vs Heat UP				Cluster 01
Ta.15150.1.S1_at				28.476	77.3156	35.9629	263.632	37.5303	254.624	47.922	182.525		Ofanto CTRL vs Heat UP	Ofanto CTRL vs Mixed UP	Ofanto Drought vs Mixed UP	Ofanto Heat Vs Mixed UP		Cappelli CTRL vs Heat UP				Cluster 01
Ta.15150.1.S1_x_at	At1g03090	1e-100	methylcrotonyl-CoA carboxylase alpha chain, mitochondrial / 3-methylcrotonyl-CoA carboxylase 1 (MCCA)	48.8977	129.39	59.8519	402.899	71.0394	420.804	90.547	296.518		Ofanto CTRL vs Heat UP	Ofanto CTRL vs Mixed UP	Ofanto Drought vs Mixed UP	Ofanto Heat Vs Mixed UP		Cappelli CTRL vs Heat UP				Cluster 01
Ta.15160.1.S1_at	At3g55570	5e-16	hypothetical protein	45.1536	174.087	68.1767	363.698	91.6079	306.272	94.1904	353.631		Ofanto CTRL vs Heat UP	Ofanto CTRL vs Mixed UP	Ofanto Drought vs Mixed UP			Cappelli CTRL vs Heat UP	Cappelli CTRL vs Mixed UP	Cappelli Drought vs Mixed UP		Cluster 01
Ta.1573.1.S1_at	At5g63400	2e-89	adenylate kinase	136.782	428.488	181.393	983.931	213.233	1160.92	218.653	867.026		Ofanto CTRL vs Heat UP	Ofanto CTRL vs Mixed UP	Ofanto Drought vs Mixed UP	Ofanto Heat Vs Mixed UP		Cappelli CTRL vs Heat UP	Cappelli CTRL vs Mixed UP	Cappelli Drought vs Mixed UP		Cluster 01
Ta.1573.2.S1_x_at	At5g63400	8e-28	adenylate kinase	19.2875	108.711	37.2891	250.26	38.938	273.01	41.3981	155.881		Ofanto CTRL vs Heat UP	Ofanto CTRL vs Mixed UP	Ofanto Drought vs Mixed UP	Ofanto Heat Vs Mixed UP		Cappelli CTRL vs Heat UP	Cappelli CTRL vs Mixed UP	Cappelli Drought vs Mixed UP		Cluster 01
Ta.15822.1.S1_at	At3g02300	3e-77	regulator of chromosome condensation (RCC1) family protein	243.787	368.248	269.789	782.992	323.665	528.77	339.566	476.234			Ofanto CTRL vs Mixed UP	Ofanto Drought vs Mixed UP							Cluster 01
Ta.1584.1.S1_a_at	At3g20970	7e-99	nitrogen fixation NifU-like family protein	307.637	446.766	303.301	612.183	348.862	743.537	390.097	549.291				Ofanto Drought vs Mixed UP			Cappelli CTRL vs Heat UP				Cluster 01
Ta.1584.1.S1_at	At3g20970	7e-99	nitrogen fixation NifU-like family protein	370.639	536.502	376.156	819.457	463.555	1053.61	456.339	778.698			Ofanto CTRL vs Mixed UP	Ofanto Drought vs Mixed UP			Cappelli CTRL vs Heat UP				Cluster 01
Ta.1584.1.S1_x_at	At3g20970	7e-99	nitrogen fixation NifU-like family protein	329.372	496.907	326.249	712.164	423.251	909.342	420.842	674.321			Ofanto CTRL vs Mixed UP	Ofanto Drought vs Mixed UP			Cappelli CTRL vs Heat UP				Cluster 01
Ta.1584.2.S1_at	At1g51390	5e-08	nitrogen fixation NifU-like family protein	86.087	105.105	81.9336	166.035	100.857	202.818	98.6475	151.977				Ofanto Drought vs Mixed UP							Cluster 01
Ta.1597.1.S1_at	At5g61060	7e-88	histone deacetylase family protein	342.554	475.752	384.506	759.936	429.69	589.711	422.18	538.298			Ofanto CTRL vs Mixed UP								Cluster 01
Ta.16041.1.A1_a_at	At5g50260	5e-07	cysteine proteinase, putative	107.846	184.164	129.023	250.832	140.128	323.091	135.935	279.872			Ofanto CTRL vs Mixed UP				Cappelli CTRL vs Heat UP				Cluster 01
Ta.1605.1.S1_at	At1g65000	4e-32	expressed protein	163.397	285.202	181.185	348.818	184.795	320.185	174.929	256.585			Ofanto CTRL vs Mixed UP								Cluster 01
Ta.16072.1.S1_at	At2g25140	1e-37	heat shock protein 100, putative / HSP100, putative / heat shock protein clpB, putative / HSP100/ClpB, putativ	11.0203	24.8983	10.7114	205.804	10.5448	220.534	10.9965	70.6416			Ofanto CTRL vs Mixed UP	Ofanto Drought vs Mixed UP	Ofanto Heat Vs Mixed UP		Cappelli CTRL vs Heat UP				Cluster 01
Ta.16135.1.A1_at	At4g17090	7e-29	beta-amylase (CT-BMY) / 1,4-alpha-D-glucan maltohydrolase	72.5155	356.379	126.844	995.774	203.836	851.708	124.407	609.357		Ofanto CTRL vs Heat UP	Ofanto CTRL vs Mixed UP	Ofanto Drought vs Mixed UP	Ofanto Heat Vs Mixed UP		Cappelli CTRL vs Heat UP				Cluster 01
Ta.16163.1.S1_at				13.1704	26.2431	15.8783	105.592	18.7074	102.608	16.6959	86.4802			Ofanto CTRL vs Mixed UP	Ofanto Drought vs Mixed UP	Ofanto Heat Vs Mixed UP		Cappelli CTRL vs Heat UP				Cluster 01
Ta.1633.1.S1_a_at	At5g53800	5e-66	expressed protein	277.92	411.027	284.115	666.142	321.453	808.078	433.406	678.266			Ofanto CTRL vs Mixed UP	Ofanto Drought vs Mixed UP			Cappelli CTRL vs Heat UP	Cappelli CTRL vs Mixed UP			Cluster 01
Ta.16511.2.S1_a_at	At5g08450	6e-57	expressed protein	61.0117	114.072	98.5126	162.716	96.6955	147.689	95.6974	143.214			Ofanto CTRL vs Mixed UP								Cluster 01
Ta.1658.1.S1_at	At3g61790	1e-118	seven in absentia (SINA) family protein	153.932	269.823	177.403	409.883	178.358	281.786	209.057	292.375			Ofanto CTRL vs Mixed UP	Ofanto Drought vs Mixed UP							Cluster 01
Ta.1664.1.S1_at	At5g22360	3e-81	synaptobrevin family protein	146.505	328.046	186.067	445.563	268.732	680.856	225.881	467.349		Ofanto CTRL vs Heat UP	Ofanto CTRL vs Mixed UP	Ofanto Drought vs Mixed UP			Cappelli CTRL vs Heat UP				Cluster 01
Ta.16671.1.S1_at	At1g31120	5e-93	potassium transporter family protein	58.2696	113.55	80.0604	165.666	62.8898	130.763	86.7575	130.849			Ofanto CTRL vs Mixed UP	Ofanto Drought vs Mixed UP			Cappelli CTRL vs Heat UP				Cluster 01
Ta.1669.1.S1_at	At5g26740	1e-65	expressed protein	136.921	269.729	164.89	401.828	191.872	292.41	180.637	266.561			Ofanto CTRL vs Mixed UP	Ofanto Drought vs Mixed UP							Cluster 01
Ta.16789.1.S1_at	At3g20560	2e-83	thioredoxin family protein	457.773	636.343	439.905	919.84	624.622	985.882	567.829	757.339			Ofanto CTRL vs Mixed UP	Ofanto Drought vs Mixed UP							Cluster 01
Ta.16855.1.S1_at	At5g22040	5e-28	expressed protein	134.45	231.795	158.873	338.532	154.232	247.722	191.065	247.378			Ofanto CTRL vs Mixed UP	Ofanto Drought vs Mixed UP							Cluster 01
Ta.1704.1.S1_at				59.2108	193.605	64.7571	588.461	97.9524	573.603	102.103	505.015		Ofanto CTRL vs Heat UP	Ofanto CTRL vs Mixed UP	Ofanto Drought vs Mixed UP	Ofanto Heat Vs Mixed UP		Cappelli CTRL vs Heat UP	Cappelli CTRL vs Mixed UP			Cluster 01
Ta.17201.1.S1_at	At4g37210	1e-40	tetratricopeptide repeat (TPR)-containing protein	339.901	505.837	360.818	765.614	385.683	696.853	416.249	622.444			Ofanto CTRL vs Mixed UP	Ofanto Drought vs Mixed UP							Cluster 01
Ta.17201.2.S1_a_at	At4g37210	1e-40	tetratricopeptide repeat (TPR)-containing protein	208.699	414.665	261.545	580.916	313.085	489.422	323.526	424.534			Ofanto CTRL vs Mixed UP	Ofanto Drought vs Mixed UP							Cluster 01
Ta.1794.1.S1_at	At4g33540	1e-72	metallo-beta-lactamase family protein	31.5573	50.978	49.7414	116.85	48.7818	143.209	37.7212	101.353			Ofanto CTRL vs Mixed UP	Ofanto Drought vs Mixed UP	Ofanto Heat Vs Mixed UP		Cappelli CTRL vs Heat UP				Cluster 01
Ta.1805.2.S1_a_at	At4g03180	2e-39	expressed protein	87.1652	184.824	103.984	186.491	97.5128	203.84	112.468	196.879		Ofanto CTRL vs Heat UP	Ofanto CTRL vs Mixed UP								Cluster 01
Ta.18382.2.S1_x_at	At3g52230	6e-07	expressed protein	411.358	676.186	399.303	893.664	401.248	754.624	507.108	660.727			Ofanto CTRL vs Mixed UP	Ofanto Drought vs Mixed UP							Cluster 01
Ta.1842.2.S1_at	At1g67280	1e-95	lactoylglutathione lyase, putative / glyoxalase I, putative	1401.09	2352.99	1805.6	3310.24	1831.3	3680.58	1976.24	2667.49			Ofanto CTRL vs Mixed UP				Cappelli CTRL vs Heat UP				Cluster 01
Ta.18529.1.S1_at				149.839	395.703	159.515	593.313	185.633	849.099	201.29	773.481		Ofanto CTRL vs Heat UP	Ofanto CTRL vs Mixed UP	Ofanto Drought vs Mixed UP			Cappelli CTRL vs Heat UP	Cappelli CTRL vs Mixed UP	Cappelli Drought vs Mixed UP		Cluster 01
Ta.18581.1.S1_at				462.529	1949.92	460.049	9929.88	379.316	14697.6	516.684	12586.4		Ofanto CTRL vs Heat UP	Ofanto CTRL vs Mixed UP	Ofanto Drought vs Mixed UP	Ofanto Heat Vs Mixed UP		Cappelli CTRL vs Heat UP	Cappelli CTRL vs Mixed UP	Cappelli Drought vs Mixed UP		Cluster 01
Ta.18615.1.S1_at				237.172	396.105	263.618	560.505	335.487	712.32	347.068	712.606			Ofanto CTRL vs Mixed UP	Ofanto Drought vs Mixed UP			Cappelli CTRL vs Heat UP		Cappelli Drought vs Mixed UP		Cluster 01
Ta.18619.1.S1_s_at	At2g38900	3e-05	serine protease inhibitor, potato inhibitor I-type family protein	13.9819	153.491	28.2668	435.418	21.953	171.791	29.5685	133.012	CTRL vs Drought UP	Ofanto CTRL vs Heat UP	Ofanto CTRL vs Mixed UP	Ofanto Drought vs Mixed UP			Cappelli CTRL vs Heat UP	Cappelli CTRL vs Mixed UP			Cluster 01
Ta.18646.1.S1_at				58.0785	92.6945	65.3085	283.22	72.2365	272.075	75.6669	226.923			Ofanto CTRL vs Mixed UP	Ofanto Drought vs Mixed UP	Ofanto Heat Vs Mixed UP		Cappelli CTRL vs Heat UP	Cappelli CTRL vs Mixed UP	Cappelli Drought vs Mixed UP		Cluster 01
Ta.18664.1.S1_at	At1g47380	1e-13	protein phosphatase 2C-related / PP2C-related	115.427	204.145	125.456	281.73	163.956	264.698	175.022	261.872			Ofanto CTRL vs Mixed UP	Ofanto Drought vs Mixed UP							Cluster 01
Ta.18862.1.S1_at	At5g41940	1e-100	RabGAP/TBC domain-containing protein	65.538	84.5077	67.2016	216.41	64.6511	193.412	78.6376	187.507			Ofanto CTRL vs Mixed UP	Ofanto Drought vs Mixed UP	Ofanto Heat Vs Mixed UP		Cappelli CTRL vs Heat UP	Cappelli CTRL vs Mixed UP	Cappelli Drought vs Mixed UP		Cluster 01
Ta.1887.1.S1_a_at	At5g16060	9e-36	expressed protein	62.4871	164.66	96.6383	222.21	92.2692	186.379	96.2647	147.152			Ofanto CTRL vs Mixed UP				Cappelli CTRL vs Heat UP				Cluster 01
Ta.18931.2.S1_a_at	At5g47870	2e-42	expressed protein	121.646	227.912	131.907	360.705	149.292	500.482	160.718	410.846			Ofanto CTRL vs Mixed UP	Ofanto Drought vs Mixed UP			Cappelli CTRL vs Heat UP				Cluster 01
Ta.18973.1.S1_at	At5g12230	3e-31	expressed protein	40.3422	86.6074	47.2982	114.871	60.5596	178.011	65.1648	117.691		Ofanto CTRL vs Heat UP	Ofanto CTRL vs Mixed UP	Ofanto Drought vs Mixed UP			Cappelli CTRL vs Heat UP				Cluster 01
Ta.19008.1.S1_at	At2g30000	9e-26	expressed protein	287.781	703.972	298.062	1569.29	294.618	1621.21	387.91	1082.46		Ofanto CTRL vs Heat UP	Ofanto CTRL vs Mixed UP	Ofanto Drought vs Mixed UP	Ofanto Heat Vs Mixed UP		Cappelli CTRL vs Heat UP	Cappelli CTRL vs Mixed UP	Cappelli Drought vs Mixed UP		Cluster 01
Ta.19170.1.S1_at	At5g48030	3e-70	DNAJ heat shock protein, mitochondrially targeted (GFA2)	143.97	290.117	138.434	679.76	131.423	591.973	172.414	477.683		Ofanto CTRL vs Heat UP	Ofanto CTRL vs Mixed UP	Ofanto Drought vs Mixed UP	Ofanto Heat Vs Mixed UP		Cappelli CTRL vs Heat UP	Cappelli CTRL vs Mixed UP	Cappelli Drought vs Mixed UP		Cluster 01
Ta.19248.1.S1_at	At1g29395	2e-50	stress-responsive protein, putative	664.889	2214.81	1021.01	2973.03	685.682	3975.63	1124.71	3142.96		Ofanto CTRL vs Heat UP	Ofanto CTRL vs Mixed UP	Ofanto Drought vs Mixed UP			Cappelli CTRL vs Heat UP	Cappelli CTRL vs Mixed UP	Cappelli Drought vs Mixed UP		Cluster 01
Ta.19248.1.S1_x_at	At1g29395	2e-50	stress-responsive protein, putative	523.805	1699.25	802.113	2358.96	550.61	3174.92	888.725	2364.06		Ofanto CTRL vs Heat UP	Ofanto CTRL vs Mixed UP	Ofanto Drought vs Mixed UP			Cappelli CTRL vs Heat UP	Cappelli CTRL vs Mixed UP	Cappelli Drought vs Mixed UP		Cluster 01
Ta.19309.1.S1_at				83.8662	1225.31	177.373	1588.9	143.581	3510.2	277.976	2732.83	CTRL vs Drought UP	Ofanto CTRL vs Heat UP	Ofanto CTRL vs Mixed UP	Ofanto Drought vs Mixed UP			Cappelli CTRL vs Heat UP	Cappelli CTRL vs Mixed UP			Cluster 01
Ta.1938.1.S1_at	At3g06580	1e-113	galactokinase (GAL1)	409.853	1439.93	620.998	2372.07	723.405	2644.02	896.771	2369.73		Ofanto CTRL vs Heat UP	Ofanto CTRL vs Mixed UP	Ofanto Drought vs Mixed UP			Cappelli CTRL vs Heat UP	Cappelli CTRL vs Mixed UP	Cappelli Drought vs Mixed UP		Cluster 01
Ta.1959.1.A1_at				45.3092	80.8282	51.29	107.884	50.7833	98.5081	54.4609	94.484			Ofanto CTRL vs Mixed UP	Ofanto Drought vs Mixed UP							Cluster 01
Ta.19832.1.A1_at	At1g63370	8e-52	flavin-containing monooxygenase family protein / FMO family protein	241.336	507.752	317.625	948.228	402.611	896.416	296.44	704.379		Ofanto CTRL vs Heat UP	Ofanto CTRL vs Mixed UP	Ofanto Drought vs Mixed UP			Cappelli CTRL vs Heat UP		Cappelli Drought vs Mixed UP		Cluster 01
Ta.19849.1.S1_at	At1g80950	1e-87	phospholipid/glycerol acyltransferase family protein	243.336	362.799	337.367	923.203	321.093	935.482	328.933	812.896			Ofanto CTRL vs Mixed UP	Ofanto Drought vs Mixed UP	Ofanto Heat Vs Mixed UP		Cappelli CTRL vs Heat UP				Cluster 01
Ta.1994.1.S1_a_at	At3g20500	5e-89	calcineurin-like phosphoesterase family protein	490.476	691.462	478.968	1211.97	511.399	1151.67	523.751	940.242			Ofanto CTRL vs Mixed UP	Ofanto Drought vs Mixed UP			Cappelli CTRL vs Heat UP				Cluster 01
Ta.20011.1.S1_at	At4g21580	1e-128	oxidoreductase, zinc-binding dehydrogenase family protein	453.956	928.316	526.709	1546.51	728.643	2234.08	676.01	1874.84		Ofanto CTRL vs Heat UP	Ofanto CTRL vs Mixed UP	Ofanto Drought vs Mixed UP			Cappelli CTRL vs Heat UP				Cluster 01
Ta.2005.1.S1_at	At5g37830	2e-95	hydantoinase/oxoprolinase family protein	140.97	261.305	160.427	474.738	142.779	492.292	189.333	429.1			Ofanto CTRL vs Mixed UP	Ofanto Drought vs Mixed UP			Cappelli CTRL vs Heat UP				Cluster 01
Ta.201.1.S1_at	At4g27670	4e-58	25.3 kDa small heat shock protein, chloroplast precursor (HSP25.3-P)	26.7914	10158	36.1023	19042.4	20.1445	19811.2	25.6808	18703.2		Ofanto CTRL vs Heat UP	Ofanto CTRL vs Mixed UP	Ofanto Drought vs Mixed UP			Cappelli CTRL vs Heat UP	Cappelli CTRL vs Mixed UP	Cappelli Drought vs Mixed UP		Cluster 01
Ta.202.1.S1_at	At4g27670	4e-58	25.3 kDa small heat shock protein, chloroplast precursor (HSP25.3-P)	10.6573	2558.96	11.9989	15254.2	7.9832	15952.1	10.8486	13688.8		Ofanto CTRL vs Heat UP	Ofanto CTRL vs Mixed UP	Ofanto Drought vs Mixed UP			Cappelli CTRL vs Heat UP	Cappelli CTRL vs Mixed UP	Cappelli Drought vs Mixed UP		Cluster 01
Ta.203.1.S1_at	At5g51440	2e-35	23.5 kDa mitochondrial small heat shock protein (HSP23.5-M)	60.4387	451.343	41.1246	3590.07	50.599	724.053	41.3032	745.812			Ofanto CTRL vs Mixed UP	Ofanto Drought vs Mixed UP			Cappelli CTRL vs Heat UP	Cappelli CTRL vs Mixed UP	Cappelli Drought vs Mixed UP		Cluster 01
Ta.20461.1.S1_at	At5g20930	4e-44	protein kinase, putative	120.24	183.863	110.249	234.981	107.105	226.646	120.571	235.734				Ofanto Drought vs Mixed UP			Cappelli CTRL vs Heat UP	Cappelli CTRL vs Mixed UP			Cluster 01
Ta.20509.1.S1_x_at	At1g19530	0.0001	expressed protein	13.506	143.707	8.5991	1939.05	7.78318	630.223	10.8382	367.652		Ofanto CTRL vs Heat UP	Ofanto CTRL vs Mixed UP	Ofanto Drought vs Mixed UP	Ofanto Heat Vs Mixed UP		Cappelli CTRL vs Heat UP	Cappelli CTRL vs Mixed UP			Cluster 01
Ta.20537.1.S1_at	At3g53340	4e-46	CCAAT-box binding transcription factor, putative	60.5396	153.001	88.7748	420.877	122.752	536.832	131.807	410.904		Ofanto CTRL vs Heat UP	Ofanto CTRL vs Mixed UP	Ofanto Drought vs Mixed UP	Ofanto Heat Vs Mixed UP		Cappelli CTRL vs Heat UP				Cluster 01
Ta.20537.1.S1_x_at	At3g53340	4e-46	CCAAT-box binding transcription factor, putative	48.7598	105.13	72.7016	302.552	75.9152	374.755	85.0143	245.295		Ofanto CTRL vs Heat UP	Ofanto CTRL vs Mixed UP	Ofanto Drought vs Mixed UP	Ofanto Heat Vs Mixed UP		Cappelli CTRL vs Heat UP				Cluster 01
Ta.20568.1.S1_at	At5g20280	3e-57	sucrose-phosphate synthase, putative	177.857	274.116	165.191	355.179	229.174	405.857	240.881	353.214				Ofanto Drought vs Mixed UP							Cluster 01
Ta.20696.1.S1_at	At4g13340	8e-21	leucine-rich repeat family protein / extensin family protein	145.869	294.874	159.856	2135.66	195.978	851.176	186.539	864.216		Ofanto CTRL vs Heat UP	Ofanto CTRL vs Mixed UP	Ofanto Drought vs Mixed UP	Ofanto Heat Vs Mixed UP		Cappelli CTRL vs Heat UP	Cappelli CTRL vs Mixed UP	Cappelli Drought vs Mixed UP		Cluster 01
Ta.20696.3.S1_s_at	At4g13340	4e-22	leucine-rich repeat family protein / extensin family protein	91.5923	309.171	156.455	1780.2	192.39	720.791	159.051	512.868		Ofanto CTRL vs Heat UP	Ofanto CTRL vs Mixed UP	Ofanto Drought vs Mixed UP	Ofanto Heat Vs Mixed UP		Cappelli CTRL vs Heat UP				Cluster 01
Ta.20706.1.S1_s_at	At3g24740	9e-54	expressed protein	50.288	122.525	48.3583	278.892	44.748	149.324	51.716	148.756			Ofanto CTRL vs Mixed UP	Ofanto Drought vs Mixed UP	Ofanto Heat Vs Mixed UP		Cappelli CTRL vs Heat UP				Cluster 01
Ta.20735.1.S1_a_at	At3g24800	2e-44	PRT1 protein (PRT1)	371.145	775.333	424.752	1251.49	540.828	1616.29	581.226	1275.58		Ofanto CTRL vs Heat UP	Ofanto CTRL vs Mixed UP	Ofanto Drought vs Mixed UP			Cappelli CTRL vs Heat UP				Cluster 01
Ta.20765.1.A1_at	At2g43250	2e-32	expressed protein	91.9358	154.985	83.9771	446.214	79.7532	293.592	91.6026	219.548			Ofanto CTRL vs Mixed UP	Ofanto Drought vs Mixed UP	Ofanto Heat Vs Mixed UP		Cappelli CTRL vs Heat UP				Cluster 01
Ta.209.1.S1_at	At5g55480	1e-143	glycerophosphoryl diester phosphodiesterase family protein	100.762	166.947	98.0522	228.91	95.2179	317.362	114.432	263.511			Ofanto CTRL vs Mixed UP	Ofanto Drought vs Mixed UP			Cappelli CTRL vs Heat UP				Cluster 01
Ta.21143.1.A1_at	At1g26240	9e-09	proline-rich extensin-like family protein	58.6718	84.3244	64.5668	134.408	59.5076	108.223	63.3846	105.585			Ofanto CTRL vs Mixed UP	Ofanto Drought vs Mixed UP							Cluster 01
Ta.21211.1.S1_at	At4g12110	1e-105	sterol desaturase family protein	416.502	736.356	637.76	1225.52	578.222	1077.29	627.501	856.81			Ofanto CTRL vs Mixed UP								Cluster 01
Ta.21240.1.S1_at	At2g34570	5e-47	expressed protein	42.2318	90.971	53.7099	140.304	54.7509	128.913	70.8657	120.013			Ofanto CTRL vs Mixed UP	Ofanto Drought vs Mixed UP			Cappelli CTRL vs Heat UP	Cappelli CTRL vs Mixed UP			Cluster 01
Ta.21240.2.S1_s_at				183.372	435.407	191.132	577.413	246.24	577.934	295.686	524.468		Ofanto CTRL vs Heat UP	Ofanto CTRL vs Mixed UP	Ofanto Drought vs Mixed UP			Cappelli CTRL vs Heat UP	Cappelli CTRL vs Mixed UP			Cluster 01
Ta.21403.1.S1_at	At5g61500	2e-90	autophagy 3 (APG3)	296.309	606.317	359.972	925.004	549.392	1066	439.966	1144.98		Ofanto CTRL vs Heat UP	Ofanto CTRL vs Mixed UP	Ofanto Drought vs Mixed UP							Cluster 01
Ta.21403.3.S1_a_at	At5g61500	2e-90	autophagy 3 (APG3)	72.4742	240.497	118.176	292.867	170.339	348.652	122.222	264.507		Ofanto CTRL vs Heat UP	Ofanto CTRL vs Mixed UP	Ofanto Drought vs Mixed UP			Cappelli CTRL vs Heat UP				Cluster 01
Ta.21439.1.S1_s_at	At5g07610	8e-14	F-box family protein	12.6876	55.6316	29.4371	305.626	24.9587	314.572	15.1215	499.403	CTRL vs Drought UP	Ofanto CTRL vs Heat UP	Ofanto CTRL vs Mixed UP	Ofanto Drought vs Mixed UP	Ofanto Heat Vs Mixed UP		Cappelli CTRL vs Heat UP				Cluster 01
Ta.21439.1.S1_x_at				49.8295	170.869	94.6312	1037.68	82.2156	756.864	51.6814	1135.08		Ofanto CTRL vs Heat UP	Ofanto CTRL vs Mixed UP	Ofanto Drought vs Mixed UP	Ofanto Heat Vs Mixed UP		Cappelli CTRL vs Heat UP				Cluster 01
Ta.21547.1.S1_at	At1g14980	9e-36	10 kDa chaperonin (CPN10)	1135.24	2933.94	1216.3	5663.02	1462.63	5484.11	2083.98	5114.65		Ofanto CTRL vs Heat UP	Ofanto CTRL vs Mixed UP	Ofanto Drought vs Mixed UP			Cappelli CTRL vs Heat UP	Cappelli CTRL vs Mixed UP	Cappelli Drought vs Mixed UP		Cluster 01
Ta.21547.1.S1_x_at	At1g14980	9e-36	10 kDa chaperonin (CPN10)	912.089	2376.32	976.554	4775.29	1178.11	4786.37	1666.63	4344.45		Ofanto CTRL vs Heat UP	Ofanto CTRL vs Mixed UP	Ofanto Drought vs Mixed UP	Ofanto Heat Vs Mixed UP		Cappelli CTRL vs Heat UP	Cappelli CTRL vs Mixed UP	Cappelli Drought vs Mixed UP		Cluster 01
Ta.21613.1.S1_at	At5g46180	2e-38	ornithine aminotransferase, putative / ornithine--oxo-acid aminotransferase, putative	395.489	1238.99	443.22	2275.92	648.72	3504.98	445.079	3693.19		Ofanto CTRL vs Heat UP	Ofanto CTRL vs Mixed UP	Ofanto Drought vs Mixed UP							Cluster 01
Ta.21705.2.S1_a_at				58.2269	97.9888	66.5467	310.88	91.4804	293.168	94.1014	177.269			Ofanto CTRL vs Mixed UP	Ofanto Drought vs Mixed UP	Ofanto Heat Vs Mixed UP		Cappelli CTRL vs Heat UP				Cluster 01
Ta.21753.1.S1_at				273.687	839.061	260.256	3992.03	506.181	1720.12	592.234	1610.76		Ofanto CTRL vs Heat UP	Ofanto CTRL vs Mixed UP	Ofanto Drought vs Mixed UP	Ofanto Heat Vs Mixed UP						Cluster 01
Ta.21786.1.S1_at				66.7176	86.3706	57.8853	201.994	77.0395	191.249	73.3728	165.482			Ofanto CTRL vs Mixed UP	Ofanto Drought vs Mixed UP	Ofanto Heat Vs Mixed UP		Cappelli CTRL vs Heat UP	Cappelli CTRL vs Mixed UP	Cappelli Drought vs Mixed UP		Cluster 01
Ta.21792.1.S1_at	At5g11720	1e-22	alpha-glucosidase 1 (AGLU1)	15.1359	80.1143	26.8948	537.636	17.1667	383.803	39.0414	241.301		Ofanto CTRL vs Heat UP	Ofanto CTRL vs Mixed UP	Ofanto Drought vs Mixed UP	Ofanto Heat Vs Mixed UP		Cappelli CTRL vs Heat UP	Cappelli CTRL vs Mixed UP	Cappelli Drought vs Mixed UP		Cluster 01
Ta.21848.1.S1_at				32.0483	55.2696	29.7845	130.38	28.8181	92.2908	38.8584	67.7906			Ofanto CTRL vs Mixed UP	Ofanto Drought vs Mixed UP	Ofanto Heat Vs Mixed UP		Cappelli CTRL vs Heat UP	Cappelli CTRL vs Mixed UP			Cluster 01
Ta.21899.1.S1_a_at	At5g32440	6e-44	expressed protein	75.6169	103.966	105.301	211.614	102.382	205.07	107.053	189.655			Ofanto CTRL vs Mixed UP								Cluster 01
Ta.21899.1.S1_at	At5g32440	6e-44	expressed protein	90.9946	122.205	99.6462	198.421	95.0517	200.635	95.3973	181.992			Ofanto CTRL vs Mixed UP	Ofanto Drought vs Mixed UP							Cluster 01
Ta.21899.1.S1_x_at	At5g32440	6e-44	expressed protein	103.371	136.246	132.622	248.928	126.839	211.766	127.823	205.643			Ofanto CTRL vs Mixed UP								Cluster 01
Ta.21965.1.S1_s_at	At5g20990	9e-48	molybdopterin biosynthesis CNX1 protein / molybdenum cofactor biosynthesis enzyme CNX1 (CNX1)	85.673	130.487	101.085	198.466	110.114	187.932	118.907	161.863			Ofanto CTRL vs Mixed UP								Cluster 01
Ta.21996.1.S1_at				279.702	575.611	362.186	659.335	310.798	668.635	405.763	637.391		Ofanto CTRL vs Heat UP	Ofanto CTRL vs Mixed UP				Cappelli CTRL vs Heat UP	Cappelli CTRL vs Mixed UP			Cluster 01
Ta.22040.1.S1_at	At5g10940	1e-08	transducin family protein / WD-40 repeat family protein	179.089	276.433	169.895	421.392	225.563	502.183	205.635	414.522			Ofanto CTRL vs Mixed UP	Ofanto Drought vs Mixed UP							Cluster 01
Ta.22091.1.A1_at	At1g60490	2e-52	phosphatidylinositol 3-kinase (PI3K)	36.7549	65.4555	39.8921	132.703	51.081	130.47	44.3768	108.444			Ofanto CTRL vs Mixed UP	Ofanto Drought vs Mixed UP	Ofanto Heat Vs Mixed UP		Cappelli CTRL vs Heat UP				Cluster 01
Ta.22131.1.S1_at				60.4735	117.431	61.0583	381.112	97.6323	335.664	108.628	296.781			Ofanto CTRL vs Mixed UP	Ofanto Drought vs Mixed UP	Ofanto Heat Vs Mixed UP		Cappelli CTRL vs Heat UP	Cappelli CTRL vs Mixed UP			Cluster 01
Ta.22212.1.S1_at	At3g15580	0.0001	autophagy 8i (APG8i)	294.422	618.857	362.555	810.654	391.857	953.369	421.99	907.511		Ofanto CTRL vs Heat UP	Ofanto CTRL vs Mixed UP	Ofanto Drought vs Mixed UP			Cappelli CTRL vs Heat UP				Cluster 01
Ta.22275.1.S1_at				222.304	407.703	226.086	609.17	222.363	477.093	290.848	472.47			Ofanto CTRL vs Mixed UP	Ofanto Drought vs Mixed UP			Cappelli CTRL vs Heat UP				Cluster 01
Ta.22468.1.S1_at				22.6961	196.884	22.8444	2181.77	32.5272	4150.28	32.4534	2476.45		Ofanto CTRL vs Heat UP	Ofanto CTRL vs Mixed UP	Ofanto Drought vs Mixed UP	Ofanto Heat Vs Mixed UP		Cappelli CTRL vs Heat UP	Cappelli CTRL vs Mixed UP			Cluster 01
Ta.22559.1.S1_s_at	At3g12930	8e-54	expressed protein	337.338	1068.58	511.565	1187.67	396.171	1668.15	626.981	1307.58		Ofanto CTRL vs Heat UP	Ofanto CTRL vs Mixed UP				Cappelli CTRL vs Heat UP				Cluster 01
Ta.22559.2.A1_at	At3g12930	2e-17	expressed protein	391.504	947.736	505.188	1280.2	408.435	1829.04	692.691	1678.09		Ofanto CTRL vs Heat UP	Ofanto CTRL vs Mixed UP	Ofanto Drought vs Mixed UP			Cappelli CTRL vs Heat UP				Cluster 01
Ta.22567.1.S1_x_at	At1g11360	3e-65	universal stress protein (USP) family protein	628.533	905.043	691.541	2619.16	804.382	1687.06	840.364	1536.08			Ofanto CTRL vs Mixed UP	Ofanto Drought vs Mixed UP	Ofanto Heat Vs Mixed UP		Cappelli CTRL vs Heat UP				Cluster 01
Ta.22614.1.S1_at	At2g38900	3e-05	serine protease inhibitor, potato inhibitor I-type family protein	36.5994	401.994	58.4014	1339.37	57.7129	609.084	58.3096	552.85		Ofanto CTRL vs Heat UP	Ofanto CTRL vs Mixed UP	Ofanto Drought vs Mixed UP			Cappelli CTRL vs Heat UP	Cappelli CTRL vs Mixed UP	Cappelli Drought vs Mixed UP		Cluster 01
Ta.22736.1.S1_at	At5g12320	6e-42	ankyrin repeat family protein	77.3638	151.325	96.7441	211.171	67.4853	185.08	95.3551	175.039			Ofanto CTRL vs Mixed UP	Ofanto Drought vs Mixed UP			Cappelli CTRL vs Heat UP	Cappelli CTRL vs Mixed UP			Cluster 01
Ta.22736.1.S1_s_at	At5g12320	6e-42	ankyrin repeat family protein	161.47	329.77	187.012	379.872	178.943	356.102	214.789	329.769		Ofanto CTRL vs Heat UP	Ofanto CTRL vs Mixed UP	Ofanto Drought vs Mixed UP							Cluster 01
Ta.22744.1.S1_at	At1g12520	3e-75	superoxide dismutase copper chaperone, putative	863.163	2633.86	1064.02	2872.84	1063.38	3375.32	1434.28	2633.63		Ofanto CTRL vs Heat UP	Ofanto CTRL vs Mixed UP	Ofanto Drought vs Mixed UP			Cappelli CTRL vs Heat UP	Cappelli CTRL vs Mixed UP			Cluster 01
Ta.22780.1.A1_at	At1g14530	1e-55	tobamovirus multiplication protein 3, putative / TOM3, putative (THH1)	517.45	722.445	475.232	1318.33	575.857	1670.46	524.923	1144.29			Ofanto CTRL vs Mixed UP	Ofanto Drought vs Mixed UP			Cappelli CTRL vs Heat UP				Cluster 01
Ta.22789.1.S1_at	At5g39510	1e-56	vesicle transport v-SNARE 11 (VTI11) / vesicle soluble NSF attachment protein receptor VTI1a (VTI1A)	146.361	220.297	160.892	351.121	217.19	417.611	183.695	288.388			Ofanto CTRL vs Mixed UP	Ofanto Drought vs Mixed UP							Cluster 01
Ta.22810.1.S1_at	At2g47710	3e-54	universal stress protein (USP) family protein	1225.32	3043.07	1442.99	5067.38	1607.66	7145.27	1881.35	5694.84		Ofanto CTRL vs Heat UP	Ofanto CTRL vs Mixed UP	Ofanto Drought vs Mixed UP			Cappelli CTRL vs Heat UP				Cluster 01
Ta.22810.2.S1_x_at	At2g47710	2e-23	universal stress protein (USP) family protein	57.5717	103.208	64.3862	174.891	60.0714	217.376	56.1226	204.262							Cappelli CTRL vs Heat UP				Cluster 01
Ta.22830.1.S1_at	At4g18670	6e-07	leucine-rich repeat family protein / extensin family protein	205.52	534.565	248.718	1368.23	372.284	1097.08	451.097	929.018		Ofanto CTRL vs Heat UP	Ofanto CTRL vs Mixed UP	Ofanto Drought vs Mixed UP	Ofanto Heat Vs Mixed UP		Cappelli CTRL vs Heat UP				Cluster 01
Ta.22913.1.S1_at	At4g28980	8e-23	cyclin-dependent kinase-activating kinase 1At / CDK-activating kinase 1At (CAK1)	88.1462	178.067	103.153	250.467	128.479	252.234	126.981	230.133			Ofanto CTRL vs Mixed UP	Ofanto Drought vs Mixed UP							Cluster 01
Ta.22934.1.S1_at	At2g36900	1e-38	Golgi SNARE protein membrin 11 (MEMB11) / Golgi SNAP receptor complex member 2-1	154.738	269.015	173.507	530.583	211.879	353.335	202.736	325.129			Ofanto CTRL vs Mixed UP	Ofanto Drought vs Mixed UP							Cluster 01
Ta.22936.1.S1_at	At1g10740	4e-89	expressed protein	150.566	550.661	201.381	5294.61	382.639	2227.19	440.458	2070.94			Ofanto CTRL vs Mixed UP	Ofanto Drought vs Mixed UP	Ofanto Heat Vs Mixed UP		Cappelli CTRL vs Heat UP	Cappelli CTRL vs Mixed UP	Cappelli Drought vs Mixed UP		Cluster 01
Ta.22959.1.S1_at	At4g32890	3e-27	zinc finger (GATA type) family protein	122.944	272.534	121.307	491.31	140.401	616.866	154.292	493.946		Ofanto CTRL vs Heat UP	Ofanto CTRL vs Mixed UP	Ofanto Drought vs Mixed UP			Cappelli CTRL vs Heat UP	Cappelli CTRL vs Mixed UP			Cluster 01
Ta.22973.1.S1_x_at	At5g12020	8e-51	17.6 kDa class II heat shock protein (HSP17.6-CII)	89.504	1436.54	76.0206	9517.57	73.9937	7229.41	63.9446	4763.56			Ofanto CTRL vs Mixed UP	Ofanto Drought vs Mixed UP			Cappelli CTRL vs Heat UP	Cappelli CTRL vs Mixed UP	Cappelli Drought vs Mixed UP		Cluster 01
Ta.23058.1.S1_at	At5g28840	1e-116	NAD-dependent epimerase/dehydratase family protein	634.394	1064.93	638.582	1697.19	808.578	2329.06	778.391	1617.36			Ofanto CTRL vs Mixed UP	Ofanto Drought vs Mixed UP			Cappelli CTRL vs Heat UP	Cappelli CTRL vs Mixed UP	Cappelli Drought vs Mixed UP		Cluster 01
Ta.2308.1.S1_a_at	At5g59140	8e-36	SKP1 family protein	2232.79	3707.21	2585.38	5038.77	2837.57	5593.07	2840.4	5136.84			Ofanto CTRL vs Mixed UP								Cluster 01
Ta.2308.1.S1_x_at	At5g59140	8e-36	SKP1 family protein	1003.25	1837.48	1069.63	2307.51	1295.1	2434.09	1262.84	2347.22			Ofanto CTRL vs Mixed UP	Ofanto Drought vs Mixed UP							Cluster 01
Ta.2308.3.S1_x_at	At5g59140	5e-18	SKP1 family protein	250.228	475.979	304.431	538.109	327.754	526.913	332.385	492.658			Ofanto CTRL vs Mixed UP								Cluster 01
Ta.23080.1.S1_at	At3g44110	0	DNAJ heat shock protein, putative (J3)	566.193	1410.31	863.552	4441.13	830.723	2708.57	687.581	2423.33			Ofanto CTRL vs Mixed UP	Ofanto Drought vs Mixed UP							Cluster 01
Ta.23148.1.A1_at	At2g25970	8e-09	KH domain-containing protein	195.796	458.162	260.473	663.845	208.192	560.22	317.883	473.668		Ofanto CTRL vs Heat UP	Ofanto CTRL vs Mixed UP	Ofanto Drought vs Mixed UP			Cappelli CTRL vs Heat UP				Cluster 01
Ta.23148.1.A1_x_at	At2g25970	8e-09	KH domain-containing protein	193.374	456.193	260.31	694.796	208.927	573.217	335.899	525.023		Ofanto CTRL vs Heat UP	Ofanto CTRL vs Mixed UP	Ofanto Drought vs Mixed UP			Cappelli CTRL vs Heat UP				Cluster 01
Ta.23259.1.A1_a_at	At3g21215	2e-23	RNA-binding protein, putative	517.676	1013.63	636.92	1097.89	534.401	1143.71	571.08	1084.61			Ofanto CTRL vs Mixed UP				Cappelli CTRL vs Heat UP	Cappelli CTRL vs Mixed UP			Cluster 01
Ta.23259.3.A1_a_at	At3g21215	2e-23	RNA-binding protein, putative	218.245	432.298	233.242	498.9	228.168	475.347	262.631	474.868			Ofanto CTRL vs Mixed UP	Ofanto Drought vs Mixed UP			Cappelli CTRL vs Heat UP	Cappelli CTRL vs Mixed UP			Cluster 01
Ta.23268.1.S1_x_at	At1g32230	7e-39	WWE domain-containing protein / ceo protein, putative (CEO)	53.534	89.3645	44.736	146.002	56.5711	123.463	61.4428	109.675			Ofanto CTRL vs Mixed UP	Ofanto Drought vs Mixed UP			Cappelli CTRL vs Heat UP				Cluster 01
Ta.23268.2.S1_a_at	At1g32230	7e-39	WWE domain-containing protein / ceo protein, putative (CEO)	55.9802	132.008	67.3654	167.282	70.7686	142.394	71.1948	107.035		Ofanto CTRL vs Heat UP	Ofanto CTRL vs Mixed UP	Ofanto Drought vs Mixed UP			Cappelli CTRL vs Heat UP				Cluster 01
Ta.23268.3.S1_a_at	At1g32230	7e-39	WWE domain-containing protein / ceo protein, putative (CEO)	186.639	366.352	184.367	495.261	215.873	434.665	220.624	375.882			Ofanto CTRL vs Mixed UP	Ofanto Drought vs Mixed UP			Cappelli CTRL vs Heat UP				Cluster 01
Ta.23285.1.S1_at	At2g25670	3e-44	expressed protein	150.362	291.01	236.788	749.047	175.233	572.496	185.684	421.76			Ofanto CTRL vs Mixed UP	Ofanto Drought vs Mixed UP	Ofanto Heat Vs Mixed UP		Cappelli CTRL vs Heat UP				Cluster 01
Ta.23368.1.A1_at	At4g32150	8e-49	synaptobrevin family protein	317.645	616.126	336.403	666.277	332.196	639.173	379.891	636.254			Ofanto CTRL vs Mixed UP								Cluster 01
Ta.23373.1.S1_at	At1g08110	3e-89	lactoylglutathione lyase, putative / glyoxalase I, putative	500.997	1041.96	556.566	1159.48	455.383	1315.17	659.147	1101.36		Ofanto CTRL vs Heat UP	Ofanto CTRL vs Mixed UP	Ofanto Drought vs Mixed UP			Cappelli CTRL vs Heat UP	Cappelli CTRL vs Mixed UP			Cluster 01
Ta.23373.1.S1_x_at	At1g08110	3e-89	lactoylglutathione lyase, putative / glyoxalase I, putative	496.391	1021.01	576.424	1166.38	473.148	1205.78	654.936	1044.39		Ofanto CTRL vs Heat UP	Ofanto CTRL vs Mixed UP	Ofanto Drought vs Mixed UP			Cappelli CTRL vs Heat UP	Cappelli CTRL vs Mixed UP			Cluster 01
Ta.23373.2.S1_at	At1g08110	7e-76	lactoylglutathione lyase, putative / glyoxalase I, putative	655.63	1105.83	741.922	1282.2	605.326	1321.49	762.299	1226.66							Cappelli CTRL vs Heat UP	Cappelli CTRL vs Mixed UP			Cluster 01
Ta.23477.1.S1_a_at				79.3044	139.248	97.9442	206.633	114.737	299.326	99.6265	181.29							Cappelli CTRL vs Heat UP				Cluster 01
Ta.23485.1.S1_at	At2g30620	9e-32	histone H1.2	301.338	1362.45	511.729	4984.66	594.919	4627.98	363.398	4392.8		Ofanto CTRL vs Heat UP	Ofanto CTRL vs Mixed UP	Ofanto Drought vs Mixed UP	Ofanto Heat Vs Mixed UP		Cappelli CTRL vs Heat UP	Cappelli CTRL vs Mixed UP	Cappelli Drought vs Mixed UP		Cluster 01
Ta.23663.1.S1_s_at	At3g45810	2e-58	ferric reductase-like transmembrane component family protein	174.639	359.832	142.083	1256.1	137.18	1072.54	132.844	980.348			Ofanto CTRL vs Mixed UP	Ofanto Drought vs Mixed UP			Cappelli CTRL vs Heat UP		Cappelli Drought vs Mixed UP		Cluster 01
Ta.23676.1.S1_s_at	At4g37060	9e-08	patatin, putative	82.2703	135.991	94.9497	219.238	107.302	222.187	100.856	198.905			Ofanto CTRL vs Mixed UP	Ofanto Drought vs Mixed UP			Cappelli CTRL vs Heat UP				Cluster 01
Ta.23682.1.S1_at	At2g29210	1e-07	splicing factor PWI domain-containing protein	73.0375	351.631	75.6291	625.163	85.5002	379.128	91.0758	501.052		Ofanto CTRL vs Heat UP	Ofanto CTRL vs Mixed UP	Ofanto Drought vs Mixed UP			Cappelli CTRL vs Heat UP	Cappelli CTRL vs Mixed UP	Cappelli Drought vs Mixed UP		Cluster 01
Ta.23704.1.S1_s_at	At3g62760	5e-58	glutathione S-transferase, putative	231.292	1389.88	234.07	4928.96	231.267	4460.5	196.632	3366.51		Ofanto CTRL vs Heat UP	Ofanto CTRL vs Mixed UP	Ofanto Drought vs Mixed UP	Ofanto Heat Vs Mixed UP		Cappelli CTRL vs Heat UP	Cappelli CTRL vs Mixed UP	Cappelli Drought vs Mixed UP		Cluster 01
Ta.23963.1.A1_at				76.1527	117.785	105.669	157.275	96.9922	159.25	108.003	138.933			Ofanto CTRL vs Mixed UP								Cluster 01
Ta.24038.1.A1_at				228.486	396.396	242.076	858.351	278.579	991.167	310.883	1160.11			Ofanto CTRL vs Mixed UP	Ofanto Drought vs Mixed UP	Ofanto Heat Vs Mixed UP		Cappelli CTRL vs Heat UP				Cluster 01
Ta.24150.1.S1_at	At3g62760	5e-58	glutathione S-transferase, putative	197.975	1136.07	204.495	3859.69	200.224	3351.74	187.666	2561.48		Ofanto CTRL vs Heat UP	Ofanto CTRL vs Mixed UP	Ofanto Drought vs Mixed UP	Ofanto Heat Vs Mixed UP		Cappelli CTRL vs Heat UP	Cappelli CTRL vs Mixed UP	Cappelli Drought vs Mixed UP		Cluster 01
Ta.24153.1.S1_at	At5g20890	3e-83	chaperonin, putative	98.6947	182.026	99.8365	418.89	125.116	437.841	149.989	400.813			Ofanto CTRL vs Mixed UP	Ofanto Drought vs Mixed UP	Ofanto Heat Vs Mixed UP		Cappelli CTRL vs Heat UP	Cappelli CTRL vs Mixed UP			Cluster 01
Ta.24230.1.S1_at	At2g07751	3e-33	NADH-ubiquinone oxidoreductase chain 3, putative	12.0746	177.901	9.11231	667.56	10.3252	915.165	12.1239	756.948		Ofanto CTRL vs Heat UP	Ofanto CTRL vs Mixed UP	Ofanto Drought vs Mixed UP	Ofanto Heat Vs Mixed UP		Cappelli CTRL vs Heat UP	Cappelli CTRL vs Mixed UP	Cappelli Drought vs Mixed UP		Cluster 01
Ta.24332.1.S1_at	At5g59720	8e-57	18.1 kDa class I heat shock protein (HSP18.1-CI)	11.982	1174.36	10.1155	13549.2	6.88108	12247.4	6.57588	10087.1		Ofanto CTRL vs Heat UP	Ofanto CTRL vs Mixed UP	Ofanto Drought vs Mixed UP	Ofanto Heat Vs Mixed UP		Cappelli CTRL vs Heat UP	Cappelli CTRL vs Mixed UP	Cappelli Drought vs Mixed UP		Cluster 01
Ta.24515.1.S1_at	At3g12580	0	heat shock protein 70, putative / HSP70, putative	201.744	638.659	177.31	2586.87	174.097	1997.23	192.44	2251.47		Ofanto CTRL vs Heat UP	Ofanto CTRL vs Mixed UP	Ofanto Drought vs Mixed UP	Ofanto Heat Vs Mixed UP		Cappelli CTRL vs Heat UP	Cappelli CTRL vs Mixed UP	Cappelli Drought vs Mixed UP		Cluster 01
Ta.24586.2.S1_at	At5g63120	3e-85	ethylene-responsive DEAD box RNA helicase, putative (RH30)	150.803	346.445	226.03	1225.59	254.339	863.702	252.389	563.259		Ofanto CTRL vs Heat UP	Ofanto CTRL vs Mixed UP	Ofanto Drought vs Mixed UP	Ofanto Heat Vs Mixed UP		Cappelli CTRL vs Heat UP				Cluster 01
Ta.24771.1.S1_x_at				41.0299	175.521	32.6674	344.161	39.4718	744.405	45.0496	463.323		Ofanto CTRL vs Heat UP	Ofanto CTRL vs Mixed UP	Ofanto Drought vs Mixed UP			Cappelli CTRL vs Heat UP				Cluster 01
Ta.24870.1.S1_s_at	At1g44920	4e-11	expressed protein	25.0123	81.1009	31.7239	776.544	27.1644	294.077	35.708	241.027			Ofanto CTRL vs Mixed UP	Ofanto Drought vs Mixed UP			Cappelli CTRL vs Heat UP				Cluster 01
Ta.24919.1.S1_at				33.9777	116.812	26.2132	249.634	38.7009	428.214	51.6038	404.85		Ofanto CTRL vs Heat UP	Ofanto CTRL vs Mixed UP	Ofanto Drought vs Mixed UP			Cappelli CTRL vs Heat UP	Cappelli CTRL vs Mixed UP	Cappelli Drought vs Mixed UP		Cluster 01
Ta.2495.1.S1_at	At3g58180	2e-78	PBS lyase HEAT-like repeat-containing protein	79.4194	259.455	97.5367	336.781	131.247	432.862	133.062	366.52		Ofanto CTRL vs Heat UP	Ofanto CTRL vs Mixed UP	Ofanto Drought vs Mixed UP			Cappelli CTRL vs Heat UP	Cappelli CTRL vs Mixed UP	Cappelli Drought vs Mixed UP		Cluster 01
Ta.2495.2.S1_at	At3g58180	2e-31	PBS lyase HEAT-like repeat-containing protein	54.5588	132.668	62.2335	196.327	101.009	255.255	103.949	202.184		Ofanto CTRL vs Heat UP	Ofanto CTRL vs Mixed UP	Ofanto Drought vs Mixed UP			Cappelli CTRL vs Heat UP	Cappelli CTRL vs Mixed UP			Cluster 01
Ta.25158.1.S1_at				100.411	480.061	112.484	2475.83	272.28	1174.11	181.618	1216.33			Ofanto CTRL vs Mixed UP	Ofanto Drought vs Mixed UP							Cluster 01
Ta.25280.1.S1_at	At2g19385	3e-53	expressed protein	74.0775	113.283	73.4491	157.155	64.6605	170.853	88.8294	156.593			Ofanto CTRL vs Mixed UP	Ofanto Drought vs Mixed UP			Cappelli CTRL vs Heat UP	Cappelli CTRL vs Mixed UP			Cluster 01
Ta.25396.1.S1_at	At2g28130	2e-24	expressed protein	107.293	175.598	115.549	269.436	153.876	359.386	154.133	302.267			Ofanto CTRL vs Mixed UP				Cappelli CTRL vs Heat UP				Cluster 01
Ta.25451.1.S1_at	At1g31220	1e-85	phosphoribosylglycinamide formyltransferase	92.6294	238.162	100.018	292.424	85.5994	247.966	105.534	261.427		Ofanto CTRL vs Heat UP	Ofanto CTRL vs Mixed UP	Ofanto Drought vs Mixed UP			Cappelli CTRL vs Heat UP	Cappelli CTRL vs Mixed UP	Cappelli Drought vs Mixed UP		Cluster 01
Ta.25451.1.S1_s_at	At1g31220	1e-85	phosphoribosylglycinamide formyltransferase	527.893	1338.24	539.785	1461.83	472.589	1566.6	619.687	1550.64		Ofanto CTRL vs Heat UP	Ofanto CTRL vs Mixed UP	Ofanto Drought vs Mixed UP			Cappelli CTRL vs Heat UP	Cappelli CTRL vs Mixed UP	Cappelli Drought vs Mixed UP		Cluster 01
Ta.25488.1.S1_at	At2g40730	9e-22	HEAT repeat-containing protein	456.781	643.243	507.997	1205.72	566.187	871.81	536.034	857.079			Ofanto CTRL vs Mixed UP	Ofanto Drought vs Mixed UP							Cluster 01
Ta.25514.1.S1_at	At3g57790	1e-109	glycoside hydrolase family 28 protein / polygalacturonase (pectinase) family protein	410.859	570.609	456.135	1199.46	367.608	1528.09	522.916	1131.63			Ofanto CTRL vs Mixed UP	Ofanto Drought vs Mixed UP	Ofanto Heat Vs Mixed UP		Cappelli CTRL vs Heat UP				Cluster 01
Ta.2554.1.S1_x_at	At5g26360	1e-113	chaperonin, putative	546.466	719.364	550.594	1129.74	524.887	905.972	649.831	876.555			Ofanto CTRL vs Mixed UP	Ofanto Drought vs Mixed UP							Cluster 01
Ta.2558.1.S1_at	At1g55510	1e-128	2-oxoisovalerate dehydrogenase, putative / 3-methyl-2-oxobutanoate dehydrogenase, putative / branched-chain al	34.5228	68.4533	47.0721	131.584	44.7777	181.792	59.6523	174.046			Ofanto CTRL vs Mixed UP	Ofanto Drought vs Mixed UP							Cluster 01
Ta.25580.2.S1_s_at	At4g16800	3e-71	enoyl-CoA hydratase, putative	111.481	206.281	122.933	383.853	97.8813	540.472	107.64	352.258			Ofanto CTRL vs Mixed UP	Ofanto Drought vs Mixed UP			Cappelli CTRL vs Heat UP				Cluster 01
Ta.256.1.S1_at	At1g74310	0	heat shock protein 101 (HSP101)	50.6382	293.303	47.8433	2388.25	41.3667	1777.03	47.2672	1530.81			Ofanto CTRL vs Mixed UP	Ofanto Drought vs Mixed UP			Cappelli CTRL vs Heat UP	Cappelli CTRL vs Mixed UP	Cappelli Drought vs Mixed UP		Cluster 01
Ta.25620.1.S1_x_at	At5g63490	3e-78	CBS domain-containing protein / octicosapeptide/Phox/Bemp1 (PB1) domain-containing protein	148.42	229.494	159.336	322.384	178.951	338.065	183.662	321.377				Ofanto Drought vs Mixed UP							Cluster 01
Ta.25662.1.A1_at				72.3095	136.73	76.0141	170.516	84.7635	167.158	93.0011	163.469			Ofanto CTRL vs Mixed UP	Ofanto Drought vs Mixed UP							Cluster 01
Ta.25966.1.S1_at	At2g45500	2e-77	AAA-type ATPase family protein	47.5566	72.2757	48.5018	112.632	56.9285	113.251	59.2858	111.932			Ofanto CTRL vs Mixed UP	Ofanto Drought vs Mixed UP							Cluster 01
Ta.25966.1.S1_s_at	At2g45500	2e-77	AAA-type ATPase family protein	92.4168	188.48	109.261	263.746	121.044	227.962	114.764	200.48		Ofanto CTRL vs Heat UP	Ofanto CTRL vs Mixed UP	Ofanto Drought vs Mixed UP							Cluster 01
Ta.261.1.S1_at	At1g74310	0	heat shock protein 101 (HSP101)	10.0028	467.164	10.0554	5299.86	8.50438	3549.63	8.82058	3326.2			Ofanto CTRL vs Mixed UP	Ofanto Drought vs Mixed UP			Cappelli CTRL vs Heat UP				Cluster 01
Ta.26114.1.A1_at				126.587	200.503	126.085	504.139	177.663	487.994	173.403	350.855			Ofanto CTRL vs Mixed UP	Ofanto Drought vs Mixed UP	Ofanto Heat Vs Mixed UP		Cappelli CTRL vs Heat UP				Cluster 01
Ta.26177.2.S1_a_at	At2g41190	5e-74	amino acid transporter family protein	181.265	808.152	430.214	2375.87	132.501	2842.47	390.348	1901.33	CTRL vs Drought UP	Ofanto CTRL vs Heat UP	Ofanto CTRL vs Mixed UP	Ofanto Drought vs Mixed UP	Ofanto Heat Vs Mixed UP	Cappelli CTRL vs Drought UP	Cappelli CTRL vs Heat UP	Cappelli CTRL vs Mixed UP	Cappelli Drought vs Mixed UP		Cluster 01
Ta.26216.1.A1_at	At4g37360	6e-54	cytochrome P450 family protein	144.487	342.703	159.201	446.543	181.164	479.123	201.141	423.631		Ofanto CTRL vs Heat UP	Ofanto CTRL vs Mixed UP	Ofanto Drought vs Mixed UP			Cappelli CTRL vs Heat UP				Cluster 01
Ta.26270.1.A1_at	At5g13810	1e-36	glutaredoxin family protein	144.545	267.752	156.911	294.013	170.883	288.687	173.302	259.187			Ofanto CTRL vs Mixed UP								Cluster 01
Ta.2663.1.S1_at	At1g04170	1e-119	eukaryotic translation initiation factor 2 subunit 3, putative / eIF2S3, putative / eIF-2-gamma, putative	49.5735	88.8506	54.2509	148.107	58.6605	142.341	74.13	124.824			Ofanto CTRL vs Mixed UP	Ofanto Drought vs Mixed UP			Cappelli CTRL vs Heat UP				Cluster 01
Ta.2678.1.S1_x_at	At3g05890	9e-19	hydrophobic protein (RCI2B) / low temperature and salt responsive protein (LTI6B)	568.412	1196.14	483.668	2807.01	645.769	3534.47	539.121	2865.17			Ofanto CTRL vs Mixed UP	Ofanto Drought vs Mixed UP	Ofanto Heat Vs Mixed UP		Cappelli CTRL vs Heat UP	Cappelli CTRL vs Mixed UP	Cappelli Drought vs Mixed UP		Cluster 01
Ta.2678.2.S1_x_at	At3g05890	9e-19	hydrophobic protein (RCI2B) / low temperature and salt responsive protein (LTI6B)	893.915	2438.84	831.305	6109.95	1183.85	8594.53	1068.23	5980.93		Ofanto CTRL vs Heat UP	Ofanto CTRL vs Mixed UP	Ofanto Drought vs Mixed UP	Ofanto Heat Vs Mixed UP		Cappelli CTRL vs Heat UP	Cappelli CTRL vs Mixed UP	Cappelli Drought vs Mixed UP		Cluster 01
Ta.2678.3.S1_a_at	At3g05890	9e-19	hydrophobic protein (RCI2B) / low temperature and salt responsive protein (LTI6B)	673.079	1630.97	604.998	3673.45	719.834	5534.21	590.852	3658.97		Ofanto CTRL vs Heat UP	Ofanto CTRL vs Mixed UP	Ofanto Drought vs Mixed UP	Ofanto Heat Vs Mixed UP		Cappelli CTRL vs Heat UP	Cappelli CTRL vs Mixed UP	Cappelli Drought vs Mixed UP		Cluster 01
Ta.2690.1.S1_at	At3g47340	0	asparagine synthetase 1 (glutamine-hydrolyzing) / glutamine-dependent asparagine synthetase 1 (ASN1)	42.5813	339.722	42.1169	8235.51	47.0337	7695.05	61.5123	7601.99		Ofanto CTRL vs Heat UP	Ofanto CTRL vs Mixed UP	Ofanto Drought vs Mixed UP	Ofanto Heat Vs Mixed UP		Cappelli CTRL vs Heat UP	Cappelli CTRL vs Mixed UP			Cluster 01
Ta.26958.1.S1_at	At2g21150	2e-92	XAP5 family protein	123.711	287.016	144.21	339.219	157.125	382.614	178.483	346.279		Ofanto CTRL vs Heat UP	Ofanto CTRL vs Mixed UP	Ofanto Drought vs Mixed UP			Cappelli CTRL vs Heat UP	Cappelli CTRL vs Mixed UP			Cluster 01
Ta.2696.1.S1_a_at	At2g48150	2e-72	glutathione peroxidase, putative	1001.04	3006.48	1914.79	4272.44	1663.32	4231.05	1601.67	3073.17		Ofanto CTRL vs Heat UP	Ofanto CTRL vs Mixed UP	Ofanto Drought vs Mixed UP			Cappelli CTRL vs Heat UP				Cluster 01
Ta.27096.1.S1_at	At3g62760	6e-55	glutathione S-transferase, putative	672.067	2168.82	1222.97	6314.96	2288.38	6967.75	1523.42	5176.11		Ofanto CTRL vs Heat UP	Ofanto CTRL vs Mixed UP	Ofanto Drought vs Mixed UP	Ofanto Heat Vs Mixed UP		Cappelli CTRL vs Heat UP				Cluster 01
Ta.2740.2.S1_a_at	At3g28430	1e-58	expressed protein	330.237	487.334	374.972	826.051	376.728	815.269	353.248	609.855			Ofanto CTRL vs Mixed UP	Ofanto Drought vs Mixed UP			Cappelli CTRL vs Heat UP				Cluster 01
Ta.2740.3.S1_a_at	At3g28430	1e-58	expressed protein	68.866	150.695	107.071	273.818	114.641	289.666	100.077	200.012		Ofanto CTRL vs Heat UP	Ofanto CTRL vs Mixed UP	Ofanto Drought vs Mixed UP			Cappelli CTRL vs Heat UP				Cluster 01
Ta.2747.1.S1_at	At4g27670	4e-56	25.3 kDa small heat shock protein, chloroplast precursor (HSP25.3-P)	18.9463	1243.33	17.6904	9952.15	16.5225	10776.6	17.3791	8477.28		Ofanto CTRL vs Heat UP	Ofanto CTRL vs Mixed UP	Ofanto Drought vs Mixed UP	Ofanto Heat Vs Mixed UP		Cappelli CTRL vs Heat UP	Cappelli CTRL vs Mixed UP	Cappelli Drought vs Mixed UP		Cluster 01
Ta.27596.1.S1_at	At3g45300	1e-106	isovaleryl-CoA- dehydrogenase (IVD)	77.9454	372.985	125.361	394.916	138.582	747.041	104.777	522.982		Ofanto CTRL vs Heat UP	Ofanto CTRL vs Mixed UP	Ofanto Drought vs Mixed UP			Cappelli CTRL vs Heat UP				Cluster 01
Ta.27596.1.S1_x_at	At3g45300	1e-106	isovaleryl-CoA- dehydrogenase (IVD)	121.037	629.878	204.433	710.349	230.016	1285	179.148	905.162		Ofanto CTRL vs Heat UP	Ofanto CTRL vs Mixed UP	Ofanto Drought vs Mixed UP			Cappelli CTRL vs Heat UP				Cluster 01
Ta.27614.1.S1_at	At1g18500	1e-118	2-isopropylmalate synthase, putative	260.541	583.557	248.442	913.533	249.346	959.673	321.783	698.365		Ofanto CTRL vs Heat UP	Ofanto CTRL vs Mixed UP	Ofanto Drought vs Mixed UP			Cappelli CTRL vs Heat UP				Cluster 01
Ta.27661.1.S1_at	At1g53540	7e-56	17.6 kDa class I small heat shock protein (HSP17.6C-CI) (AA 1-156)	141.577	3632.94	189.642	12311.7	139.018	12209.4	143.705	10252.9		Ofanto CTRL vs Heat UP	Ofanto CTRL vs Mixed UP	Ofanto Drought vs Mixed UP			Cappelli CTRL vs Heat UP	Cappelli CTRL vs Mixed UP	Cappelli Drought vs Mixed UP		Cluster 01
Ta.27680.1.S1_at				126.938	216.549	141.951	348.433	135.899	386.297	137.573	247.647			Ofanto CTRL vs Mixed UP	Ofanto Drought vs Mixed UP							Cluster 01
Ta.2775.1.S1_at	At2g15970	3e-66	cold-acclimation protein, putative (FL3-5A3)	501.843	1115.73	975.68	1968.77	660.313	2033.13	767.848	1702.95		Ofanto CTRL vs Heat UP	Ofanto CTRL vs Mixed UP	Ofanto Drought vs Mixed UP			Cappelli CTRL vs Heat UP				Cluster 01
Ta.27751.5.S1_at	At5g20950	4e-69	glycosyl hydrolase family 3 protein	198.955	791.809	178.841	1969.44	172.193	3978.08	167.233	3696.12		Ofanto CTRL vs Heat UP	Ofanto CTRL vs Mixed UP	Ofanto Drought vs Mixed UP	Ofanto Heat Vs Mixed UP		Cappelli CTRL vs Heat UP				Cluster 01
Ta.27752.2.S1_at	At5g01650	8e-49	macrophage migration inhibitory factor family protein / MIF family protein	36.7623	85.9917	35.678	328.156	56.7566	337.873	54.5837	220.916		Ofanto CTRL vs Heat UP	Ofanto CTRL vs Mixed UP	Ofanto Drought vs Mixed UP	Ofanto Heat Vs Mixed UP		Cappelli CTRL vs Heat UP	Cappelli CTRL vs Mixed UP	Cappelli Drought vs Mixed UP		Cluster 01
Ta.27797.1.S1_at	At1g03280	7e-80	transcription initiation factor IIE (TFIIE) alpha subunit family protein / general transcription factor TFIIE fami	342.022	611.949	332.827	891.539	363.536	927.565	393.493	856.73			Ofanto CTRL vs Mixed UP	Ofanto Drought vs Mixed UP			Cappelli CTRL vs Heat UP	Cappelli CTRL vs Mixed UP	Cappelli Drought vs Mixed UP		Cluster 01
Ta.27852.1.S1_at				33.8595	79.8665	35.2022	128.989	32.2319	131.236	40.5458	110.749		Ofanto CTRL vs Heat UP	Ofanto CTRL vs Mixed UP	Ofanto Drought vs Mixed UP			Cappelli CTRL vs Heat UP	Cappelli CTRL vs Mixed UP	Cappelli Drought vs Mixed UP		Cluster 01
Ta.2791.1.S1_at	At5g58070	4e-80	lipocalin, putative	2428.56	5452.81	3785.64	9793.37	3689.49	10117.4	3847.16	7739.59		Ofanto CTRL vs Heat UP	Ofanto CTRL vs Mixed UP	Ofanto Drought vs Mixed UP			Cappelli CTRL vs Heat UP	Cappelli CTRL vs Mixed UP	Cappelli Drought vs Mixed UP		Cluster 01
Ta.27920.1.S1_at	At4g11160	9e-60	translation initiation factor IF-2, mitochondrial, putative	59.7515	100.466	60.313	138.396	66.1393	173.59	88.1279	147.352			Ofanto CTRL vs Mixed UP	Ofanto Drought vs Mixed UP			Cappelli CTRL vs Heat UP	Cappelli CTRL vs Mixed UP			Cluster 01
Ta.27944.1.S1_at	At5g14530	1e-110	transducin family protein / WD-40 repeat family protein	87.5253	244.134	110.798	397.646	116.192	332.553	153.09	349.022		Ofanto CTRL vs Heat UP	Ofanto CTRL vs Mixed UP	Ofanto Drought vs Mixed UP			Cappelli CTRL vs Heat UP	Cappelli CTRL vs Mixed UP	Cappelli Drought vs Mixed UP		Cluster 01
Ta.27987.1.S1_a_at	At3g62130	1e-46	23017333|epimerase-related	85.2603	128.003	72.9783	176.5	93.1147	205.506	101.077	201.035			Ofanto CTRL vs Mixed UP	Ofanto Drought vs Mixed UP			Cappelli CTRL vs Heat UP	Cappelli CTRL vs Mixed UP			Cluster 01
Ta.2801.2.S1_at	At2g30000	2e-65	expressed protein	105.59	336.842	105.01	1180.17	132.842	764.61	154.322	617.882		Ofanto CTRL vs Heat UP	Ofanto CTRL vs Mixed UP	Ofanto Drought vs Mixed UP	Ofanto Heat Vs Mixed UP		Cappelli CTRL vs Heat UP	Cappelli CTRL vs Mixed UP	Cappelli Drought vs Mixed UP		Cluster 01
Ta.2801.2.S1_x_at	At2g30000	2e-65	expressed protein	96.7018	312.666	102.386	978.564	111.045	630.548	134.516	529.799		Ofanto CTRL vs Heat UP	Ofanto CTRL vs Mixed UP	Ofanto Drought vs Mixed UP	Ofanto Heat Vs Mixed UP		Cappelli CTRL vs Heat UP	Cappelli CTRL vs Mixed UP	Cappelli Drought vs Mixed UP		Cluster 01
Ta.28083.1.S1_at	At5g12020	2e-50	17.6 kDa class II heat shock protein (HSP17.6-CII)	76.0449	2311.84	78.4033	10244.9	69.6684	8114.94	77.8615	7096.12			Ofanto CTRL vs Mixed UP	Ofanto Drought vs Mixed UP			Cappelli CTRL vs Heat UP	Cappelli CTRL vs Mixed UP	Cappelli Drought vs Mixed UP		Cluster 01
Ta.28140.1.A1_a_at	At5g05670	3e-73	expressed protein	160.138	248.925	167.381	586.383	230.96	457.409	232.441	369.384			Ofanto CTRL vs Mixed UP	Ofanto Drought vs Mixed UP							Cluster 01
Ta.28191.1.S1_at	At3g07860	2e-50	expressed protein	17.9213	68.7353	19.1162	177.789	19.2172	93.383	23.4882	78.1417		Ofanto CTRL vs Heat UP	Ofanto CTRL vs Mixed UP	Ofanto Drought vs Mixed UP	Ofanto Heat Vs Mixed UP		Cappelli CTRL vs Heat UP	Cappelli CTRL vs Mixed UP	Cappelli Drought vs Mixed UP		Cluster 01
Ta.28212.1.S1_at	At2g29210	7e-09	splicing factor PWI domain-containing protein	268.95	566.704	278.803	1571.66	352.673	2403.76	213.932	1765.05		Ofanto CTRL vs Heat UP	Ofanto CTRL vs Mixed UP	Ofanto Drought vs Mixed UP	Ofanto Heat Vs Mixed UP						Cluster 01
Ta.28212.1.S1_x_at	At2g29210	7e-09	splicing factor PWI domain-containing protein	321.661	687.771	359.053	1686.7	393.7	2539.17	244.988	1841.66		Ofanto CTRL vs Heat UP	Ofanto CTRL vs Mixed UP	Ofanto Drought vs Mixed UP	Ofanto Heat Vs Mixed UP						Cluster 01
Ta.2822.1.S1_x_at	At4g21320	5e-75	(2R)-phospho-3- sulfolactate synthase-related	13.6594	394.622	15.851	1887.07	17.2385	2213.94	28.7422	1637.49		Ofanto CTRL vs Heat UP	Ofanto CTRL vs Mixed UP	Ofanto Drought vs Mixed UP	Ofanto Heat Vs Mixed UP		Cappelli CTRL vs Heat UP	Cappelli CTRL vs Mixed UP	Cappelli Drought vs Mixed UP		Cluster 01
Ta.2822.2.S1_at	At4g21320	2e-20	(2R)-phospho-3- sulfolactate synthase-related	11.781	328.453	10.8561	1524.18	17.6663	3248.92	49.5283	2898.99		Ofanto CTRL vs Heat UP	Ofanto CTRL vs Mixed UP	Ofanto Drought vs Mixed UP	Ofanto Heat Vs Mixed UP		Cappelli CTRL vs Heat UP	Cappelli CTRL vs Mixed UP	Cappelli Drought vs Mixed UP		Cluster 01
Ta.2822.3.S1_at	At4g21320	7e-09	(2R)-phospho-3- sulfolactate synthase-related	19.1263	99.4572	19.2002	400.844	15.8017	371.328	15.8838	273.06		Ofanto CTRL vs Heat UP	Ofanto CTRL vs Mixed UP	Ofanto Drought vs Mixed UP	Ofanto Heat Vs Mixed UP		Cappelli CTRL vs Heat UP				Cluster 01
Ta.28264.1.S1_at	At3g15352	5e-24	cytochrome c oxidase copper chaperone-related	193.712	483.077	205.206	775.33	233.59	958.995	239.926	775.908		Ofanto CTRL vs Heat UP	Ofanto CTRL vs Mixed UP	Ofanto Drought vs Mixed UP			Cappelli CTRL vs Heat UP	Cappelli CTRL vs Mixed UP			Cluster 01
Ta.28264.2.S1_at	At3g15352	9e-16	cytochrome c oxidase copper chaperone-related	71.3779	138.213	81.2939	230.61	75.4381	322.848	73.1336	219.358			Ofanto CTRL vs Mixed UP	Ofanto Drought vs Mixed UP			Cappelli CTRL vs Heat UP				Cluster 01
Ta.28275.2.S1_a_at	At2g21180	8e-28	expressed protein	665.761	1355.36	1155.73	1885.04	1008.77	1907.88	1110.74	1666.41		Ofanto CTRL vs Heat UP	Ofanto CTRL vs Mixed UP								Cluster 01
Ta.28342.1.A1_at	At3g24740	5e-07	expressed protein	116.704	215.693	98.8299	465.413	109.288	262.373	128.647	261.179			Ofanto CTRL vs Mixed UP	Ofanto Drought vs Mixed UP	Ofanto Heat Vs Mixed UP			Cappelli CTRL vs Mixed UP	Cappelli Drought vs Mixed UP		Cluster 01
Ta.28358.1.S1_at	At2g33600	2e-72	cinnamoyl-CoA reductase family	77.4644	185.513	94.8184	457.299	90.6637	284.669	102.277	254.789		Ofanto CTRL vs Heat UP	Ofanto CTRL vs Mixed UP	Ofanto Drought vs Mixed UP	Ofanto Heat Vs Mixed UP		Cappelli CTRL vs Heat UP	Cappelli CTRL vs Mixed UP			Cluster 01
Ta.28393.1.S1_at	At3g20050	1e-107	T-complex protein 1 alpha subunit / TCP-1-alpha / chaperonin (CCT1)	313.317	587.476	332.25	1189.35	476.124	1428.9	569.698	1098.24			Ofanto CTRL vs Mixed UP	Ofanto Drought vs Mixed UP	Ofanto Heat Vs Mixed UP		Cappelli CTRL vs Heat UP	Cappelli CTRL vs Mixed UP			Cluster 01
Ta.28393.1.S1_x_at	At3g20050	1e-107	T-complex protein 1 alpha subunit / TCP-1-alpha / chaperonin (CCT1)	314.816	571.499	340.237	993.843	470.529	1245.38	549.907	926.659			Ofanto CTRL vs Mixed UP	Ofanto Drought vs Mixed UP			Cappelli CTRL vs Heat UP				Cluster 01
Ta.28407.1.S1_at	At1g55300	2e-55	TATA-binding protein-associated factor TAFII55 family protein	60.4516	105.963	58.9887	122.104	64.8864	148.786	65.859	129.766			Ofanto CTRL vs Mixed UP	Ofanto Drought vs Mixed UP			Cappelli CTRL vs Heat UP				Cluster 01
Ta.28440.1.S1_x_at	At4g17510	6e-79	ubiquitin carboxyl-terminal hydrolase, putative / ubiquitin thiolesterase, putative	29.9396	93.6428	40.0434	127.489	47.2438	126.642	57.4978	109.972		Ofanto CTRL vs Heat UP	Ofanto CTRL vs Mixed UP	Ofanto Drought vs Mixed UP			Cappelli CTRL vs Heat UP	Cappelli CTRL vs Mixed UP			Cluster 01
Ta.28452.1.S1_at				35.6484	70.457	34.7009	336.355	24.6203	289.311	31.1901	185.212			Ofanto CTRL vs Mixed UP	Ofanto Drought vs Mixed UP	Ofanto Heat Vs Mixed UP		Cappelli CTRL vs Heat UP		Cappelli Drought vs Mixed UP		Cluster 01
Ta.28485.1.S1_x_at	At3g17210	6e-37	stable protein 1-related	42.7417	143.906	44.8189	181.238	43.4715	180.069	67.1262	180.457		Ofanto CTRL vs Heat UP	Ofanto CTRL vs Mixed UP	Ofanto Drought vs Mixed UP			Cappelli CTRL vs Heat UP	Cappelli CTRL vs Mixed UP	Cappelli Drought vs Mixed UP		Cluster 01
Ta.2853.1.S1_at	At2g32520	3e-95	dienelactone hydrolase family protein	544.693	1398.19	713.736	1882.86	559.533	2139.65	802.024	1676.3		Ofanto CTRL vs Heat UP	Ofanto CTRL vs Mixed UP	Ofanto Drought vs Mixed UP			Cappelli CTRL vs Heat UP	Cappelli CTRL vs Mixed UP			Cluster 01
Ta.28539.1.A1_x_at	At2g29210	2e-07	splicing factor PWI domain-containing protein	53.9119	169.461	58.6241	415.971	55.8338	268.458	55.8333	213.77			Ofanto CTRL vs Mixed UP	Ofanto Drought vs Mixed UP							Cluster 01
Ta.28630.1.S1_at	At5g59720	3e-56	18.1 kDa class I heat shock protein (HSP18.1-CI)	20.3387	2925.97	25.3116	17197.2	20.964	19977.9	22.8196	17474.3		Ofanto CTRL vs Heat UP	Ofanto CTRL vs Mixed UP	Ofanto Drought vs Mixed UP			Cappelli CTRL vs Heat UP	Cappelli CTRL vs Mixed UP	Cappelli Drought vs Mixed UP		Cluster 01
Ta.28631.1.S1_at	At5g59720	4e-57	18.1 kDa class I heat shock protein (HSP18.1-CI)	12.3194	191.442	10.7103	1792.67	11.1039	1905.88	16.6491	1315.41		Ofanto CTRL vs Heat UP	Ofanto CTRL vs Mixed UP	Ofanto Drought vs Mixed UP			Cappelli CTRL vs Heat UP	Cappelli CTRL vs Mixed UP	Cappelli Drought vs Mixed UP		Cluster 01
Ta.28645.1.S1_at				56.1066	369.479	39.7782	1065.71	65.365	2425.57	73.6602	1912.36		Ofanto CTRL vs Heat UP	Ofanto CTRL vs Mixed UP	Ofanto Drought vs Mixed UP			Cappelli CTRL vs Heat UP	Cappelli CTRL vs Mixed UP	Cappelli Drought vs Mixed UP		Cluster 01
Ta.28651.1.S1_at	At2g07671	5e-33	H+-transporting two-sector ATPase, C subunit family protein	797.304	2204.11	986.266	9252.75	541.473	11735.5	825.56	10948.7		Ofanto CTRL vs Heat UP	Ofanto CTRL vs Mixed UP		Ofanto Heat Vs Mixed UP		Cappelli CTRL vs Heat UP	Cappelli CTRL vs Mixed UP	Cappelli Drought vs Mixed UP		Cluster 01
Ta.28659.1.S1_x_at	At2g38900	8e-07	serine protease inhibitor, potato inhibitor I-type family protein	236.21	2839.63	524.359	8941.28	1513.77	8579.86	1428.55	5941.57	CTRL vs Drought UP	Ofanto CTRL vs Heat UP	Ofanto CTRL vs Mixed UP	Ofanto Drought vs Mixed UP			Cappelli CTRL vs Heat UP				Cluster 01
Ta.28659.3.S1_x_at	At5g43580	7e-07	protease inhibitor, putative	315.57	3480.3	624.493	9971.53	1905.4	10188.4	1812.36	7336.29		Ofanto CTRL vs Heat UP	Ofanto CTRL vs Mixed UP	Ofanto Drought vs Mixed UP							Cluster 01
Ta.28688.1.A1_at	At5g46030	1e-39	expressed protein	125.109	682.684	166.322	1509.41	119.842	1279.52	171.298	1066.72		Ofanto CTRL vs Heat UP	Ofanto CTRL vs Mixed UP	Ofanto Drought vs Mixed UP	Ofanto Heat Vs Mixed UP		Cappelli CTRL vs Heat UP	Cappelli CTRL vs Mixed UP	Cappelli Drought vs Mixed UP		Cluster 01
Ta.28688.2.S1_x_at	At5g46030	9e-40	expressed protein	821.347	4151.28	988.131	8258.97	796.779	8033.39	1235.37	6731.72		Ofanto CTRL vs Heat UP	Ofanto CTRL vs Mixed UP	Ofanto Drought vs Mixed UP			Cappelli CTRL vs Heat UP	Cappelli CTRL vs Mixed UP	Cappelli Drought vs Mixed UP		Cluster 01
Ta.28688.3.S1_x_at	At5g46030	1e-39	expressed protein	380.941	2012.07	518.762	4217.05	385.757	3727.49	568.024	3097.39		Ofanto CTRL vs Heat UP	Ofanto CTRL vs Mixed UP	Ofanto Drought vs Mixed UP	Ofanto Heat Vs Mixed UP		Cappelli CTRL vs Heat UP	Cappelli CTRL vs Mixed UP	Cappelli Drought vs Mixed UP		Cluster 01
Ta.28701.1.A1_at	At2g07687	1e-147	cytochrome c oxidase subunit 3	25.9513	107.668	22.9289	2446.06	21.592	1131.34	36.414	892.733		Ofanto CTRL vs Heat UP	Ofanto CTRL vs Mixed UP	Ofanto Drought vs Mixed UP	Ofanto Heat Vs Mixed UP		Cappelli CTRL vs Heat UP				Cluster 01
Ta.28758.1.S1_at	At1g74310	1e-74	heat shock protein 101 (HSP101)	93.7816	835.649	122.866	5522.28	46.7424	3466.82	63.4934	2950.88			Ofanto CTRL vs Mixed UP	Ofanto Drought vs Mixed UP			Cappelli CTRL vs Heat UP				Cluster 01
Ta.28762.1.S1_s_at	At1g61770	3e-69	DNAJ heat shock N-terminal domain-containing protein	111.643	465.781	131.69	512.379	173.253	513.173	225.804	481.956		Ofanto CTRL vs Heat UP	Ofanto CTRL vs Mixed UP	Ofanto Drought vs Mixed UP			Cappelli CTRL vs Heat UP	Cappelli CTRL vs Mixed UP	Cappelli Drought vs Mixed UP		Cluster 01
Ta.28763.1.S1_at	At4g33865	7e-29	40S ribosomal protein S29 (RPS29C)	46.8275	87.2388	55.4749	133.524	55.0692	147.247	80.7006	143.655			Ofanto CTRL vs Mixed UP	Ofanto Drought vs Mixed UP							Cluster 01
Ta.28772.1.S1_at	At3g22830	0.0001	heat shock transcription factor family protein	50.5711	299.677	100.769	1723.29	60.3991	1109.83	65.3166	794.075		Ofanto CTRL vs Heat UP	Ofanto CTRL vs Mixed UP	Ofanto Drought vs Mixed UP	Ofanto Heat Vs Mixed UP						Cluster 01
Ta.28776.1.A1_at				26.9458	568.366	30.0471	853.937	39.7309	490.278	31.9303	464.756			Ofanto CTRL vs Mixed UP	Ofanto Drought vs Mixed UP				Cappelli CTRL vs Mixed UP			Cluster 01
Ta.28777.1.S1_s_at				11.4138	49.5146	9.38884	263.318	10.4395	906.921	11.2735	439.986			Ofanto CTRL vs Mixed UP	Ofanto Drought vs Mixed UP	Ofanto Heat Vs Mixed UP		Cappelli CTRL vs Heat UP	Cappelli CTRL vs Mixed UP	Cappelli Drought vs Mixed UP		Cluster 01
Ta.28795.1.S1_at	At1g60490	1e-123	phosphatidylinositol 3-kinase (PI3K)	69.5658	87.876	72.8548	147.386	75.5938	161.123	76.0881	134.436			Ofanto CTRL vs Mixed UP	Ofanto Drought vs Mixed UP			Cappelli CTRL vs Heat UP				Cluster 01
Ta.28830.2.S1_a_at	At1g30970	5e-55	zinc finger (C2H2 type) family protein	285.392	525.642	267.694	771.42	379.954	662.632	369.09	607.46			Ofanto CTRL vs Mixed UP	Ofanto Drought vs Mixed UP							Cluster 01
Ta.2899.1.S1_at	At5g08540	2e-60	expressed protein	211.978	366.338	215.904	538.971	180.669	517.694	304.913	441.896			Ofanto CTRL vs Mixed UP	Ofanto Drought vs Mixed UP			Cappelli CTRL vs Heat UP	Cappelli CTRL vs Mixed UP			Cluster 01
Ta.2910.2.S1_x_at	At2g16930	4e-53	ribosomal protein L27 family protein	557.734	974.351	623.974	1068.48	566.723	1155.7	546.399	1107.91							Cappelli CTRL vs Heat UP		Cappelli Drought vs Mixed UP		Cluster 01
Ta.29263.1.A1_at	At1g28200	2e-52	GRAM domain-containing protein / ABA-responsive protein-related	128.431	206.927	164.819	506.451	215.603	535.92	197.935	453.11			Ofanto CTRL vs Mixed UP	Ofanto Drought vs Mixed UP	Ofanto Heat Vs Mixed UP		Cappelli CTRL vs Heat UP				Cluster 01
Ta.2934.1.S1_at	At1g79930	2e-87	heat shock protein, putative	51.8723	239.495	62.5309	933.771	84.4936	838.98	98.6415	629.479		Ofanto CTRL vs Heat UP	Ofanto CTRL vs Mixed UP	Ofanto Drought vs Mixed UP			Cappelli CTRL vs Heat UP	Cappelli CTRL vs Mixed UP	Cappelli Drought vs Mixed UP		Cluster 01
Ta.2934.2.S1_a_at	At1g79930	2e-87	heat shock protein, putative	36.0429	229.446	52.1269	1021.27	96.1892	920.106	91.8636	492.891		Ofanto CTRL vs Heat UP	Ofanto CTRL vs Mixed UP	Ofanto Drought vs Mixed UP	Ofanto Heat Vs Mixed UP		Cappelli CTRL vs Heat UP	Cappelli CTRL vs Mixed UP	Cappelli Drought vs Mixed UP		Cluster 01
Ta.29349.1.S1_s_at	At2g25670	3e-44	expressed protein	77.1051	196.356	205.832	628.042	139.714	555.885	150.209	439.452	CTRL vs Drought UP	Ofanto CTRL vs Heat UP	Ofanto CTRL vs Mixed UP	Ofanto Drought vs Mixed UP	Ofanto Heat Vs Mixed UP		Cappelli CTRL vs Heat UP				Cluster 01
Ta.29349.1.S1_x_at	At4g32610	2e-39	mitochondrial glycoprotein family protein / MAM33 family protein	168.34	367.731	361.195	1134.84	291.804	1196.38	332.695	1017.16	CTRL vs Drought UP	Ofanto CTRL vs Heat UP	Ofanto CTRL vs Mixed UP	Ofanto Drought vs Mixed UP	Ofanto Heat Vs Mixed UP		Cappelli CTRL vs Heat UP				Cluster 01
Ta.29408.1.A1_s_at	At4g36270	7e-08	ATP-binding region, ATPase-like domain-containing protein	50.105	113.491	58.7289	173.543	57.7547	160.723	72.302	121.3		Ofanto CTRL vs Heat UP	Ofanto CTRL vs Mixed UP	Ofanto Drought vs Mixed UP			Cappelli CTRL vs Heat UP				Cluster 01
Ta.29417.1.A1_at	At1g60900	2e-25	U2 snRNP auxiliary factor large subunit, putative	188.757	244.735	174.996	374.713	226.695	306.403	205.678	306.846				Ofanto Drought vs Mixed UP							Cluster 01
Ta.29441.1.A1_at				49.22	130.266	59.8716	171.486	54.0796	170.538	64.6983	158.9		Ofanto CTRL vs Heat UP	Ofanto CTRL vs Mixed UP	Ofanto Drought vs Mixed UP			Cappelli CTRL vs Heat UP				Cluster 01
Ta.29481.1.S1_at	At4g13340	2e-13	leucine-rich repeat family protein / extensin family protein	268.986	531.063	292.087	2757.04	323.826	1177.06	285.471	1091.77			Ofanto CTRL vs Mixed UP	Ofanto Drought vs Mixed UP	Ofanto Heat Vs Mixed UP		Cappelli CTRL vs Heat UP		Cappelli Drought vs Mixed UP		Cluster 01
Ta.29525.1.S1_at	At1g79390	1e-46	expressed protein	200.874	312.863	235.514	631.735	255.903	665.519	253.787	512.304			Ofanto CTRL vs Mixed UP	Ofanto Drought vs Mixed UP	Ofanto Heat Vs Mixed UP		Cappelli CTRL vs Heat UP	Cappelli CTRL vs Mixed UP	Cappelli Drought vs Mixed UP		Cluster 01
Ta.29541.1.S1_at	At3g61790	1e-117	seven in absentia (SINA) family protein	204.926	328.629	208.248	694.021	263.096	601.276	229.41	503.431			Ofanto CTRL vs Mixed UP	Ofanto Drought vs Mixed UP	Ofanto Heat Vs Mixed UP		Cappelli CTRL vs Heat UP				Cluster 01
Ta.2960.1.A1_at				83.9449	119.989	96.5341	171.398	91.1006	149.453	91.8031	150.44			Ofanto CTRL vs Mixed UP								Cluster 01
Ta.29635.1.S1_a_at	At2g47250	1e-112	RNA helicase, putative	507.473	747.852	502.609	1479.79	586.535	1215.58	586.625	1218.81			Ofanto CTRL vs Mixed UP	Ofanto Drought vs Mixed UP			Cappelli CTRL vs Heat UP	Cappelli CTRL vs Mixed UP	Cappelli Drought vs Mixed UP		Cluster 01
Ta.29635.3.S1_a_at	At2g47250	1e-112	RNA helicase, putative	81.1085	221.984	145.677	469.957	150.383	360.04	137.287	277.671		Ofanto CTRL vs Heat UP	Ofanto CTRL vs Mixed UP	Ofanto Drought vs Mixed UP	Ofanto Heat Vs Mixed UP		Cappelli CTRL vs Heat UP				Cluster 01
Ta.2981.1.A1_a_at				211.355	282.158	242.491	419.503	213.394	456.877	220.097	389.966							Cappelli CTRL vs Heat UP				Cluster 01
Ta.3009.1.S1_at	At5g13020	6e-50	emsy N terminus domain-containing protein / ENT domain-containing protein	298.208	507.703	323.608	668.96	356.291	678.574	415.939	643.727			Ofanto CTRL vs Mixed UP	Ofanto Drought vs Mixed UP							Cluster 01
Ta.3038.1.S1_at	At4g36720	9e-46	abscisic acid-responsive HVA22 family protein	64.021	97.9521	60.3486	130.216	67.1863	115.648	63.6184	98.5829			Ofanto CTRL vs Mixed UP	Ofanto Drought vs Mixed UP							Cluster 01
Ta.304.4.S1_at	At5g03690	1e-105	fructose-bisphosphate aldolase, putative	1472.6	3013.32	1778.93	7409.3	2336.58	8952.55	1628.13	7119.71		Ofanto CTRL vs Heat UP	Ofanto CTRL vs Mixed UP	Ofanto Drought vs Mixed UP	Ofanto Heat Vs Mixed UP		Cappelli CTRL vs Heat UP	Cappelli CTRL vs Mixed UP	Cappelli Drought vs Mixed UP		Cluster 01
Ta.3043.2.S1_a_at	At5g58470	7e-71	zinc finger (Ran-binding) family protein	181.237	349.713	182	663.605	229.368	931.329	248.219	720.348			Ofanto CTRL vs Mixed UP	Ofanto Drought vs Mixed UP			Cappelli CTRL vs Heat UP	Cappelli CTRL vs Mixed UP			Cluster 01
Ta.3049.2.S1_a_at	At2g04940	4e-73	1736668|scramblase-related	155.197	404.543	207.971	507.317	216.32	482.527	229.861	436.482		Ofanto CTRL vs Heat UP	Ofanto CTRL vs Mixed UP	Ofanto Drought vs Mixed UP							Cluster 01
Ta.3049.3.S1_a_at	At2g04940	4e-73	1736668|scramblase-related	301.101	629.753	333.537	833.278	332.516	744.213	400.523	761.927		Ofanto CTRL vs Heat UP	Ofanto CTRL vs Mixed UP	Ofanto Drought vs Mixed UP			Cappelli CTRL vs Heat UP	Cappelli CTRL vs Mixed UP			Cluster 01
Ta.30569.1.S1_a_at	At4g34030	5e-16	methylcrotonyl-CoA carboxylase beta chain, mitochondrial / 3-methylcrotonyl-CoA carboxylase 2 (MCCB)	201.237	538.838	301.705	1192.46	345.323	1276.27	344.413	834.056		Ofanto CTRL vs Heat UP	Ofanto CTRL vs Mixed UP	Ofanto Drought vs Mixed UP			Cappelli CTRL vs Heat UP				Cluster 01
Ta.3057.2.S1_a_at	At3g53970	2e-30	proteasome inhibitor-related	238.268	389.729	285.792	757.023	294.676	803.842	319.807	638.052			Ofanto CTRL vs Mixed UP	Ofanto Drought vs Mixed UP			Cappelli CTRL vs Heat UP	Cappelli CTRL vs Mixed UP			Cluster 01
Ta.3057.2.S1_x_at	At3g53970	9e-28	proteasome inhibitor-related	226.319	336.418	249.076	643.07	275.406	634.381	283.717	496.881			Ofanto CTRL vs Mixed UP	Ofanto Drought vs Mixed UP			Cappelli CTRL vs Heat UP				Cluster 01
Ta.30626.1.S1_x_at	At1g69740	1e-115	porphobilinogen synthase, putative / delta-aminolevulinic acid dehydratase, putative	923.827	2041.73	902.479	2197.19	874.94	2352.02	1226.71	2258.4		Ofanto CTRL vs Heat UP	Ofanto CTRL vs Mixed UP	Ofanto Drought vs Mixed UP			Cappelli CTRL vs Heat UP	Cappelli CTRL vs Mixed UP			Cluster 01
Ta.3069.1.S1_at	At5g47420	2e-63	expressed protein	133.185	205.76	135.798	307.031	201.962	342.479	168.777	256.768			Ofanto CTRL vs Mixed UP								Cluster 01
Ta.30800.2.S1_at	At1g74440	4e-34	expressed protein	52.4774	83.0529	58.977	116.798	76.9124	152.551	70.5088	126.33			Ofanto CTRL vs Mixed UP								Cluster 01
Ta.30802.1.A1_at				117.322	4445.07	193.485	10395.9	185.332	8630.35	228.935	9337.56		Ofanto CTRL vs Heat UP	Ofanto CTRL vs Mixed UP	Ofanto Drought vs Mixed UP			Cappelli CTRL vs Heat UP	Cappelli CTRL vs Mixed UP	Cappelli Drought vs Mixed UP		Cluster 01
Ta.30802.1.A1_x_at	At3g12580	7e-56	heat shock protein 70, putative / HSP70, putative	161.412	4602.49	212.517	9495.06	249.935	8412.74	289.08	8810		Ofanto CTRL vs Heat UP	Ofanto CTRL vs Mixed UP	Ofanto Drought vs Mixed UP			Cappelli CTRL vs Heat UP	Cappelli CTRL vs Mixed UP	Cappelli Drought vs Mixed UP		Cluster 01
Ta.309.1.S1_at				34.6092	58.6393	29.6477	560.94	45.2439	611.826	40.1003	324.591			Ofanto CTRL vs Mixed UP	Ofanto Drought vs Mixed UP	Ofanto Heat Vs Mixed UP		Cappelli CTRL vs Heat UP		Cappelli Drought vs Mixed UP		Cluster 01
Ta.30941.1.A1_at	At4g25660	2e-44	expressed protein	73.7944	129.996	82.7403	243.282	75.557	200.098	86.7708	138.459			Ofanto CTRL vs Mixed UP	Ofanto Drought vs Mixed UP							Cluster 01
Ta.3112.2.S1_at	At5g37830	7e-88	hydantoinase/oxoprolinase family protein	31.0836	138.245	69.9294	228.219	56.4033	210.495	62.3125	121.364	CTRL vs Drought UP	Ofanto CTRL vs Heat UP	Ofanto CTRL vs Mixed UP	Ofanto Drought vs Mixed UP			Cappelli CTRL vs Heat UP				Cluster 01
Ta.3184.1.S1_at				12.9551	45.8144	28.9871	182.506	34.1292	331.363	43.5061	220.919	CTRL vs Drought UP	Ofanto CTRL vs Heat UP	Ofanto CTRL vs Mixed UP	Ofanto Drought vs Mixed UP	Ofanto Heat Vs Mixed UP		Cappelli CTRL vs Heat UP	Cappelli CTRL vs Mixed UP	Cappelli Drought vs Mixed UP		Cluster 01
Ta.3219.1.S1_at	At5g47870	8e-52	expressed protein	31.0886	53.8124	41.5935	92.8752	32.5297	105.347	47.7072	92.9078			Ofanto CTRL vs Mixed UP	Ofanto Drought vs Mixed UP			Cappelli CTRL vs Heat UP	Cappelli CTRL vs Mixed UP			Cluster 01
Ta.3320.3.S1_a_at	At5g14680	7e-77	universal stress protein (USP) family protein	164.452	318.438	270.973	1100.79	186.294	1201.68	154.268	694.706			Ofanto CTRL vs Mixed UP	Ofanto Drought vs Mixed UP	Ofanto Heat Vs Mixed UP		Cappelli CTRL vs Heat UP				Cluster 01
Ta.3320.3.S1_x_at	At5g14680	2e-47	universal stress protein (USP) family protein	100.043	170.619	152.889	542.562	113.306	612.149	102.639	376.237			Ofanto CTRL vs Mixed UP	Ofanto Drought vs Mixed UP	Ofanto Heat Vs Mixed UP		Cappelli CTRL vs Heat UP				Cluster 01
Ta.3363.1.S1_at	At2g44900	6e-97	armadillo/beta-catenin repeat family protein / F-box family protein	214.361	332.556	230.119	613.416	261.841	442.449	293.016	477.721			Ofanto CTRL vs Mixed UP	Ofanto Drought vs Mixed UP							Cluster 01
Ta.3407.1.S1_at	At3g02420	2e-75	expressed protein	560.265	978.147	607.416	1272.14	797.971	1317.83	832.732	1190.17			Ofanto CTRL vs Mixed UP	Ofanto Drought vs Mixed UP							Cluster 01
Ta.3433.1.S1_at	At4g27650	6e-76	pelota (PEL1)	173.046	387.54	238.394	548.1	222.103	446.862	239.899	349.804		Ofanto CTRL vs Heat UP	Ofanto CTRL vs Mixed UP	Ofanto Drought vs Mixed UP			Cappelli CTRL vs Heat UP				Cluster 01
Ta.3455.1.S1_at	At4g16130	1e-97	GHMP kinase family protein	194.855	656.221	214.542	952.951	297.811	1237.54	407.621	958.391		Ofanto CTRL vs Heat UP	Ofanto CTRL vs Mixed UP	Ofanto Drought vs Mixed UP			Cappelli CTRL vs Heat UP				Cluster 01
Ta.3541.1.S1_at				50.9611	78.526	46.5118	104.411	51.9304	90.2497	62.8815	89.0313				Ofanto Drought vs Mixed UP							Cluster 01
Ta.3555.1.A1_at				54.2554	143.978	65.2295	254.081	79.7645	208.507	107.2	179.111		Ofanto CTRL vs Heat UP	Ofanto CTRL vs Mixed UP	Ofanto Drought vs Mixed UP			Cappelli CTRL vs Heat UP				Cluster 01
Ta.3555.1.A1_x_at	At5g63830	2e-14	zinc finger (HIT type) family protein	42.2978	112.871	46.5872	194.658	61.2108	154.275	76.6794	140.863			Ofanto CTRL vs Mixed UP	Ofanto Drought vs Mixed UP			Cappelli CTRL vs Heat UP	Cappelli CTRL vs Mixed UP			Cluster 01
Ta.3555.2.S1_at	At5g63830	9e-29	zinc finger (HIT type) family protein	11.6355	57.4851	18.2603	126.128	26.3588	91.0005	26.968	57.2538		Ofanto CTRL vs Heat UP	Ofanto CTRL vs Mixed UP	Ofanto Drought vs Mixed UP	Ofanto Heat Vs Mixed UP		Cappelli CTRL vs Heat UP				Cluster 01
Ta.3563.1.S1_at	At1g16610	4e-05	arginine/serine-rich protein, putative (SR45)	357.786	3582.92	576.713	3928.62	569.742	4290.44	468.479	3715.82		Ofanto CTRL vs Heat UP	Ofanto CTRL vs Mixed UP	Ofanto Drought vs Mixed UP			Cappelli CTRL vs Heat UP	Cappelli CTRL vs Mixed UP	Cappelli Drought vs Mixed UP		Cluster 01
Ta.3577.1.S1_at	At3g15352	4e-24	cytochrome c oxidase copper chaperone-related	207.813	519.875	222.672	1567.24	279.964	1594.15	328.64	1187.69		Ofanto CTRL vs Heat UP	Ofanto CTRL vs Mixed UP	Ofanto Drought vs Mixed UP	Ofanto Heat Vs Mixed UP		Cappelli CTRL vs Heat UP				Cluster 01
Ta.359.1.S1_a_at	At3g01150	1e-22	polypyrimidine tract-binding protein, putative / heterogeneous nuclear ribonucleoprotein, putative	188.019	275.4	214.5	400.71	225.02	461.2	213.14	337.199			Ofanto CTRL vs Mixed UP				Cappelli CTRL vs Heat UP				Cluster 01
Ta.359.1.S1_x_at	At3g01150	3e-10	polypyrimidine tract-binding protein, putative / heterogeneous nuclear ribonucleoprotein, putative	345.125	444.424	362.408	651.613	354.053	716.464	357.002	539.134							Cappelli CTRL vs Heat UP				Cluster 01
Ta.3607.1.S1_at	At3g05230	7e-47	signal peptidase subunit family protein	254.213	637.714	263.43	1594.8	464.971	987.825	395.864	818.932		Ofanto CTRL vs Heat UP	Ofanto CTRL vs Mixed UP	Ofanto Drought vs Mixed UP	Ofanto Heat Vs Mixed UP		Cappelli CTRL vs Heat UP		Cappelli Drought vs Mixed UP		Cluster 01
Ta.3714.1.S1_x_at	At1g32790	1e-86	RNA-binding protein, putative	286.222	467.57	281.743	666.358	370.51	764.951	373.317	673.728			Ofanto CTRL vs Mixed UP	Ofanto Drought vs Mixed UP			Cappelli CTRL vs Heat UP				Cluster 01
Ta.3714.2.S1_a_at	At1g32790	1e-86	RNA-binding protein, putative	256.745	403.381	272.183	667.145	346.138	745.474	348.76	653.054			Ofanto CTRL vs Mixed UP	Ofanto Drought vs Mixed UP							Cluster 01
Ta.3714.3.S1_a_at	At1g32790	1e-86	RNA-binding protein, putative	184.687	281.626	172.648	448.593	234.042	493.936	234.63	457.871			Ofanto CTRL vs Mixed UP	Ofanto Drought vs Mixed UP			Cappelli CTRL vs Heat UP				Cluster 01
Ta.3716.2.S1_at	At2g18600	5e-78	RUB1-conjugating enzyme, putative	751.389	1277.51	884.488	1481.63	874.866	1874.75	932.394	1509.96							Cappelli CTRL vs Heat UP				Cluster 01
Ta.3745.3.A1_a_at				466.977	1038.57	580.296	1417.69	551.629	1138.51	569.903	978.012		Ofanto CTRL vs Heat UP	Ofanto CTRL vs Mixed UP	Ofanto Drought vs Mixed UP			Cappelli CTRL vs Heat UP				Cluster 01
Ta.3760.2.A1_a_at	At3g55430	1e-124	glycosyl hydrolase family 17 protein / beta-1,3-glucanase, putative	57.7471	183.094	110.597	497.728	103.507	785.521	63.6955	479.767		Ofanto CTRL vs Heat UP	Ofanto CTRL vs Mixed UP	Ofanto Drought vs Mixed UP	Ofanto Heat Vs Mixed UP		Cappelli CTRL vs Heat UP				Cluster 01
Ta.3765.2.A1_x_at	At4g19210	4e-43	RNase L inhibitor protein, putative	21.4491	42.0422	21.3172	98.2155	23.564	105.455	31.6875	73.5367			Ofanto CTRL vs Mixed UP	Ofanto Drought vs Mixed UP	Ofanto Heat Vs Mixed UP		Cappelli CTRL vs Heat UP	Cappelli CTRL vs Mixed UP	Cappelli Drought vs Mixed UP		Cluster 01
Ta.3780.1.S1_x_at	At2g28440	1e-07	proline-rich family protein	236.259	346.652	286.769	651.989	330.738	545.048	267.883	454.464			Ofanto CTRL vs Mixed UP	Ofanto Drought vs Mixed UP							Cluster 01
Ta.3780.3.S1_x_at				97.3027	147.487	120.774	273.994	133.856	229.123	115.607	191.106			Ofanto CTRL vs Mixed UP	Ofanto Drought vs Mixed UP							Cluster 01
Ta.3888.1.S1_a_at	At1g11360	3e-10	universal stress protein (USP) family protein	304.952	423.886	381.725	1178.24	404.784	1431.17	440.841	1030.81			Ofanto CTRL vs Mixed UP				Cappelli CTRL vs Heat UP				Cluster 01
Ta.3894.1.S1_at	At5g63460	7e-35	SAP domain-containing protein	226.77	369.166	228.26	528.932	262.632	555.857	304.184	436.337			Ofanto CTRL vs Mixed UP	Ofanto Drought vs Mixed UP			Cappelli CTRL vs Heat UP				Cluster 01
Ta.3894.2.S1_s_at	At5g63460	7e-35	SAP domain-containing protein	47.2585	90.8748	64.5181	165.746	71.964	175.23	66.7431	96.7212			Ofanto CTRL vs Mixed UP	Ofanto Drought vs Mixed UP			Cappelli CTRL vs Heat UP				Cluster 01
Ta.3894.2.S1_x_at	At5g63460	2e-12	SAP domain-containing protein	66.3168	133.531	77.6252	207.461	89.4944	187.561	94.5862	126.92		Ofanto CTRL vs Heat UP	Ofanto CTRL vs Mixed UP	Ofanto Drought vs Mixed UP			Cappelli CTRL vs Heat UP				Cluster 01
Ta.3908.1.S1_at	At3g15730	9e-88	phospholipase D alpha 1 / PLD alpha 1 (PLDALPHA1) (PLD1) / choline phosphatase 1	183.41	234.201	206.308	403.913	244.436	422.765	204.362	369.858			Ofanto CTRL vs Mixed UP								Cluster 01
Ta.3933.1.S1_at	At2g17980	9e-87	sec1 family protein	94.2647	134.563	108.432	199.166	100.703	170.248	111.252	157			Ofanto CTRL vs Mixed UP								Cluster 01
Ta.3960.1.S1_at	At1g03070	4e-42	expressed protein	32.9446	284.273	35.8997	4659	39.8342	4240.45	40.0118	2455.02			Ofanto CTRL vs Mixed UP	Ofanto Drought vs Mixed UP	Ofanto Heat Vs Mixed UP		Cappelli CTRL vs Heat UP				Cluster 01
Ta.398.1.S1_at				96.8559	143.771	102.266	165.684	104.174	222.988	99.7409	178.838							Cappelli CTRL vs Heat UP				Cluster 01
Ta.4017.1.S1_at	At5g08630	4e-38	DDT domain-containing protein	94.6227	148.832	93.8053	253.471	111.711	391.441	124.682	328.743			Ofanto CTRL vs Mixed UP	Ofanto Drought vs Mixed UP			Cappelli CTRL vs Heat UP	Cappelli CTRL vs Mixed UP	Cappelli Drought vs Mixed UP		Cluster 01
Ta.4017.2.S1_at	At5g08630	3e-41	DDT domain-containing protein	22.498	65.4338	33.425	85.3337	45.8321	137.481	38.6504	96.1796		Ofanto CTRL vs Heat UP	Ofanto CTRL vs Mixed UP	Ofanto Drought vs Mixed UP			Cappelli CTRL vs Heat UP		Cappelli Drought vs Mixed UP		Cluster 01
Ta.4062.1.S1_x_at	At4g12420	3e-85	multi-copper oxidase, putative (SKU5)	14.2845	64.4778	12.5226	195.279	12.4359	108.89	18.4179	113.712		Ofanto CTRL vs Heat UP	Ofanto CTRL vs Mixed UP	Ofanto Drought vs Mixed UP	Ofanto Heat Vs Mixed UP						Cluster 01
Ta.4238.1.S1_at	At1g75560	1e-73	zinc knuckle (CCHC-type) family protein	141.219	275.187	157.185	533.305	173.954	372.931	200.737	397.992			Ofanto CTRL vs Mixed UP	Ofanto Drought vs Mixed UP			Cappelli CTRL vs Heat UP	Cappelli CTRL vs Mixed UP			Cluster 01
Ta.4239.1.A1_at	At5g45350	2e-12	proline-rich family protein	155.89	329.625	170.853	449.231	154.398	366.258	239.674	362.74		Ofanto CTRL vs Heat UP	Ofanto CTRL vs Mixed UP	Ofanto Drought vs Mixed UP			Cappelli CTRL vs Heat UP				Cluster 01
Ta.4242.1.S1_at	At5g61030	2e-18	RNA-binding protein, putative	523.833	788.903	633.687	1095.01	492.546	1087.15	618.408	1107.94			Ofanto CTRL vs Mixed UP				Cappelli CTRL vs Heat UP	Cappelli CTRL vs Mixed UP			Cluster 01
Ta.4276.2.S1_a_at	At5g09260	6e-76	2878356|SNF7-related	193.493	245.265	233.898	411.096	248.509	421.082	209.991	389.958			Ofanto CTRL vs Mixed UP								Cluster 01
Ta.4282.1.S1_at	At4g22290	4e-10	ubiquitin carboxyl-terminal hydrolase family protein	67.2148	212.378	69.2349	298.177	80.4988	408.043	98.6704	377.639		Ofanto CTRL vs Heat UP	Ofanto CTRL vs Mixed UP	Ofanto Drought vs Mixed UP			Cappelli CTRL vs Heat UP	Cappelli CTRL vs Mixed UP	Cappelli Drought vs Mixed UP		Cluster 01
Ta.4282.1.S1_x_at	At4g22290	4e-10	ubiquitin carboxyl-terminal hydrolase family protein	25.1403	115.651	28.8522	160.883	42.8101	208.908	54.6674	206.012				Ofanto Drought vs Mixed UP			Cappelli CTRL vs Heat UP	Cappelli CTRL vs Mixed UP	Cappelli Drought vs Mixed UP		Cluster 01
Ta.4292.1.S1_at	At1g36390	2e-45	co-chaperone grpE family protein	79.8341	519.536	99.8838	1096.25	98.5501	765.725	145.181	660.046		Ofanto CTRL vs Heat UP	Ofanto CTRL vs Mixed UP	Ofanto Drought vs Mixed UP			Cappelli CTRL vs Heat UP	Cappelli CTRL vs Mixed UP	Cappelli Drought vs Mixed UP		Cluster 01
Ta.4292.1.S1_x_at	At1g36390	2e-45	co-chaperone grpE family protein	96.2977	610.802	132.126	1254.26	119.927	890.784	178.733	784.894		Ofanto CTRL vs Heat UP	Ofanto CTRL vs Mixed UP	Ofanto Drought vs Mixed UP	Ofanto Heat Vs Mixed UP		Cappelli CTRL vs Heat UP	Cappelli CTRL vs Mixed UP	Cappelli Drought vs Mixed UP		Cluster 01
Ta.4373.1.A1_at	At3g18810	9e-08	protein kinase family protein	73.2909	115.35	58.0667	460.581	68.5379	485.026	83.8218	411.105			Ofanto CTRL vs Mixed UP	Ofanto Drought vs Mixed UP	Ofanto Heat Vs Mixed UP		Cappelli CTRL vs Heat UP	Cappelli CTRL vs Mixed UP	Cappelli Drought vs Mixed UP		Cluster 01
Ta.4380.1.A1_at	At3g28700	5e-73	expressed protein	114.041	306.656	134.744	468.875	79.3708	473.971	138.243	439.704		Ofanto CTRL vs Heat UP	Ofanto CTRL vs Mixed UP	Ofanto Drought vs Mixed UP			Cappelli CTRL vs Heat UP	Cappelli CTRL vs Mixed UP	Cappelli Drought vs Mixed UP		Cluster 01
Ta.4427.1.S1_at	At3g46230	4e-55	17.4 kDa class I heat shock protein (HSP17.4-CI)	20.6922	31.4848	18.8053	186.741	20.8257	213.717	21.3885	109.925			Ofanto CTRL vs Mixed UP	Ofanto Drought vs Mixed UP	Ofanto Heat Vs Mixed UP						Cluster 01
Ta.4451.1.A1_at	At1g53400	4e-48	expressed protein	149.01	398.401	262.566	601.169	221.367	743.564	294.615	604.37		Ofanto CTRL vs Heat UP	Ofanto CTRL vs Mixed UP	Ofanto Drought vs Mixed UP			Cappelli CTRL vs Heat UP	Cappelli CTRL vs Mixed UP			Cluster 01
Ta.4494.1.S1_at	At3g23920	3e-91	beta-amylase, putative / 1,4-alpha-D-glucan maltohydrolase, putative	52.4006	250.796	70.7554	1775.37	103.104	1547.31	137.928	1154.52		Ofanto CTRL vs Heat UP	Ofanto CTRL vs Mixed UP	Ofanto Drought vs Mixed UP	Ofanto Heat Vs Mixed UP		Cappelli CTRL vs Heat UP	Cappelli CTRL vs Mixed UP	Cappelli Drought vs Mixed UP		Cluster 01
Ta.4494.1.S1_x_at	At3g23920	3e-91	beta-amylase, putative / 1,4-alpha-D-glucan maltohydrolase, putative	24.7935	241.641	41.5505	1302.95	96.2532	1195.18	115.129	952.948		Ofanto CTRL vs Heat UP	Ofanto CTRL vs Mixed UP	Ofanto Drought vs Mixed UP	Ofanto Heat Vs Mixed UP		Cappelli CTRL vs Heat UP	Cappelli CTRL vs Mixed UP	Cappelli Drought vs Mixed UP		Cluster 01
Ta.4494.2.S1_at	At1g68725	1e-07	arabinogalactan-protein, putative (AGP19)	41.1936	154.203	42.0809	999.743	77.1442	920.056	72.7975	483.033		Ofanto CTRL vs Heat UP	Ofanto CTRL vs Mixed UP	Ofanto Drought vs Mixed UP	Ofanto Heat Vs Mixed UP		Cappelli CTRL vs Heat UP	Cappelli CTRL vs Mixed UP	Cappelli Drought vs Mixed UP		Cluster 01
Ta.4494.3.S1_at				5.24059	19.8025	5.80264	187.855	11.9478	143.733	12.0925	122.843			Ofanto CTRL vs Mixed UP	Ofanto Drought vs Mixed UP	Ofanto Heat Vs Mixed UP		Cappelli CTRL vs Heat UP	Cappelli CTRL vs Mixed UP	Cappelli Drought vs Mixed UP		Cluster 01
Ta.4494.3.S1_x_at				37.0845	259.643	49.681	1676.78	131.54	1462.04	156.465	1298.66		Ofanto CTRL vs Heat UP	Ofanto CTRL vs Mixed UP	Ofanto Drought vs Mixed UP	Ofanto Heat Vs Mixed UP		Cappelli CTRL vs Heat UP	Cappelli CTRL vs Mixed UP	Cappelli Drought vs Mixed UP		Cluster 01
Ta.4525.1.A1_at				121.781	176.464	138.839	307.627	148.675	255.749	163.117	200.363			Ofanto CTRL vs Mixed UP	Ofanto Drought vs Mixed UP							Cluster 01
Ta.4537.1.S1_at	At2g24590	5e-51	splicing factor, putative	217.147	2413.67	362.657	5471.51	406.102	6073.92	569.813	5066.08		Ofanto CTRL vs Heat UP	Ofanto CTRL vs Mixed UP	Ofanto Drought vs Mixed UP	Ofanto Heat Vs Mixed UP		Cappelli CTRL vs Heat UP	Cappelli CTRL vs Mixed UP	Cappelli Drought vs Mixed UP		Cluster 01
Ta.4537.2.S1_a_at	At2g24590	2e-52	splicing factor, putative	71.6619	526.124	96.8036	1375.19	99.6268	1410.46	137.592	1037.68		Ofanto CTRL vs Heat UP	Ofanto CTRL vs Mixed UP	Ofanto Drought vs Mixed UP	Ofanto Heat Vs Mixed UP		Cappelli CTRL vs Heat UP	Cappelli CTRL vs Mixed UP	Cappelli Drought vs Mixed UP		Cluster 01
Ta.4538.1.S1_at	At3g20920	3e-79	translocation protein-related	531.317	970.097	586.306	1491.86	739.124	1282.71	780.731	1028.5			Ofanto CTRL vs Mixed UP	Ofanto Drought vs Mixed UP							Cluster 01
Ta.4676.2.S1_at	At4g37680	1e-57	expressed protein	20.8306	53.9055	24.3414	106.617	38.6365	202.629	28.4131	130.431			Ofanto CTRL vs Mixed UP	Ofanto Drought vs Mixed UP			Cappelli CTRL vs Heat UP				Cluster 01
Ta.4695.1.S1_a_at	At3g04500	1e-69	RNA recognition motif (RRM)-containing protein	84.5532	782.183	301.205	3283.68	206.072	1958.52	217.128	1490.07	CTRL vs Drought UP	Ofanto CTRL vs Heat UP	Ofanto CTRL vs Mixed UP	Ofanto Drought vs Mixed UP	Ofanto Heat Vs Mixed UP		Cappelli CTRL vs Heat UP		Cappelli Drought vs Mixed UP		Cluster 01
Ta.4723.1.S1_at				130.665	226.579	130.213	364.737	126.189	338.655	136.373	316.041			Ofanto CTRL vs Mixed UP	Ofanto Drought vs Mixed UP			Cappelli CTRL vs Heat UP	Cappelli CTRL vs Mixed UP	Cappelli Drought vs Mixed UP		Cluster 01
Ta.4775.1.S1_at				16.412	267.67	16.7247	1331.41	17.2953	807.918	17.1691	768.109		Ofanto CTRL vs Heat UP	Ofanto CTRL vs Mixed UP	Ofanto Drought vs Mixed UP	Ofanto Heat Vs Mixed UP		Cappelli CTRL vs Heat UP	Cappelli CTRL vs Mixed UP	Cappelli Drought vs Mixed UP		Cluster 01
Ta.4905.1.S1_at	At5g16650	3e-42	DNAJ heat shock N-terminal domain-containing protein	370.138	688.466	349.132	1102.09	326.954	822.59	414.708	757.838			Ofanto CTRL vs Mixed UP	Ofanto Drought vs Mixed UP			Cappelli CTRL vs Heat UP	Cappelli CTRL vs Mixed UP			Cluster 01
Ta.4943.1.S1_at	At1g12400	5e-26	expressed protein	173.534	583.102	222.664	727.768	221.78	596.58	291.427	637.68		Ofanto CTRL vs Heat UP	Ofanto CTRL vs Mixed UP	Ofanto Drought vs Mixed UP			Cappelli CTRL vs Heat UP	Cappelli CTRL vs Mixed UP	Cappelli Drought vs Mixed UP		Cluster 01
Ta.5005.1.S1_at	At2g33610	3e-49	SWIRM domain-containing protein / DNA-binding family protein	189.475	363.844	191.394	540.766	178.832	400.973	234.366	386.559			Ofanto CTRL vs Mixed UP	Ofanto Drought vs Mixed UP			Cappelli CTRL vs Heat UP	Cappelli CTRL vs Mixed UP			Cluster 01
Ta.5005.1.S1_x_at	At2g33610	3e-49	SWIRM domain-containing protein / DNA-binding family protein	187.137	391.807	207.091	562.77	189.784	403.983	208.363	399.359		Ofanto CTRL vs Heat UP	Ofanto CTRL vs Mixed UP	Ofanto Drought vs Mixed UP			Cappelli CTRL vs Heat UP	Cappelli CTRL vs Mixed UP			Cluster 01
Ta.5059.3.S1_a_at	At5g25560	1e-103	zinc finger (C3HC4-type RING finger) family protein	400.879	739.402	546.902	1886.34	501.586	1339.9	393.167	1070.01			Ofanto CTRL vs Mixed UP	Ofanto Drought vs Mixed UP	Ofanto Heat Vs Mixed UP			Cappelli CTRL vs Mixed UP	Cappelli Drought vs Mixed UP		Cluster 01
Ta.5069.1.S1_at	At3g29130	8e-31	expressed protein	135.644	207.018	116.992	287.092	151.82	393.433	159.093	321.368			Ofanto CTRL vs Mixed UP	Ofanto Drought vs Mixed UP			Cappelli CTRL vs Heat UP		Cappelli Drought vs Mixed UP		Cluster 01
Ta.5105.1.S1_at	At1g60710	1e-115	aldo/keto reductase family protein	68.3151	134.6	74.0952	207.671	74.2468	299.895	102.968	224.449			Ofanto CTRL vs Mixed UP	Ofanto Drought vs Mixed UP			Cappelli CTRL vs Heat UP				Cluster 01
Ta.5105.2.S1_a_at	At1g60710	1e-115	aldo/keto reductase family protein	52.4203	258.827	110.198	350.241	113.811	417.033	133.928	265.386		Ofanto CTRL vs Heat UP	Ofanto CTRL vs Mixed UP	Ofanto Drought vs Mixed UP			Cappelli CTRL vs Heat UP	Cappelli CTRL vs Mixed UP			Cluster 01
Ta.516.1.S1_s_at	At3g55840	6e-58	expressed protein	48.908	87.5956	45.1907	203.638	77.1113	209.291	62.7436	250.899			Ofanto CTRL vs Mixed UP	Ofanto Drought vs Mixed UP	Ofanto Heat Vs Mixed UP						Cluster 01
Ta.5304.1.S1_at	At1g46768	4e-26	AP2 domain-containing protein RAP2.1 (RAP2.1)	66.3183	226.207	145.598	537.271	118.072	506.449	100.186	326.901	CTRL vs Drought UP	Ofanto CTRL vs Heat UP	Ofanto CTRL vs Mixed UP	Ofanto Drought vs Mixed UP			Cappelli CTRL vs Heat UP		Cappelli Drought vs Mixed UP		Cluster 01
Ta.5304.1.S1_x_at	At1g46768	4e-26	AP2 domain-containing protein RAP2.1 (RAP2.1)	69.0835	227.229	153.901	586.152	134.664	564.14	116.083	378.69	CTRL vs Drought UP	Ofanto CTRL vs Heat UP	Ofanto CTRL vs Mixed UP	Ofanto Drought vs Mixed UP	Ofanto Heat Vs Mixed UP		Cappelli CTRL vs Heat UP	Cappelli CTRL vs Mixed UP	Cappelli Drought vs Mixed UP		Cluster 01
Ta.5309.2.S1_a_at	At4g17170	1e-111	Rab2-like GTP-binding protein (RAB2)	416.344	664.246	519.591	1046.09	543.906	1184.78	385.225	849.889			Ofanto CTRL vs Mixed UP	Ofanto Drought vs Mixed UP			Cappelli CTRL vs Heat UP				Cluster 01
Ta.5338.1.S1_at	At3g13224	2e-73	RNA recognition motif (RRM)-containing protein	182.532	358.638	214.767	513.336	241.731	454.081	272.638	356.427			Ofanto CTRL vs Mixed UP	Ofanto Drought vs Mixed UP							Cluster 01
Ta.5367.1.S1_s_at	At1g01720	3e-70	no apical meristem (NAM) family protein	1230.66	3559.32	1219.2	7420.84	1050.65	5107.48	1068.65	4685			Ofanto CTRL vs Mixed UP	Ofanto Drought vs Mixed UP							Cluster 01
Ta.5414.1.S1_at	At5g64610	1e-109	histone acetyltransferase, putative	158.364	368.758	192.049	1086.19	250.208	665.004	272.479	554.372		Ofanto CTRL vs Heat UP	Ofanto CTRL vs Mixed UP	Ofanto Drought vs Mixed UP	Ofanto Heat Vs Mixed UP		Cappelli CTRL vs Heat UP				Cluster 01
Ta.5442.1.S1_at	At2g47580	1e-78	small nuclear ribonucleoprotein U1A / spliceosomal protein U1A / U1snRNP-specific protein	243.381	464.426	258.814	840.341	265.412	679.762	274.791	513.185			Ofanto CTRL vs Mixed UP	Ofanto Drought vs Mixed UP			Cappelli CTRL vs Heat UP				Cluster 01
Ta.5442.2.S1_at				154.463	298.219	171.382	661.206	184.298	554.873	227.482	447.217			Ofanto CTRL vs Mixed UP	Ofanto Drought vs Mixed UP	Ofanto Heat Vs Mixed UP		Cappelli CTRL vs Heat UP	Cappelli CTRL vs Mixed UP			Cluster 01
Ta.5442.2.S1_x_at				172.944	304.911	162.678	647.729	178.074	526.548	217.217	416.998			Ofanto CTRL vs Mixed UP	Ofanto Drought vs Mixed UP	Ofanto Heat Vs Mixed UP		Cappelli CTRL vs Heat UP	Cappelli CTRL vs Mixed UP			Cluster 01
Ta.5442.3.S1_a_at	At2g47580	1e-78	small nuclear ribonucleoprotein U1A / spliceosomal protein U1A / U1snRNP-specific protein	109.017	317.517	178.966	459.146	166.251	459.119	163.618	250.801		Ofanto CTRL vs Heat UP	Ofanto CTRL vs Mixed UP	Ofanto Drought vs Mixed UP			Cappelli CTRL vs Heat UP				Cluster 01
Ta.5442.3.S1_x_at	At2g47580	3e-38	small nuclear ribonucleoprotein U1A / spliceosomal protein U1A / U1snRNP-specific protein	143.407	368.084	220.319	569.093	228.021	544.875	208.007	300.793		Ofanto CTRL vs Heat UP	Ofanto CTRL vs Mixed UP	Ofanto Drought vs Mixed UP			Cappelli CTRL vs Heat UP				Cluster 01
Ta.5496.1.A1_at	At1g18560	5e-05	hAT dimerisation domain-containing protein / BED zinc finger domain-containing protein / transposase-related	71.5721	170.628	77.7518	281.352	100.828	184.918	102.237	182.995		Ofanto CTRL vs Heat UP	Ofanto CTRL vs Mixed UP	Ofanto Drought vs Mixed UP							Cluster 01
Ta.5523.1.S1_at				226.791	359.15	229.241	540.974	277.53	542.333	282.555	522.44			Ofanto CTRL vs Mixed UP	Ofanto Drought vs Mixed UP							Cluster 01
Ta.5546.1.S1_a_at	At1g17020	3e-40	oxidoreductase, 2OG-Fe(II) oxygenase family protein	8.92421	82.1066	8.77411	568.999	8.70624	964.313	13.1724	749.164		Ofanto CTRL vs Heat UP	Ofanto CTRL vs Mixed UP	Ofanto Drought vs Mixed UP	Ofanto Heat Vs Mixed UP		Cappelli CTRL vs Heat UP				Cluster 01
Ta.5546.3.S1_a_at	At1g17020	3e-40	oxidoreductase, 2OG-Fe(II) oxygenase family protein	7.71206	141.285	9.30682	864.144	8.80664	1490.67	14.3308	975.581		Ofanto CTRL vs Heat UP	Ofanto CTRL vs Mixed UP	Ofanto Drought vs Mixed UP	Ofanto Heat Vs Mixed UP		Cappelli CTRL vs Heat UP				Cluster 01
Ta.5562.1.A1_at				33.3088	84.3083	51.2945	2483.24	55.119	836.711	51.8608	477.782		Ofanto CTRL vs Heat UP	Ofanto CTRL vs Mixed UP	Ofanto Drought vs Mixed UP	Ofanto Heat Vs Mixed UP		Cappelli CTRL vs Heat UP	Cappelli CTRL vs Mixed UP	Cappelli Drought vs Mixed UP		Cluster 01
Ta.5574.1.S1_a_at	At4g33240	1e-79	phosphatidylinositol-4- phosphate 5-kinase family protein	288	529.733	263.067	722.989	321.112	857.433	308.809	742.956			Ofanto CTRL vs Mixed UP	Ofanto Drought vs Mixed UP			Cappelli CTRL vs Heat UP	Cappelli CTRL vs Mixed UP	Cappelli Drought vs Mixed UP		Cluster 01
Ta.5574.3.S1_at	At3g14270	4e-23	phosphatidylinositol-4- phosphate 5-kinase family protein	77.7455	257.398	127.738	318.484	142.827	340.243	121.128	232.633		Ofanto CTRL vs Heat UP	Ofanto CTRL vs Mixed UP	Ofanto Drought vs Mixed UP							Cluster 01
Ta.5585.1.A1_x_at	At1g78080	3e-20	AP2 domain-containing transcription factor RAP2.4	704.215	1010.72	694.849	1897.74	588.823	2204.15	858.012	1889.07			Ofanto CTRL vs Mixed UP	Ofanto Drought vs Mixed UP				Cappelli CTRL vs Mixed UP	Cappelli Drought vs Mixed UP		Cluster 01
Ta.5745.1.S1_at	At1g80070	1e-119	splicing factor, putative	257.93	579.891	258.533	715.899	261.29	874.477	380.534	906.77		Ofanto CTRL vs Heat UP	Ofanto CTRL vs Mixed UP	Ofanto Drought vs Mixed UP			Cappelli CTRL vs Heat UP				Cluster 01
Ta.575.1.S1_at	At3g48120	6e-24	expressed protein	78.7385	138.912	96.4681	174.581	114.017	193.865	122.673	170.538			Ofanto CTRL vs Mixed UP								Cluster 01
Ta.5757.1.S1_at	At3g22850	1e-76	expressed protein	7.59898	85.5833	5.42159	1730.5	6.46584	2751.38	6.17619	1194.12		Ofanto CTRL vs Heat UP	Ofanto CTRL vs Mixed UP	Ofanto Drought vs Mixed UP	Ofanto Heat Vs Mixed UP		Cappelli CTRL vs Heat UP	Cappelli CTRL vs Mixed UP	Cappelli Drought vs Mixed UP		Cluster 01
Ta.5759.1.S1_at	At4g01560	3e-06	brix domain-containing protein	109.232	175.581	128.941	365.077	102.096	247.622	132.593	231.734			Ofanto CTRL vs Mixed UP	Ofanto Drought vs Mixed UP	Ofanto Heat Vs Mixed UP		Cappelli CTRL vs Heat UP	Cappelli CTRL vs Mixed UP			Cluster 01
Ta.5775.1.S1_at	At1g30475	3e-16	expressed protein	124.645	322.532	128.028	460.618	202.878	576.674	167.881	478.984		Ofanto CTRL vs Heat UP	Ofanto CTRL vs Mixed UP	Ofanto Drought vs Mixed UP			Cappelli CTRL vs Heat UP				Cluster 01
Ta.5776.1.S1_at				16.3939	71.7264	34.073	372.57	17.3172	165.274	16.2565	116.542			Ofanto CTRL vs Mixed UP	Ofanto Drought vs Mixed UP							Cluster 01
Ta.5778.1.A1_at	At4g01070	7e-11	UDP-glucoronosyl/UDP-glucosyl transferase family protein	18.2092	34.5251	20.8879	134.132	21.6317	205.105	18.387	140.236			Ofanto CTRL vs Mixed UP	Ofanto Drought vs Mixed UP	Ofanto Heat Vs Mixed UP		Cappelli CTRL vs Heat UP				Cluster 01
Ta.5791.1.S1_at	At5g56210	2e-06	expressed protein	14.238	31.3735	25.1179	129.619	23.8228	79.8981	33.2331	67.7923			Ofanto CTRL vs Mixed UP	Ofanto Drought vs Mixed UP	Ofanto Heat Vs Mixed UP		Cappelli CTRL vs Heat UP	Cappelli CTRL vs Mixed UP			Cluster 01
Ta.5811.1.S1_at				49.6772	225.783	65.5167	266.625	82.9899	322.782	117.045	318.686		Ofanto CTRL vs Heat UP	Ofanto CTRL vs Mixed UP	Ofanto Drought vs Mixed UP			Cappelli CTRL vs Heat UP	Cappelli CTRL vs Mixed UP	Cappelli Drought vs Mixed UP		Cluster 01
Ta.5818.1.S1_a_at	At1g27650	4e-88	U2 snRNP auxiliary factor small subunit, putative	422.935	1328.66	684.504	4199.27	427.183	2717.92	504.744	2418.09		Ofanto CTRL vs Heat UP	Ofanto CTRL vs Mixed UP	Ofanto Drought vs Mixed UP	Ofanto Heat Vs Mixed UP						Cluster 01
Ta.5818.1.S1_at	At1g27650	4e-88	U2 snRNP auxiliary factor small subunit, putative	190.695	654.209	273.705	2266.3	181.041	1341.93	210.21	1214.66		Ofanto CTRL vs Heat UP	Ofanto CTRL vs Mixed UP	Ofanto Drought vs Mixed UP	Ofanto Heat Vs Mixed UP						Cluster 01
Ta.5818.3.S1_x_at	At5g42820	2e-26	U2 snRNP auxiliary factor small subunit, putative	56.3574	162.501	87.2455	504.125	70.4237	276.039	82.5783	223.976		Ofanto CTRL vs Heat UP	Ofanto CTRL vs Mixed UP	Ofanto Drought vs Mixed UP	Ofanto Heat Vs Mixed UP						Cluster 01
Ta.5894.1.A1_s_at	At4g19950	1e-48	expressed protein	1877.14	3052.97	2220.75	4814.83	2588.04	4219.44	2459.57	3737.04			Ofanto CTRL vs Mixed UP	Ofanto Drought vs Mixed UP							Cluster 01
Ta.5930.1.S1_s_at	At4g12040	7e-28	zinc finger (AN1-like) family protein	41.0402	174.936	41.6006	730.55	44.1904	532.649	30.5053	399.473		Ofanto CTRL vs Heat UP	Ofanto CTRL vs Mixed UP	Ofanto Drought vs Mixed UP	Ofanto Heat Vs Mixed UP		Cappelli CTRL vs Heat UP	Cappelli CTRL vs Mixed UP	Cappelli Drought vs Mixed UP		Cluster 01
Ta.5934.1.S1_at	At2g20280	4e-83	zinc finger (CCCH-type) family protein	172.535	255.132	178.863	602.067	213.057	416.936	254.794	383.657			Ofanto CTRL vs Mixed UP	Ofanto Drought vs Mixed UP	Ofanto Heat Vs Mixed UP						Cluster 01
Ta.5973.1.S1_at	At1g04130	1e-68	tetratricopeptide repeat (TPR)-containing protein	99.348	243.909	107.006	354.266	132.389	434.909	145.208	353.606		Ofanto CTRL vs Heat UP	Ofanto CTRL vs Mixed UP	Ofanto Drought vs Mixed UP			Cappelli CTRL vs Heat UP	Cappelli CTRL vs Mixed UP	Cappelli Drought vs Mixed UP		Cluster 01
Ta.5992.1.S1_at	At5g02530	1e-45	RNA and export factor-binding protein, putative	183.714	399.932	222.766	456.641	258.679	519.967	304.407	400.688		Ofanto CTRL vs Heat UP	Ofanto CTRL vs Mixed UP	Ofanto Drought vs Mixed UP							Cluster 01
Ta.6002.1.S1_at				39.3454	1147.35	109.159	2445.93	41.7547	1397.04	84.1689	1748.83	CTRL vs Drought UP		Ofanto CTRL vs Mixed UP	Ofanto Drought vs Mixed UP		Cappelli CTRL vs Drought UP	Cappelli CTRL vs Heat UP				Cluster 01
Ta.6004.2.S1_at	At5g19330	9e-76	armadillo/beta-catenin repeat family protein / BTB/POZ domain-containing protein	68.1428	152.246	91.8061	215.413	84.9623	162.599	102.708	142.995		Ofanto CTRL vs Heat UP	Ofanto CTRL vs Mixed UP	Ofanto Drought vs Mixed UP							Cluster 01
Ta.6004.3.S1_x_at	At5g19330	1e-41	armadillo/beta-catenin repeat family protein / BTB/POZ domain-containing protein	47.8801	90.4485	56.8551	133.515	54.1766	110.346	73.7239	107.372				Ofanto Drought vs Mixed UP			Cappelli CTRL vs Heat UP				Cluster 01
Ta.6008.1.S1_x_at	At5g54310	3e-68	ARF GAP-like zinc finger-containing protein ZIGA3 (ZIGA3)	1106.9	2769.49	1419.32	3534.4	1660.29	3504.18	1420.25	2915.09		Ofanto CTRL vs Heat UP	Ofanto CTRL vs Mixed UP	Ofanto Drought vs Mixed UP			Cappelli CTRL vs Heat UP				Cluster 01
Ta.6008.3.S1_a_at	At5g54310	3e-68	ARF GAP-like zinc finger-containing protein ZIGA3 (ZIGA3)	579.797	1718.4	885.106	2233.32	1029.97	2174.29	886.425	1763		Ofanto CTRL vs Heat UP	Ofanto CTRL vs Mixed UP	Ofanto Drought vs Mixed UP			Cappelli CTRL vs Heat UP				Cluster 01
Ta.6008.3.S1_at	At5g54310	1e-05	ARF GAP-like zinc finger-containing protein ZIGA3 (ZIGA3)	184.904	293.925	240.244	473.914	255.077	441.068	229.779	381.876			Ofanto CTRL vs Mixed UP								Cluster 01
Ta.6042.1.S1_a_at	At5g64510	2e-57	expressed protein	302.905	788.927	408.121	1737.55	777.023	1666.68	634.329	1318.69		Ofanto CTRL vs Heat UP	Ofanto CTRL vs Mixed UP	Ofanto Drought vs Mixed UP	Ofanto Heat Vs Mixed UP		Cappelli CTRL vs Heat UP				Cluster 01
Ta.6042.2.S1_a_at	At5g64510	2e-57	expressed protein	311.985	843.451	414.656	1780.88	815.111	1694.15	633.926	1341.22		Ofanto CTRL vs Heat UP	Ofanto CTRL vs Mixed UP	Ofanto Drought vs Mixed UP	Ofanto Heat Vs Mixed UP		Cappelli CTRL vs Heat UP				Cluster 01
Ta.6042.2.S1_x_at	At5g64510	3e-30	expressed protein	71.0961	184.553	106.12	356.575	178.718	345.281	132.57	297.419		Ofanto CTRL vs Heat UP	Ofanto CTRL vs Mixed UP	Ofanto Drought vs Mixed UP							Cluster 01
Ta.6044.1.S1_at	At3g08620	2e-64	KH domain-containing protein	135.055	312.316	130.452	489.12	129.303	483.939	194.107	358.988		Ofanto CTRL vs Heat UP	Ofanto CTRL vs Mixed UP	Ofanto Drought vs Mixed UP			Cappelli CTRL vs Heat UP	Cappelli CTRL vs Mixed UP			Cluster 01
Ta.6046.2.S1_a_at	At4g27020	1e-86	expressed protein	219.689	721.669	309.76	2250.68	496.554	1807.84	460.626	1273.43		Ofanto CTRL vs Heat UP	Ofanto CTRL vs Mixed UP	Ofanto Drought vs Mixed UP	Ofanto Heat Vs Mixed UP		Cappelli CTRL vs Heat UP				Cluster 01
Ta.6047.1.S1_at	At3g25230	1e-101	peptidyl-prolyl cis-trans isomerase / FK506-binding protein (ROF1)	268.476	604.11	268.262	995.565	417.245	766.836	388.833	708.539		Ofanto CTRL vs Heat UP	Ofanto CTRL vs Mixed UP	Ofanto Drought vs Mixed UP							Cluster 01
Ta.6056.1.S1_at	At5g63190	5e-85	MA3 domain-containing protein	777.668	1557.31	864.638	1813.36	922.646	2103.84	892.823	1781.63		Ofanto CTRL vs Heat UP	Ofanto CTRL vs Mixed UP	Ofanto Drought vs Mixed UP			Cappelli CTRL vs Heat UP				Cluster 01
Ta.607.1.S1_a_at	At5g08565	6e-47	expressed protein	619.051	1187.77	747.451	1851.94	732.307	1597.07	759.096	1336.99			Ofanto CTRL vs Mixed UP	Ofanto Drought vs Mixed UP			Cappelli CTRL vs Heat UP				Cluster 01
Ta.607.1.S1_at	At5g08565	6e-47	expressed protein	529.93	968.315	603.039	1522.89	673.493	1473.76	717.445	1255.11			Ofanto CTRL vs Mixed UP	Ofanto Drought vs Mixed UP			Cappelli CTRL vs Heat UP				Cluster 01
Ta.607.1.S1_x_at	At5g08565	6e-47	expressed protein	642.149	1129.05	703.85	1764.67	758.571	1662.27	813.772	1410.25			Ofanto CTRL vs Mixed UP	Ofanto Drought vs Mixed UP			Cappelli CTRL vs Heat UP				Cluster 01
Ta.607.2.S1_x_at	At5g08565	4e-35	expressed protein	311.03	516.669	345.312	779.884	338.487	673.024	361.566	600.241			Ofanto CTRL vs Mixed UP	Ofanto Drought vs Mixed UP							Cluster 01
Ta.608.2.S1_x_at	At5g09920	8e-54	RNA polymerase II 15.9 kDa subunit (RPB15.9)	163.37	325.315	190.658	385.961	175.807	365.275	158.83	348.76			Ofanto CTRL vs Mixed UP	Ofanto Drought vs Mixed UP					Cappelli Drought vs Mixed UP		Cluster 01
Ta.6105.1.S1_at	At4g15900	1e-104	PP1/PP2A phosphatases pleiotropic regulator 1 (PRL1)	115.852	284.432	152.887	342.917	156.952	326.657	164.287	243.537		Ofanto CTRL vs Heat UP	Ofanto CTRL vs Mixed UP	Ofanto Drought vs Mixed UP			Cappelli CTRL vs Heat UP				Cluster 01
Ta.6111.1.S1_at	At5g16290	1e-51	acetolactate synthase small subunit, putative	15.4882	313.454	21.9761	5628.53	93.3557	8601.48	69.1354	6831.44		Ofanto CTRL vs Heat UP	Ofanto CTRL vs Mixed UP	Ofanto Drought vs Mixed UP	Ofanto Heat Vs Mixed UP		Cappelli CTRL vs Heat UP	Cappelli CTRL vs Mixed UP	Cappelli Drought vs Mixed UP		Cluster 01
Ta.6111.1.S1_x_at	At5g16290	1e-51	acetolactate synthase small subunit, putative	15.8994	355.916	28.3121	5869.57	109.267	8928.88	70.6184	6969.26		Ofanto CTRL vs Heat UP	Ofanto CTRL vs Mixed UP	Ofanto Drought vs Mixed UP	Ofanto Heat Vs Mixed UP		Cappelli CTRL vs Heat UP	Cappelli CTRL vs Mixed UP	Cappelli Drought vs Mixed UP		Cluster 01
Ta.6123.1.A1_at	At2g32120	2e-65	heat shock protein 70 family protein / HSP70 family protein	34.3572	199.831	25.773	2466.86	27.5499	2248.2	28.3119	1202.98		Ofanto CTRL vs Heat UP	Ofanto CTRL vs Mixed UP	Ofanto Drought vs Mixed UP	Ofanto Heat Vs Mixed UP		Cappelli CTRL vs Heat UP	Cappelli CTRL vs Mixed UP	Cappelli Drought vs Mixed UP		Cluster 01
Ta.6123.1.A1_s_at	At2g32120	2e-65	heat shock protein 70 family protein / HSP70 family protein	9.11068	643.669	10.3821	6319.78	7.46082	5711.14	9.30553	4204.39		Ofanto CTRL vs Heat UP	Ofanto CTRL vs Mixed UP	Ofanto Drought vs Mixed UP	Ofanto Heat Vs Mixed UP		Cappelli CTRL vs Heat UP	Cappelli CTRL vs Mixed UP	Cappelli Drought vs Mixed UP		Cluster 01
Ta.6123.1.A1_x_at	At2g32120	2e-65	heat shock protein 70 family protein / HSP70 family protein	34.0532	199.898	28.7289	2484.62	28.4988	2267.07	26.2655	1177.02		Ofanto CTRL vs Heat UP	Ofanto CTRL vs Mixed UP	Ofanto Drought vs Mixed UP	Ofanto Heat Vs Mixed UP		Cappelli CTRL vs Heat UP	Cappelli CTRL vs Mixed UP	Cappelli Drought vs Mixed UP		Cluster 01
Ta.6123.2.S1_at	At2g32120	2e-49	heat shock protein 70 family protein / HSP70 family protein	5.29912	14.002	5.51011	353.512	5.25132	261.213	5.14231	82.695		Ofanto CTRL vs Heat UP	Ofanto CTRL vs Mixed UP	Ofanto Drought vs Mixed UP	Ofanto Heat Vs Mixed UP		Cappelli CTRL vs Heat UP				Cluster 01
Ta.6126.2.S1_a_at	At5g58070	4e-73	lipocalin, putative	79.4796	185.236	108.018	244.752	132.766	216.757	103.549	180.512				Ofanto Drought vs Mixed UP							Cluster 01
Ta.6138.1.S1_at				161.375	1369.64	235.874	1776.93	230.514	2421.06	210.745	1535.74		Ofanto CTRL vs Heat UP	Ofanto CTRL vs Mixed UP	Ofanto Drought vs Mixed UP			Cappelli CTRL vs Heat UP	Cappelli CTRL vs Mixed UP	Cappelli Drought vs Mixed UP		Cluster 01
Ta.6138.2.S1_a_at				60.7831	836.294	127.286	940.277	121.71	850.103	111.259	625.157	CTRL vs Drought UP	Ofanto CTRL vs Heat UP	Ofanto CTRL vs Mixed UP	Ofanto Drought vs Mixed UP			Cappelli CTRL vs Heat UP	Cappelli CTRL vs Mixed UP	Cappelli Drought vs Mixed UP		Cluster 01
Ta.6224.1.S1_at	At3g48350	4e-10	cysteine proteinase, putative	357.921	829.683	558.689	2387.98	452.621	1755.09	490.609	1332.77		Ofanto CTRL vs Heat UP	Ofanto CTRL vs Mixed UP	Ofanto Drought vs Mixed UP	Ofanto Heat Vs Mixed UP		Cappelli CTRL vs Heat UP	Cappelli CTRL vs Mixed UP	Cappelli Drought vs Mixed UP		Cluster 01
Ta.6272.1.S1_a_at	At2g36835	1e-33	expressed protein	3599.68	10533	4833.54	11873.8	4129.47	11903.7	4785.75	11388.3		Ofanto CTRL vs Heat UP	Ofanto CTRL vs Mixed UP	Ofanto Drought vs Mixed UP			Cappelli CTRL vs Heat UP	Cappelli CTRL vs Mixed UP	Cappelli Drought vs Mixed UP		Cluster 01
Ta.6272.1.S1_x_at	At2g36835	1e-33	expressed protein	2338.17	9162.01	3581.48	10704.7	2678.39	9807.17	3129.29	9323.98		Ofanto CTRL vs Heat UP	Ofanto CTRL vs Mixed UP	Ofanto Drought vs Mixed UP			Cappelli CTRL vs Heat UP	Cappelli CTRL vs Mixed UP			Cluster 01
Ta.6272.2.S1_at				367.438	1486.17	429.635	2679.16	370.219	2113.31	403.1	1868.87		Ofanto CTRL vs Heat UP	Ofanto CTRL vs Mixed UP	Ofanto Drought vs Mixed UP							Cluster 01
Ta.6272.2.S1_x_at				2633.47	9066.31	3414.31	10876.5	2885.29	10444.8	3410.41	9849.21		Ofanto CTRL vs Heat UP	Ofanto CTRL vs Mixed UP	Ofanto Drought vs Mixed UP			Cappelli CTRL vs Heat UP	Cappelli CTRL vs Mixed UP			Cluster 01
Ta.6278.1.A1_at	At2g30580	8e-24	zinc finger (C3HC4-type RING finger) family protein	99.2892	133.808	101.121	286.554	99.4175	298.875	90.305	295.173			Ofanto CTRL vs Mixed UP	Ofanto Drought vs Mixed UP	Ofanto Heat Vs Mixed UP		Cappelli CTRL vs Heat UP				Cluster 01
Ta.6327.1.S1_at	At5g61530	2e-88	small G protein family protein / RhoGAP family protein	812.013	1452.02	841.106	1750.78	987.482	2230.65	985.27	1666.05			Ofanto CTRL vs Mixed UP	Ofanto Drought vs Mixed UP			Cappelli CTRL vs Heat UP				Cluster 01
Ta.6348.1.S1_at	At1g79490	2e-66	pentatricopeptide (PPR) repeat-containing protein	55.3625	127.115	46.8119	156.684	45.4457	176.402	62.4501	151.86		Ofanto CTRL vs Heat UP	Ofanto CTRL vs Mixed UP	Ofanto Drought vs Mixed UP			Cappelli CTRL vs Heat UP	Cappelli CTRL vs Mixed UP			Cluster 01
Ta.6358.1.S1_at	At2g27100	8e-41	C2H2 zinc-finger protein SERRATE (SE)	143.079	180.736	133.146	274.015	134.286	321.354	169.942	260.885				Ofanto Drought vs Mixed UP							Cluster 01
Ta.639.1.S1_at	At3g25230	0	peptidyl-prolyl cis-trans isomerase / FK506-binding protein (ROF1)	32.7702	1155.02	51.335	10533.8	145.36	7443.33	169.601	5853.52		Ofanto CTRL vs Heat UP	Ofanto CTRL vs Mixed UP	Ofanto Drought vs Mixed UP			Cappelli CTRL vs Heat UP	Cappelli CTRL vs Mixed UP	Cappelli Drought vs Mixed UP		Cluster 01
Ta.6405.1.S1_at	At3g54380	6e-39	SAC3/GANP family protein	54.6893	96.6619	73.6185	128.641	73.8803	152.999	75.3714	103.319			Ofanto CTRL vs Mixed UP								Cluster 01
Ta.6417.1.S1_at	At1g18680	3e-56	HNH endonuclease domain-containing protein	197.437	404.2	217.958	645.521	238.136	413.029	272.973	412.503		Ofanto CTRL vs Heat UP	Ofanto CTRL vs Mixed UP	Ofanto Drought vs Mixed UP							Cluster 01
Ta.6423.1.A1_at	At3g19080	1e-53	SWIB complex BAF60b domain-containing protein	456.858	644.308	430.737	899.631	474.94	731.033	546.921	744.342				Ofanto Drought vs Mixed UP							Cluster 01
Ta.644.1.S1_at	At4g27230	9e-62	histone H2A, putative	2585.89	3599.81	2720.2	5475.37	2906	5904.06	2450.07	4899.21			Ofanto CTRL vs Mixed UP	Ofanto Drought vs Mixed UP							Cluster 01
Ta.6441.1.A1_at	At3g16270	4e-16	expressed protein	313.828	431.171	329.761	781.033	438.87	862.808	430.954	713.196			Ofanto CTRL vs Mixed UP	Ofanto Drought vs Mixed UP							Cluster 01
Ta.6482.2.S1_at	At3g12640	3e-41	RNA recognition motif (RRM)-containing protein	187.817	317.417	180.772	420.809	166.373	345.343	207.937	334.878			Ofanto CTRL vs Mixed UP	Ofanto Drought vs Mixed UP			Cappelli CTRL vs Heat UP	Cappelli CTRL vs Mixed UP			Cluster 01
Ta.6515.1.S1_at				727.77	1069.73	852.091	1541.21	801.644	1662.16	850.734	1391.26			Ofanto CTRL vs Mixed UP				Cappelli CTRL vs Heat UP				Cluster 01
Ta.6535.1.A1_at	At5g57440	9e-66	haloacid dehalogenase-like hydrolase family protein	213.486	430.223	261.48	540.447	304.747	477.284	270.097	405.971		Ofanto CTRL vs Heat UP	Ofanto CTRL vs Mixed UP	Ofanto Drought vs Mixed UP							Cluster 01
Ta.6592.1.S1_at				59.564	210.735	61.5574	206.35	79.7083	310.353	91.7599	288.375		Ofanto CTRL vs Heat UP	Ofanto CTRL vs Mixed UP	Ofanto Drought vs Mixed UP			Cappelli CTRL vs Heat UP	Cappelli CTRL vs Mixed UP	Cappelli Drought vs Mixed UP		Cluster 01
Ta.6599.1.S1_at	At5g53870	0.0001	plastocyanin-like domain-containing protein	164.965	359.692	227.895	519.731	237.819	561.504	254.25	426.779		Ofanto CTRL vs Heat UP	Ofanto CTRL vs Mixed UP	Ofanto Drought vs Mixed UP			Cappelli CTRL vs Heat UP				Cluster 01
Ta.6680.1.S1_at	At5g01350	1e-13	expressed protein	197.104	308.86	192.971	665.99	224.461	509.192	254.791	418.997			Ofanto CTRL vs Mixed UP	Ofanto Drought vs Mixed UP	Ofanto Heat Vs Mixed UP						Cluster 01
Ta.6692.1.S1_at	At4g36960	2e-74	RNA recognition motif (RRM)-containing protein	565.135	691.455	495.02	1230.76	556.493	1005.99	579.474	850.135			Ofanto CTRL vs Mixed UP	Ofanto Drought vs Mixed UP							Cluster 01
Ta.6709.1.S1_at	At3g10030	1e-56	aspartate/glutamate/uridyla te kinase family protein	138.605	198.745	143.342	418.194	173.132	361.737	177.092	392.254			Ofanto CTRL vs Mixed UP	Ofanto Drought vs Mixed UP	Ofanto Heat Vs Mixed UP		Cappelli CTRL vs Heat UP				Cluster 01
Ta.6750.2.S1_a_at	At5g65940	2e-78	3-hydroxyisobutyryl- coenzyme A hydrolase / CoA-thioester hydrolase (CHY1)	411.758	666.143	438.991	1300.9	527.607	1713.23	463.691	1167.3			Ofanto CTRL vs Mixed UP	Ofanto Drought vs Mixed UP			Cappelli CTRL vs Heat UP				Cluster 01
Ta.6750.3.S1_a_at	At5g65940	5e-84	3-hydroxyisobutyryl- coenzyme A hydrolase / CoA-thioester hydrolase (CHY1)	189.729	497.183	291.411	964.649	360.588	1117.93	274.346	652.463		Ofanto CTRL vs Heat UP	Ofanto CTRL vs Mixed UP	Ofanto Drought vs Mixed UP			Cappelli CTRL vs Heat UP				Cluster 01
Ta.6750.3.S1_x_at	At5g65940	5e-84	3-hydroxyisobutyryl- coenzyme A hydrolase / CoA-thioester hydrolase (CHY1)	98.8075	200.681	130.344	342.058	155.042	413.821	120.017	241.956		Ofanto CTRL vs Heat UP	Ofanto CTRL vs Mixed UP	Ofanto Drought vs Mixed UP			Cappelli CTRL vs Heat UP				Cluster 01
Ta.6777.1.A1_at	At4g30480	9e-61	tetratricopeptide repeat (TPR)-containing protein	80.5296	119.988	72.4464	270.324	86.3432	254.813	84.0939	201.826			Ofanto CTRL vs Mixed UP	Ofanto Drought vs Mixed UP	Ofanto Heat Vs Mixed UP		Cappelli CTRL vs Heat UP	Cappelli CTRL vs Mixed UP			Cluster 01
Ta.6777.2.A1_a_at	At5g51150	3e-80	expressed protein	107.139	396.396	203.084	802.754	243.483	600.043	193.756	407.656			Ofanto CTRL vs Mixed UP	Ofanto Drought vs Mixed UP	Ofanto Heat Vs Mixed UP						Cluster 01
Ta.6777.3.A1_a_at	At4g30480	9e-61	tetratricopeptide repeat (TPR)-containing protein	444.14	659.995	429.644	1289.3	533.643	1102.9	501.765	880.871			Ofanto CTRL vs Mixed UP	Ofanto Drought vs Mixed UP			Cappelli CTRL vs Heat UP				Cluster 01
Ta.6841.1.A1_at	At1g33420	1e-38	PHD finger family protein	50.8686	89.1834	58.6082	297.768	47.2118	204.408	67.9474	178.844			Ofanto CTRL vs Mixed UP	Ofanto Drought vs Mixed UP	Ofanto Heat Vs Mixed UP		Cappelli CTRL vs Heat UP	Cappelli CTRL vs Mixed UP			Cluster 01
Ta.6868.2.A1_x_at	At1g56350	8e-70	peptide chain release factor, putative	36.1713	87.4843	43.2026	95.6692	51.2897	129.335	57.9976	108.77		Ofanto CTRL vs Heat UP	Ofanto CTRL vs Mixed UP	Ofanto Drought vs Mixed UP			Cappelli CTRL vs Heat UP	Cappelli CTRL vs Mixed UP			Cluster 01
Ta.6876.1.A1_at				27.2108	63.3787	23.5704	165.898	43.2684	190.896	56.6535	136.619		Ofanto CTRL vs Heat UP	Ofanto CTRL vs Mixed UP	Ofanto Drought vs Mixed UP	Ofanto Heat Vs Mixed UP						Cluster 01
Ta.6953.1.A1_at				200.534	364.492	208.819	391.962	218.647	430.22	199.07	455.693								Cappelli CTRL vs Mixed UP			Cluster 01
Ta.6964.1.S1_at	At3g23990	1e-115	chaperonin (CPN60) (HSP60)	102.041	168.757	97.5818	792.188	95.5779	1331.69	119.22	902.593			Ofanto CTRL vs Mixed UP	Ofanto Drought vs Mixed UP	Ofanto Heat Vs Mixed UP		Cappelli CTRL vs Heat UP				Cluster 01
Ta.6984.3.S1_a_at	At2g36720	5e-54	PHD finger transcription factor, putative	86.7	117.944	74.4061	200.329	97.9166	229.714	104.44	174.051			Ofanto CTRL vs Mixed UP	Ofanto Drought vs Mixed UP			Cappelli CTRL vs Heat UP				Cluster 01
Ta.7015.1.S1_at	At4g21510	1e-15	F-box family protein	12.8988	19.0472	11.4596	117.338	11.7623	105.328	10.4346	90.9956			Ofanto CTRL vs Mixed UP	Ofanto Drought vs Mixed UP	Ofanto Heat Vs Mixed UP						Cluster 01
Ta.7031.3.S1_a_at	At3g10850	1e-101	hydroxyacylglutathione hydrolase, cytoplasmic / glyoxalase II (GLX2-2)	1042.73	2061.86	1265.82	2712.83	1485.53	3813.34	1350.44	2364.9			Ofanto CTRL vs Mixed UP	Ofanto Drought vs Mixed UP			Cappelli CTRL vs Heat UP				Cluster 01
Ta.7033.1.S1_at	At3g18380	2e-65	expressed protein	84.6501	185.92	90.0893	270.529	129.229	276.661	136.403	221.541		Ofanto CTRL vs Heat UP	Ofanto CTRL vs Mixed UP	Ofanto Drought vs Mixed UP			Cappelli CTRL vs Heat UP				Cluster 01
Ta.7033.1.S1_s_at	At3g18380	2e-65	expressed protein	130.822	345.371	184.437	477.112	252.397	441.587	235.482	347.101		Ofanto CTRL vs Heat UP	Ofanto CTRL vs Mixed UP	Ofanto Drought vs Mixed UP							Cluster 01
Ta.7033.1.S1_x_at	At3g18380	2e-65	expressed protein	125.401	299.241	158.687	396.943	216.504	392.302	220.034	325.862		Ofanto CTRL vs Heat UP	Ofanto CTRL vs Mixed UP	Ofanto Drought vs Mixed UP							Cluster 01
Ta.7061.2.S1_a_at				199.485	349.583	266.204	468.21	277.799	471.055	234.639	344.975			Ofanto CTRL vs Mixed UP								Cluster 01
Ta.7081.1.S1_at	At3g59350	1e-99	serine/threonine protein kinase, putative	267.448	615.326	329.257	1057.8	400.671	747.104	460.393	732.454		Ofanto CTRL vs Heat UP	Ofanto CTRL vs Mixed UP	Ofanto Drought vs Mixed UP							Cluster 01
Ta.7118.1.S1_a_at	At2g40600	2e-60	appr-1-p processing enzyme family protein	279.361	877.446	383.496	1995.73	417.82	1615.4	433.885	1284.8		Ofanto CTRL vs Heat UP	Ofanto CTRL vs Mixed UP	Ofanto Drought vs Mixed UP	Ofanto Heat Vs Mixed UP		Cappelli CTRL vs Heat UP	Cappelli CTRL vs Mixed UP	Cappelli Drought vs Mixed UP		Cluster 01
Ta.7118.1.S1_x_at	At2g40600	2e-60	appr-1-p processing enzyme family protein	125.926	391.072	161.234	957.066	186.29	772.816	193.076	612.814		Ofanto CTRL vs Heat UP	Ofanto CTRL vs Mixed UP	Ofanto Drought vs Mixed UP	Ofanto Heat Vs Mixed UP		Cappelli CTRL vs Heat UP	Cappelli CTRL vs Mixed UP	Cappelli Drought vs Mixed UP		Cluster 01
Ta.7128.1.S1_at	At5g60160	5e-94	aspartyl aminopeptidase, putative	385.673	721.708	545.036	1084.65	608.464	1373.56	541.836	843.482							Cappelli CTRL vs Heat UP				Cluster 01
Ta.713.1.A1_a_at	At2g28000	7e-96	RuBisCO subunit binding-protein alpha subunit, chloroplast / 60 kDa chaperonin alpha subunit / CPN-60 alpha	209.422	816.918	225.055	1231.18	323.945	1018.26	391.845	868.798		Ofanto CTRL vs Heat UP	Ofanto CTRL vs Mixed UP	Ofanto Drought vs Mixed UP				Cappelli CTRL vs Mixed UP	Cappelli Drought vs Mixed UP		Cluster 01
Ta.713.1.A1_at	At2g28000	2e-71	RuBisCO subunit binding-protein alpha subunit, chloroplast / 60 kDa chaperonin alpha subunit / CPN-60 alpha	123.027	424.863	121.413	756.778	172.965	585.208	159.821	428.918		Ofanto CTRL vs Heat UP	Ofanto CTRL vs Mixed UP	Ofanto Drought vs Mixed UP					Cappelli Drought vs Mixed UP		Cluster 01
Ta.713.1.A1_x_at	At2g28000	2e-71	RuBisCO subunit binding-protein alpha subunit, chloroplast / 60 kDa chaperonin alpha subunit / CPN-60 alpha	154.781	610.647	158.192	1010.51	242.598	876.866	268.964	629.472		Ofanto CTRL vs Heat UP	Ofanto CTRL vs Mixed UP	Ofanto Drought vs Mixed UP				Cappelli CTRL vs Mixed UP	Cappelli Drought vs Mixed UP		Cluster 01
Ta.713.2.S1_at	At2g28000	7e-96	RuBisCO subunit binding-protein alpha subunit, chloroplast / 60 kDa chaperonin alpha subunit / CPN-60 alpha	99.0458	451.967	121.92	743.826	187.97	631.168	263.141	516.286		Ofanto CTRL vs Heat UP	Ofanto CTRL vs Mixed UP	Ofanto Drought vs Mixed UP				Cappelli CTRL vs Mixed UP			Cluster 01
Ta.713.2.S1_x_at	At2g28000	7e-96	RuBisCO subunit binding-protein alpha subunit, chloroplast / 60 kDa chaperonin alpha subunit / CPN-60 alpha	211.693	798.07	269.214	1248.06	345.545	1070.76	463.003	918.534		Ofanto CTRL vs Heat UP	Ofanto CTRL vs Mixed UP	Ofanto Drought vs Mixed UP			Cappelli CTRL vs Heat UP	Cappelli CTRL vs Mixed UP			Cluster 01
Ta.7147.1.S1_at	At3g54300	2e-92	synaptobrevin family protein	545.666	811.048	597.404	1220.39	760.968	1121.96	781.225	1031.1			Ofanto CTRL vs Mixed UP	Ofanto Drought vs Mixed UP							Cluster 01
Ta.7197.1.A1_at	At5g20850	1e-163	DNA repair protein RAD51, putative	23.4137	52.8548	25.2061	171.375	25.9294	81.4122	21.2665	69.4324		Ofanto CTRL vs Heat UP	Ofanto CTRL vs Mixed UP	Ofanto Drought vs Mixed UP	Ofanto Heat Vs Mixed UP		Cappelli CTRL vs Heat UP	Cappelli CTRL vs Mixed UP	Cappelli Drought vs Mixed UP		Cluster 01
Ta.7207.1.A1_at	At3g04710	6e-21	ankyrin repeat family protein	71.3767	325.762	100.127	1355.69	131.562	598.719	123.341	536.96		Ofanto CTRL vs Heat UP	Ofanto CTRL vs Mixed UP	Ofanto Drought vs Mixed UP	Ofanto Heat Vs Mixed UP		Cappelli CTRL vs Heat UP	Cappelli CTRL vs Mixed UP	Cappelli Drought vs Mixed UP		Cluster 01
Ta.7207.3.S1_a_at	At3g04710	1e-19	ankyrin repeat family protein	12.457	88.8519	26.5854	257.167	26.0469	113.656	22.5646	89.0157			Ofanto CTRL vs Mixed UP	Ofanto Drought vs Mixed UP	Ofanto Heat Vs Mixed UP			Cappelli CTRL vs Mixed UP	Cappelli Drought vs Mixed UP		Cluster 01
Ta.7207.3.S1_at	At3g04710	6e-13	ankyrin repeat family protein	18.6391	148.609	37.93	332.687	50.716	166.838	46.5088	140.545	CTRL vs Drought UP	Ofanto CTRL vs Heat UP	Ofanto CTRL vs Mixed UP	Ofanto Drought vs Mixed UP	Ofanto Heat Vs Mixed UP		Cappelli CTRL vs Heat UP	Cappelli CTRL vs Mixed UP	Cappelli Drought vs Mixed UP		Cluster 01
Ta.7219.2.S1_at	At1g03260	3e-86	expressed protein	278.489	395.002	379.82	843.931	369.715	787.048	383.298	659.419			Ofanto CTRL vs Mixed UP	Ofanto Drought vs Mixed UP	Ofanto Heat Vs Mixed UP		Cappelli CTRL vs Heat UP				Cluster 01
Ta.7249.1.S1_at	At3g27030	6e-25	expressed protein	75.1182	126.255	87.8817	204.897	79.6281	303.876	69.9278	190.949			Ofanto CTRL vs Mixed UP	Ofanto Drought vs Mixed UP			Cappelli CTRL vs Heat UP				Cluster 01
Ta.7255.1.S1_at	At2g31510	8e-92	IBR domain-containing protein / ARIADNE-like protein ARI7 (ARI7)	151.32	241.929	144.202	565.418	187.259	415.559	175.712	355.029			Ofanto CTRL vs Mixed UP	Ofanto Drought vs Mixed UP	Ofanto Heat Vs Mixed UP		Cappelli CTRL vs Heat UP				Cluster 01
Ta.734.1.S1_at	At4g13615	9e-17	four F5 protein-related / 4F5 protein-related	104.888	1024.27	177.931	2099	139.608	2247.85	141.269	2236.78		Ofanto CTRL vs Heat UP	Ofanto CTRL vs Mixed UP	Ofanto Drought vs Mixed UP			Cappelli CTRL vs Heat UP	Cappelli CTRL vs Mixed UP	Cappelli Drought vs Mixed UP		Cluster 01
Ta.7349.1.S1_at	At3g62920	6e-15	expressed protein	215.966	423.207	251.7	520.267	193.997	515.899	272.063	440.73			Ofanto CTRL vs Mixed UP	Ofanto Drought vs Mixed UP			Cappelli CTRL vs Heat UP	Cappelli CTRL vs Mixed UP			Cluster 01
Ta.7362.1.S1_at	At4g14660	5e-49	RNA polymerase Rpb7 N-terminal domain-containing protein	127.422	227.539	137.144	283.753	144.088	282.293	159.883	260.367			Ofanto CTRL vs Mixed UP	Ofanto Drought vs Mixed UP							Cluster 01
Ta.7400.1.S1_at	At4g39520	1e-127	GTP-binding protein, putative	74.4312	203.261	96.5765	476.877	113.36	333.016	123.6	274.503		Ofanto CTRL vs Heat UP	Ofanto CTRL vs Mixed UP	Ofanto Drought vs Mixed UP	Ofanto Heat Vs Mixed UP		Cappelli CTRL vs Heat UP	Cappelli CTRL vs Mixed UP			Cluster 01
Ta.7400.1.S1_x_at	At4g39520	1e-127	GTP-binding protein, putative	177.494	358.794	195.491	841.195	235.258	655.796	265.663	515.875		Ofanto CTRL vs Heat UP	Ofanto CTRL vs Mixed UP	Ofanto Drought vs Mixed UP	Ofanto Heat Vs Mixed UP		Cappelli CTRL vs Heat UP	Cappelli CTRL vs Mixed UP			Cluster 01
Ta.7414.1.S1_at	At2g31305	3e-19	expressed protein	151.334	259.61	178.87	411.705	235.815	433.145	198.645	333.163			Ofanto CTRL vs Mixed UP	Ofanto Drought vs Mixed UP							Cluster 01
Ta.7529.1.A1_at	At4g25650	8e-50	Rieske (2Fe-2S) domain-containing protein	116.048	149.419	130.955	395.374	119.421	303.948	110.563	252.999			Ofanto CTRL vs Mixed UP	Ofanto Drought vs Mixed UP	Ofanto Heat Vs Mixed UP						Cluster 01
Ta.755.1.A1_at	At1g60200	7e-64	splicing factor PWI domain-containing protein / RNA recognition motif (RRM)-containing protein	326.311	379.33	302.362	653.337	342.739	589.797	369.619	538.735			Ofanto CTRL vs Mixed UP	Ofanto Drought vs Mixed UP							Cluster 01
Ta.7557.1.S1_at	At5g02310	1e-102	eceriferum3 protein, putative	500.091	940.174	533.595	1261.07	546.542	1512.82	613.379	1394.73			Ofanto CTRL vs Mixed UP	Ofanto Drought vs Mixed UP			Cappelli CTRL vs Heat UP				Cluster 01
Ta.7591.1.S1_at	At1g58440	0	squalene monooxygenase, putative / squalene epoxidase, putative	490.984	753.026	473.773	2046.85	726.416	1685.91	495.076	1467.82			Ofanto CTRL vs Mixed UP	Ofanto Drought vs Mixed UP	Ofanto Heat Vs Mixed UP		Cappelli CTRL vs Heat UP		Cappelli Drought vs Mixed UP		Cluster 01
Ta.7641.1.A1_a_at				107.376	156.387	113.159	240.941	113.169	194.565	125.821	198.508			Ofanto CTRL vs Mixed UP								Cluster 01
Ta.7696.3.S1_x_at				36.1101	76.658	36.8337	95.1587	36.475	134.063	47.2184	100.173				Ofanto Drought vs Mixed UP			Cappelli CTRL vs Heat UP	Cappelli CTRL vs Mixed UP	Cappelli Drought vs Mixed UP		Cluster 01
Ta.7715.1.S1_at	At3g23990	4e-99	chaperonin (CPN60) (HSP60)	126.653	633.617	157.011	1539.98	152.472	2161.13	359.303	1614.61		Ofanto CTRL vs Heat UP	Ofanto CTRL vs Mixed UP	Ofanto Drought vs Mixed UP	Ofanto Heat Vs Mixed UP		Cappelli CTRL vs Heat UP	Cappelli CTRL vs Mixed UP			Cluster 01
Ta.774.1.S1_at	At3g02720	4e-86	DJ-1 family protein / protease-related	750.902	1906.9	761.119	3928.04	814.858	3910.46	1023.64	3282.41		Ofanto CTRL vs Heat UP	Ofanto CTRL vs Mixed UP	Ofanto Drought vs Mixed UP	Ofanto Heat Vs Mixed UP		Cappelli CTRL vs Heat UP	Cappelli CTRL vs Mixed UP	Cappelli Drought vs Mixed UP		Cluster 01
Ta.7748.1.A1_a_at	At5g19350	1e-79	RNA-binding protein 45 (RBP45), putative	180.077	255.88	177.097	399.661	225.259	388.558	225.631	350.63			Ofanto CTRL vs Mixed UP	Ofanto Drought vs Mixed UP							Cluster 01
Ta.7753.1.S1_at	At5g12240	7e-11	expressed protein	175.406	385.58	206.478	548.804	284.536	556.138	299.071	453.506				Ofanto Drought vs Mixed UP							Cluster 01
Ta.7778.1.S1_at				125.348	352.761	191.662	715	139.241	628.472	139.177	506.008		Ofanto CTRL vs Heat UP	Ofanto CTRL vs Mixed UP	Ofanto Drought vs Mixed UP	Ofanto Heat Vs Mixed UP		Cappelli CTRL vs Heat UP				Cluster 01
Ta.7820.1.S1_at	At2g35170	1e-116	MORN (Membrane Occupation and Recognition Nexus) repeat-containing protein /phosphatidylinositol-4-phosphate 5	303.193	525.982	287.227	995.462	305.916	743.139	387.052	698.556			Ofanto CTRL vs Mixed UP	Ofanto Drought vs Mixed UP			Cappelli CTRL vs Heat UP	Cappelli CTRL vs Mixed UP			Cluster 01
Ta.7878.1.S1_at				104.311	201.616	114.317	267.213	104.809	234.024	129.4	239.729			Ofanto CTRL vs Mixed UP	Ofanto Drought vs Mixed UP			Cappelli CTRL vs Heat UP	Cappelli CTRL vs Mixed UP			Cluster 01
Ta.7948.1.S1_at	At1g32260	9e-40	expressed protein	447.094	590.359	459.531	1224.74	496.808	1182.2	563.507	938.016			Ofanto CTRL vs Mixed UP	Ofanto Drought vs Mixed UP			Cappelli CTRL vs Heat UP				Cluster 01
Ta.7954.1.S1_at	At2g43900	4e-65	endonuclease/exonuclease/ph osphatase family protein	58.8628	88.1173	53.2349	175.143	58.8042	146.009	66.7675	146.791			Ofanto CTRL vs Mixed UP	Ofanto Drought vs Mixed UP			Cappelli CTRL vs Heat UP	Cappelli CTRL vs Mixed UP	Cappelli Drought vs Mixed UP		Cluster 01
Ta.7977.1.S1_at	At3g26370	0	expressed protein	80.2931	129.082	96.3695	193.315	82.562	176.861	80.1291	125.774			Ofanto CTRL vs Mixed UP	Ofanto Drought vs Mixed UP			Cappelli CTRL vs Heat UP				Cluster 01
Ta.8006.1.S1_a_at	At5g54680	3e-58	basic helix-loop-helix (bHLH) family protein	245.396	461.184	289.068	563.947	251.077	573.286	347.713	466.686			Ofanto CTRL vs Mixed UP				Cappelli CTRL vs Heat UP				Cluster 01
Ta.8006.1.S1_x_at	At5g54680	3e-58	basic helix-loop-helix (bHLH) family protein	318.331	592.851	373.613	776.574	329.809	742.463	452.621	647.422			Ofanto CTRL vs Mixed UP	Ofanto Drought vs Mixed UP			Cappelli CTRL vs Heat UP				Cluster 01
Ta.8006.2.S1_x_at	At5g54680	1e-25	basic helix-loop-helix (bHLH) family protein	536.73	941.583	583.585	1205.96	515.478	1269.67	732.372	1010.8			Ofanto CTRL vs Mixed UP	Ofanto Drought vs Mixed UP			Cappelli CTRL vs Heat UP				Cluster 01
Ta.8016.1.S1_at	At5g47830	5e-35	expressed protein	559.12	947.874	508.944	2459.76	566.008	1958.99	683.217	1629.54			Ofanto CTRL vs Mixed UP	Ofanto Drought vs Mixed UP	Ofanto Heat Vs Mixed UP		Cappelli CTRL vs Heat UP	Cappelli CTRL vs Mixed UP	Cappelli Drought vs Mixed UP		Cluster 01
Ta.8040.1.A1_at	At1g66210	2e-15	subtilase family protein	6.10506	20.7339	6.94797	152.29	9.54461	64.1894	7.5082	46.2243		Ofanto CTRL vs Heat UP	Ofanto CTRL vs Mixed UP	Ofanto Drought vs Mixed UP	Ofanto Heat Vs Mixed UP		Cappelli CTRL vs Heat UP				Cluster 01
Ta.8042.1.S1_at				28.1011	61.6528	28.2968	96.7491	27.0211	97.1757	29.4123	62.3011			Ofanto CTRL vs Mixed UP	Ofanto Drought vs Mixed UP			Cappelli CTRL vs Heat UP	Cappelli CTRL vs Mixed UP	Cappelli Drought vs Mixed UP		Cluster 01
Ta.8070.1.S1_a_at	At1g19130	6e-26	expressed protein	132.108	286.594	163.685	418.652	163.978	550.282	219.695	449.191		Ofanto CTRL vs Heat UP	Ofanto CTRL vs Mixed UP	Ofanto Drought vs Mixed UP			Cappelli CTRL vs Heat UP				Cluster 01
Ta.8105.1.S1_at	At3g09000	2e-05	proline-rich family protein	104.666	156.88	97.7196	456.986	141.113	421.711	129.488	353.025			Ofanto CTRL vs Mixed UP	Ofanto Drought vs Mixed UP	Ofanto Heat Vs Mixed UP		Cappelli CTRL vs Heat UP	Cappelli CTRL vs Mixed UP	Cappelli Drought vs Mixed UP		Cluster 01
Ta.813.1.A1_at	At3g09560	4e-68	lipin family protein	379.974	603.51	359.928	924.252	515.43	1017.45	451.988	1002.89			Ofanto CTRL vs Mixed UP	Ofanto Drought vs Mixed UP							Cluster 01
Ta.8168.1.A1_at				216.486	1113.87	283.724	1455.19	206.36	1672.02	296.81	1265.91		Ofanto CTRL vs Heat UP	Ofanto CTRL vs Mixed UP	Ofanto Drought vs Mixed UP			Cappelli CTRL vs Heat UP	Cappelli CTRL vs Mixed UP	Cappelli Drought vs Mixed UP		Cluster 01
Ta.8296.1.S1_at	At3g03220	4e-94	expansin, putative (EXP13)	14.8909	37.154	21.7901	177.038	22.0431	146.634	21.2478	62.4805		Ofanto CTRL vs Heat UP	Ofanto CTRL vs Mixed UP	Ofanto Drought vs Mixed UP	Ofanto Heat Vs Mixed UP		Cappelli CTRL vs Heat UP				Cluster 01
Ta.8309.2.S1_a_at	At3g53120	1e-60	expressed protein	156.854	246.916	172.906	443.036	223.132	372.924	194.96	305.994			Ofanto CTRL vs Mixed UP	Ofanto Drought vs Mixed UP							Cluster 01
Ta.8391.1.S1_at	At2g26800	6e-68	hydroxymethylglutaryl-CoA lyase, putative / 3-hydroxy-3-methylglutarate-CoA lyase, putative / HMG-CoA lyase, p	53.4571	83.166	49.8748	185.294	59.0785	171.21	54.3348	162.05			Ofanto CTRL vs Mixed UP	Ofanto Drought vs Mixed UP			Cappelli CTRL vs Heat UP				Cluster 01
Ta.8456.1.A1_at	At5g62030	4e-06	diphthamide synthesis DPH2 family protein	42.279	68.7973	47.3277	96.8649	53.621	113.495	64.3511	115.476			Ofanto CTRL vs Mixed UP	Ofanto Drought vs Mixed UP			Cappelli CTRL vs Heat UP	Cappelli CTRL vs Mixed UP			Cluster 01
Ta.8466.1.S1_at	At3g57480	1e-73	zinc finger (C2H2 type, AN1-like) family protein	103.103	212.977	112.779	213.804	127.16	211.907	123.142	216.899		Ofanto CTRL vs Heat UP	Ofanto CTRL vs Mixed UP								Cluster 01
Ta.8476.2.S1_at	At3g49990	7e-23	expressed protein	105.317	152.032	114.932	212.013	132.66	191.989	135.575	197.238			Ofanto CTRL vs Mixed UP								Cluster 01
Ta.8478.3.S1_a_at	At4g11560	9e-37	bromo-adjacent homology (BAH) domain-containing protein	105.614	176.635	122.835	271.191	150.47	272.201	164.022	242.71			Ofanto CTRL vs Mixed UP	Ofanto Drought vs Mixed UP							Cluster 01
Ta.850.1.S1_at	At1g28600	3e-29	lipase, putative	69.4823	206.072	83.6225	602.697	92.3429	607.689	114.353	436.141		Ofanto CTRL vs Heat UP	Ofanto CTRL vs Mixed UP	Ofanto Drought vs Mixed UP	Ofanto Heat Vs Mixed UP		Cappelli CTRL vs Heat UP	Cappelli CTRL vs Mixed UP	Cappelli Drought vs Mixed UP		Cluster 01
Ta.8544.1.A1_at	At5g12230	6e-18	expressed protein	45.5109	77.7231	54.2263	127.261	58.1863	157.637	61.2165	116.727			Ofanto CTRL vs Mixed UP	Ofanto Drought vs Mixed UP			Cappelli CTRL vs Heat UP				Cluster 01
Ta.8571.2.S1_x_at	At1g15380	6e-32	lactoylglutathione lyase family protein / glyoxalase I family protein	62.1083	91.8222	63.9457	448.16	90.3518	484.301	71.0435	574.182			Ofanto CTRL vs Mixed UP	Ofanto Drought vs Mixed UP	Ofanto Heat Vs Mixed UP		Cappelli CTRL vs Heat UP				Cluster 01
Ta.864.1.S1_a_at	At3g52090	1e-48	DNA-directed RNA polymerase II 13.6 kDa subunit (RPB13.6)	61.1617	180.824	95.2647	303.305	65.7899	270.89	82.344	184.627		Ofanto CTRL vs Heat UP	Ofanto CTRL vs Mixed UP	Ofanto Drought vs Mixed UP			Cappelli CTRL vs Heat UP	Cappelli CTRL vs Mixed UP			Cluster 01
Ta.864.2.S1_at	At3g52090	1e-48	DNA-directed RNA polymerase II 13.6 kDa subunit (RPB13.6)	180.55	448.453	195.126	1041.97	187.923	939.576	228.551	725.926		Ofanto CTRL vs Heat UP	Ofanto CTRL vs Mixed UP	Ofanto Drought vs Mixed UP	Ofanto Heat Vs Mixed UP		Cappelli CTRL vs Heat UP	Cappelli CTRL vs Mixed UP	Cappelli Drought vs Mixed UP		Cluster 01
Ta.864.2.S1_x_at	At3g52090	1e-48	DNA-directed RNA polymerase II 13.6 kDa subunit (RPB13.6)	175.661	433.504	200.933	940.376	187.399	890.795	228.309	632.931		Ofanto CTRL vs Heat UP	Ofanto CTRL vs Mixed UP	Ofanto Drought vs Mixed UP	Ofanto Heat Vs Mixed UP		Cappelli CTRL vs Heat UP				Cluster 01
Ta.8665.1.S1_at	At4g10250	7e-50	22.0 kDa ER small heat shock protein (HSP22.0-ER)	10.4241	219.349	8.43274	7030.05	7.18443	8974.32	7.20343	4704.18		Ofanto CTRL vs Heat UP	Ofanto CTRL vs Mixed UP	Ofanto Drought vs Mixed UP	Ofanto Heat Vs Mixed UP		Cappelli CTRL vs Heat UP	Cappelli CTRL vs Mixed UP	Cappelli Drought vs Mixed UP		Cluster 01
Ta.8712.1.S1_x_at	At1g29820	1e-30	expressed protein	92.8816	107.694	90.7742	178.262	90.5726	188.675	88.7932	144.28							Cappelli CTRL vs Heat UP				Cluster 01
Ta.8714.1.S1_at	At4g10250	1e-38	22.0 kDa ER small heat shock protein (HSP22.0-ER)	16.4487	422.574	11.345	6459.93	11.7357	5348.71	12.1958	3965.31			Ofanto CTRL vs Mixed UP	Ofanto Drought vs Mixed UP			Cappelli CTRL vs Heat UP	Cappelli CTRL vs Mixed UP	Cappelli Drought vs Mixed UP		Cluster 01
Ta.8744.1.A1_at				33.4769	74.9382	36.2187	129.736	38.5013	131.112	38.1287	157.665		Ofanto CTRL vs Heat UP	Ofanto CTRL vs Mixed UP	Ofanto Drought vs Mixed UP			Cappelli CTRL vs Heat UP				Cluster 01
Ta.8756.2.S1_a_at	At2g25950	3e-95	expressed protein	153.675	401.852	268.049	757.93	249.589	546.15	268.172	402.931		Ofanto CTRL vs Heat UP	Ofanto CTRL vs Mixed UP	Ofanto Drought vs Mixed UP			Cappelli CTRL vs Heat UP				Cluster 01
Ta.8801.1.S1_a_at	At1g11930	3e-33	alanine racemase family protein	2446.17	3487.86	2639.37	4405.91	2305.6	4656.77	2321.58	4032.35							Cappelli CTRL vs Heat UP				Cluster 01
Ta.8806.2.S1_at	At5g41370	2e-20	DNA repair protein, putative / TFIIH basal transcription factor complex helicase XPB subunit, putative (XPB1)	299.684	461.683	296.534	630.706	362.533	814.75	409.075	644.589			Ofanto CTRL vs Mixed UP	Ofanto Drought vs Mixed UP			Cappelli CTRL vs Heat UP				Cluster 01
Ta.8934.1.S1_at	At3g04710	8e-33	ankyrin repeat family protein	59.2208	129.146	70.7037	453.35	106.321	385.024	123.091	330.669		Ofanto CTRL vs Heat UP	Ofanto CTRL vs Mixed UP	Ofanto Drought vs Mixed UP	Ofanto Heat Vs Mixed UP		Cappelli CTRL vs Heat UP	Cappelli CTRL vs Mixed UP			Cluster 01
Ta.9030.1.S1_at	At5g53280	7e-44	expressed protein	32.6298	70.6912	39.2558	137.431	29.325	144.354	44.7175	113.059			Ofanto CTRL vs Mixed UP	Ofanto Drought vs Mixed UP			Cappelli CTRL vs Heat UP	Cappelli CTRL vs Mixed UP	Cappelli Drought vs Mixed UP		Cluster 01
Ta.9037.1.S1_at	At5g37930	1e-29	seven in absentia (SINA) family protein	63.0331	117.175	84.6062	168.763	85.5351	178.499	76.3278	179.746			Ofanto CTRL vs Mixed UP				Cappelli CTRL vs Heat UP				Cluster 01
Ta.9084.1.S1_at	At3g08730	9e-88	serine/threonine protein kinase (PK1) (PK6)	347.531	597.85	430.141	2055.58	373.791	1672.96	410.941	1683.31			Ofanto CTRL vs Mixed UP	Ofanto Drought vs Mixed UP	Ofanto Heat Vs Mixed UP		Cappelli CTRL vs Heat UP				Cluster 01
Ta.9084.2.S1_a_at	At3g08730	9e-88	serine/threonine protein kinase (PK1) (PK6)	35.9402	118.907	85.4226	472.171	61.4955	308.036	64.1166	193.548	CTRL vs Drought UP	Ofanto CTRL vs Heat UP	Ofanto CTRL vs Mixed UP	Ofanto Drought vs Mixed UP	Ofanto Heat Vs Mixed UP		Cappelli CTRL vs Heat UP				Cluster 01
Ta.9112.1.S1_at	At1g08370	1e-68	hydroxyproline-rich glycoprotein family protein	91.1012	140.47	100.986	194.577	115.145	222.934	118.699	161.069			Ofanto CTRL vs Mixed UP								Cluster 01
Ta.9113.3.S1_at	At1g70250	0.0001	receptor serine/threonine kinase, putative	599.31	2148.29	874.396	2391.79	745.912	2753.5	689.045	2633.65		Ofanto CTRL vs Heat UP	Ofanto CTRL vs Mixed UP	Ofanto Drought vs Mixed UP			Cappelli CTRL vs Heat UP				Cluster 01
Ta.9113.3.S1_x_at	At1g70250	0.0001	receptor serine/threonine kinase, putative	744.12	2431.32	1067.33	2634.63	790.262	2888.9	814.31	2742.42		Ofanto CTRL vs Heat UP	Ofanto CTRL vs Mixed UP	Ofanto Drought vs Mixed UP			Cappelli CTRL vs Heat UP				Cluster 01
Ta.9115.1.S1_at	At5g15450	3e-97	heat shock protein 100, putative / HSP100, putative / heat shock protein clpB, putative / HSP100/ClpB, putative	619.573	2271.7	663.441	12184.5	580.297	11478.5	908.336	7942.98		Ofanto CTRL vs Heat UP	Ofanto CTRL vs Mixed UP	Ofanto Drought vs Mixed UP	Ofanto Heat Vs Mixed UP		Cappelli CTRL vs Heat UP	Cappelli CTRL vs Mixed UP	Cappelli Drought vs Mixed UP		Cluster 01
Ta.9115.2.S1_a_at	At5g15450	3e-97	heat shock protein 100, putative / HSP100, putative / heat shock protein clpB, putative / HSP100/ClpB, putative	124.071	959.33	213.893	4909.16	178.025	4205.54	239.159	2044.75		Ofanto CTRL vs Heat UP	Ofanto CTRL vs Mixed UP	Ofanto Drought vs Mixed UP			Cappelli CTRL vs Heat UP	Cappelli CTRL vs Mixed UP	Cappelli Drought vs Mixed UP		Cluster 01
Ta.9115.3.S1_x_at	At5g15450	3e-23	heat shock protein 100, putative / HSP100, putative / heat shock protein clpB, putative / HSP100/ClpB, putative	97.6946	647.465	151.905	3846.33	135.738	3081.55	198.9	1552.24		Ofanto CTRL vs Heat UP	Ofanto CTRL vs Mixed UP	Ofanto Drought vs Mixed UP	Ofanto Heat Vs Mixed UP		Cappelli CTRL vs Heat UP	Cappelli CTRL vs Mixed UP	Cappelli Drought vs Mixed UP		Cluster 01
Ta.9140.2.S1_at	At5g52640	1e-105	heat shock protein 81-1 (HSP81-1) / heat shock protein 83 (HSP83)	11.2972	386.265	9.90056	6306.99	10.8151	7233.53	11.5243	5469.54		Ofanto CTRL vs Heat UP	Ofanto CTRL vs Mixed UP	Ofanto Drought vs Mixed UP			Cappelli CTRL vs Heat UP	Cappelli CTRL vs Mixed UP	Cappelli Drought vs Mixed UP		Cluster 01
Ta.9162.1.S1_at	At5g18640	1e-114	lipase class 3 family protein	251.672	975.313	341.272	1312.25	269.619	955.189	293.687	1034.06		Ofanto CTRL vs Heat UP	Ofanto CTRL vs Mixed UP	Ofanto Drought vs Mixed UP			Cappelli CTRL vs Heat UP				Cluster 01
Ta.9185.1.S1_at	At1g43860	4e-68	expressed protein	100.371	186.036	90.0843	524.081	127.021	525.426	121.989	386.499			Ofanto CTRL vs Mixed UP	Ofanto Drought vs Mixed UP	Ofanto Heat Vs Mixed UP		Cappelli CTRL vs Heat UP				Cluster 01
Ta.9194.2.A1_at	At5g62890	1e-60	permease, putative	57.3095	153.488	67.4214	511.779	51.5355	378.779	53.9438	290.538		Ofanto CTRL vs Heat UP	Ofanto CTRL vs Mixed UP	Ofanto Drought vs Mixed UP	Ofanto Heat Vs Mixed UP		Cappelli CTRL vs Heat UP	Cappelli CTRL vs Mixed UP	Cappelli Drought vs Mixed UP		Cluster 01
Ta.9196.1.S1_at	At5g08290	1e-78	yellow-leaf-specific protein 8 (YLS8) / mitosis protein DIM1, putative	62.9113	281.003	96.2572	1081.34	102.192	483.775	94.6227	486.435		Ofanto CTRL vs Heat UP	Ofanto CTRL vs Mixed UP	Ofanto Drought vs Mixed UP	Ofanto Heat Vs Mixed UP			Cappelli CTRL vs Mixed UP	Cappelli Drought vs Mixed UP		Cluster 01
Ta.9196.1.S1_x_at	At5g08290	1e-78	yellow-leaf-specific protein 8 (YLS8) / mitosis protein DIM1, putative	142.861	549.955	205.832	1887.49	193.549	887.369	203.636	906.591		Ofanto CTRL vs Heat UP	Ofanto CTRL vs Mixed UP	Ofanto Drought vs Mixed UP	Ofanto Heat Vs Mixed UP		Cappelli CTRL vs Heat UP	Cappelli CTRL vs Mixed UP	Cappelli Drought vs Mixed UP		Cluster 01
Ta.9204.1.S1_s_at	At2g42780	6e-33	expressed protein	72.4068	172.455	101.603	200.793	97.8911	199.026	110.951	182.526		Ofanto CTRL vs Heat UP	Ofanto CTRL vs Mixed UP				Cappelli CTRL vs Heat UP				Cluster 01
Ta.9237.1.S1_s_at	At5g59180	1e-88	DNA-directed RNA polymerase II	738.888	1539.06	895.666	1732.31	1063.51	1996.44	1075	1666.65		Ofanto CTRL vs Heat UP	Ofanto CTRL vs Mixed UP								Cluster 01
Ta.9254.1.S1_at	At2g20560	6e-82	DNAJ heat shock family protein	49.0353	167.118	56.3472	1026.94	66.6455	831.556	68.1477	767.771			Ofanto CTRL vs Mixed UP	Ofanto Drought vs Mixed UP			Cappelli CTRL vs Heat UP				Cluster 01
Ta.9299.1.S1_a_at	At1g51740	5e-70	syntaxin 81 (SYP81)	68.0076	149.897	100.756	214.483	103.852	178.706	90.604	167.666		Ofanto CTRL vs Heat UP	Ofanto CTRL vs Mixed UP	Ofanto Drought vs Mixed UP							Cluster 01
Ta.9299.1.S1_at	At1g51740	5e-70	syntaxin 81 (SYP81)	57.4181	83.598	66.5222	134.524	67.7456	108.023	64.2011	98.2629			Ofanto CTRL vs Mixed UP								Cluster 01
Ta.9354.1.S1_a_at	At5g11680	1e-87	expressed protein	489.762	996.027	648.529	2724.77	749.514	2771.6	668.168	1989.99		Ofanto CTRL vs Heat UP	Ofanto CTRL vs Mixed UP	Ofanto Drought vs Mixed UP	Ofanto Heat Vs Mixed UP		Cappelli CTRL vs Heat UP				Cluster 01
Ta.9354.3.S1_a_at	At5g11680	1e-54	expressed protein	332.575	720.229	399.78	1729.56	441.838	1692.61	480.946	1508.81		Ofanto CTRL vs Heat UP	Ofanto CTRL vs Mixed UP	Ofanto Drought vs Mixed UP	Ofanto Heat Vs Mixed UP		Cappelli CTRL vs Heat UP				Cluster 01
Ta.9354.3.S1_x_at				502.075	806.764	510.967	1998.06	600.583	2179.94	606.22	1892.19			Ofanto CTRL vs Mixed UP	Ofanto Drought vs Mixed UP	Ofanto Heat Vs Mixed UP		Cappelli CTRL vs Heat UP				Cluster 01
Ta.9389.2.S1_at	At2g21820	3e-17	expressed protein	25.8148	119.188	50.391	994.262	27.3791	580.996	30.81	368.985		Ofanto CTRL vs Heat UP	Ofanto CTRL vs Mixed UP	Ofanto Drought vs Mixed UP	Ofanto Heat Vs Mixed UP		Cappelli CTRL vs Heat UP				Cluster 01
Ta.9392.1.S1_a_at	At1g76150	1e-81	maoC-like dehydratase domain-containing protein	140.489	292.879	195.737	541.623	165.589	680.856	125.907	582.559		Ofanto CTRL vs Heat UP	Ofanto CTRL vs Mixed UP	Ofanto Drought vs Mixed UP							Cluster 01
Ta.9393.1.S1_a_at	At5g53120	5e-78	spermidine synthase, putative / putrescine aminopropyltransferase, putative	161.484	326.694	178.9	928.64	192.001	740.541	229.576	614.16		Ofanto CTRL vs Heat UP	Ofanto CTRL vs Mixed UP	Ofanto Drought vs Mixed UP	Ofanto Heat Vs Mixed UP		Cappelli CTRL vs Heat UP	Cappelli CTRL vs Mixed UP	Cappelli Drought vs Mixed UP		Cluster 01
Ta.9393.1.S1_at	At5g53120	9e-56	spermidine synthase, putative / putrescine aminopropyltransferase, putative	132.848	330.013	146.524	1293.04	163.715	1033.9	205.911	850.293		Ofanto CTRL vs Heat UP	Ofanto CTRL vs Mixed UP	Ofanto Drought vs Mixed UP	Ofanto Heat Vs Mixed UP		Cappelli CTRL vs Heat UP	Cappelli CTRL vs Mixed UP	Cappelli Drought vs Mixed UP		Cluster 01
Ta.9393.2.S1_s_at	At5g53120	5e-78	spermidine synthase, putative / putrescine aminopropyltransferase, putative	234.984	425.471	242.016	1007.75	259.452	875.098	297.826	753.576			Ofanto CTRL vs Mixed UP	Ofanto Drought vs Mixed UP	Ofanto Heat Vs Mixed UP		Cappelli CTRL vs Heat UP	Cappelli CTRL vs Mixed UP	Cappelli Drought vs Mixed UP		Cluster 01
Ta.9394.1.S1_at	At2g46800	1e-154	zinc transporter (ZAT)	205.107	277.358	200.824	691.362	205.67	641.832	207.138	403.208			Ofanto CTRL vs Mixed UP	Ofanto Drought vs Mixed UP	Ofanto Heat Vs Mixed UP		Cappelli CTRL vs Heat UP				Cluster 01
Ta.9412.1.S1_at	At3g61860	6e-66	arginine/serine-rich splicing factor RSP31 (RSP31)	192.048	353.846	221.977	375.181	214.003	479.502	195.113	372.499							Cappelli CTRL vs Heat UP				Cluster 01
Ta.9418.1.S1_at	At2g19090	3e-07	expressed protein	122.553	241.246	145.492	297.461	154.419	280.158	151.799	231.013			Ofanto CTRL vs Mixed UP	Ofanto Drought vs Mixed UP							Cluster 01
Ta.9424.2.S1_at	At3g09350	5e-69	armadillo/beta-catenin repeat family protein	72.6742	100.935	70.0342	390.385	97.1943	370.707	91.5342	316.281			Ofanto CTRL vs Mixed UP	Ofanto Drought vs Mixed UP	Ofanto Heat Vs Mixed UP		Cappelli CTRL vs Heat UP				Cluster 01
Ta.9424.3.S1_a_at	At3g09350	5e-69	armadillo/beta-catenin repeat family protein	45.1393	145.005	64.0416	657.074	119.576	531.383	97.1896	285.64			Ofanto CTRL vs Mixed UP	Ofanto Drought vs Mixed UP	Ofanto Heat Vs Mixed UP						Cluster 01
Ta.9511.1.S1_at	At1g79390	2e-46	expressed protein	229.998	353.532	229.329	594.441	267.476	580.092	272.058	467.036			Ofanto CTRL vs Mixed UP	Ofanto Drought vs Mixed UP			Cappelli CTRL vs Heat UP				Cluster 01
Ta.9526.1.A1_at	At4g18593	2e-35	dual specificity protein phosphatase-related	29.4286	95.4791	44.2395	198.602	35.0658	145.42	57.4789	145.089			Ofanto CTRL vs Mixed UP	Ofanto Drought vs Mixed UP	Ofanto Heat Vs Mixed UP		Cappelli CTRL vs Heat UP	Cappelli CTRL vs Mixed UP	Cappelli Drought vs Mixed UP		Cluster 01
Ta.9544.1.S1_at	At1g55310	5e-57	SC35-like splicing factor, 33 kD (SCL33)	119.655	233.871	152.715	533.622	183.05	577.094	194.669	543.657			Ofanto CTRL vs Mixed UP	Ofanto Drought vs Mixed UP	Ofanto Heat Vs Mixed UP		Cappelli CTRL vs Heat UP	Cappelli CTRL vs Mixed UP			Cluster 01
Ta.9544.2.S1_a_at	At1g55310	5e-57	SC35-like splicing factor, 33 kD (SCL33)	47.5143	179.326	92.8681	392.707	123.007	505.519	117.464	365.747			Ofanto CTRL vs Mixed UP	Ofanto Drought vs Mixed UP	Ofanto Heat Vs Mixed UP		Cappelli CTRL vs Heat UP	Cappelli CTRL vs Mixed UP	Cappelli Drought vs Mixed UP		Cluster 01
Ta.9545.1.A1_at	At4g29860	3e-12	transducin family protein / WD-40 repeat family protein	48.1354	86.6372	45.6299	194.571	49.6727	189.141	63.0742	154.224			Ofanto CTRL vs Mixed UP	Ofanto Drought vs Mixed UP	Ofanto Heat Vs Mixed UP		Cappelli CTRL vs Heat UP	Cappelli CTRL vs Mixed UP	Cappelli Drought vs Mixed UP		Cluster 01
Ta.9561.1.A1_x_at	At5g62810	0.0001	peroxisomal protein (PEX14)	564.508	992.719	733.821	1167.52	772.346	1114.46	836.47	1123.84			Ofanto CTRL vs Mixed UP								Cluster 01
Ta.9561.3.S1_a_at	At5g62810	0.0001	peroxisomal protein (PEX14)	712.305	1263.19	1063.57	1619.23	932.314	1475.7	985.652	1430.77			Ofanto CTRL vs Mixed UP								Cluster 01
Ta.9561.3.S1_x_at				659.901	1098.52	933.255	1440.22	822.377	1369.23	868.734	1278.71			Ofanto CTRL vs Mixed UP								Cluster 01
Ta.9609.1.S1_at	At3g20550	1e-75	forkhead-associated domain-containing protein / FHA domain-containing protein	78.5715	108.761	77.2081	143.263	76.778	161.881	87.659	142.905							Cappelli CTRL vs Heat UP				Cluster 01
Ta.9645.1.S1_a_at	At5g27240	2e-26	DNAJ heat shock N-terminal domain-containing protein	276.959	357.34	277.534	701.713	271.799	558.746	334.936	533.067			Ofanto CTRL vs Mixed UP	Ofanto Drought vs Mixed UP			Cappelli CTRL vs Heat UP				Cluster 01
Ta.9647.1.A1_at	At4g38510	2e-98	vacuolar ATP synthase subunit B, putative / V-ATPase B subunit, putative / vacuolar proton pump B subunit, put	303.27	713.055	476.08	1305.66	399.242	1861.54	405.377	1309.7		Ofanto CTRL vs Heat UP	Ofanto CTRL vs Mixed UP	Ofanto Drought vs Mixed UP			Cappelli CTRL vs Heat UP				Cluster 01
Ta.9647.2.S1_at	At1g20260	1e-102	vacuolar ATP synthase subunit B, putative / V-ATPase B subunit, putative / vacuolar proton pump B subunit, putat	99.9056	534.677	315.176	937.935	237.636	1163.08	189.492	597.09	CTRL vs Drought UP	Ofanto CTRL vs Heat UP	Ofanto CTRL vs Mixed UP	Ofanto Drought vs Mixed UP			Cappelli CTRL vs Heat UP				Cluster 01
Ta.967.1.A1_at	At2g43840	1e-08	UDP-glucoronosyl/UDP- glucosyl transferase family protein	77.1662	178.43	65.0173	517.709	140.594	550.344	86.9621	462.122		Ofanto CTRL vs Heat UP	Ofanto CTRL vs Mixed UP	Ofanto Drought vs Mixed UP	Ofanto Heat Vs Mixed UP		Cappelli CTRL vs Heat UP	Cappelli CTRL vs Mixed UP	Cappelli Drought vs Mixed UP		Cluster 01
Ta.9713.1.S1_at	At4g29960	5e-42	expressed protein	377.845	433.138	348.54	719.501	398.086	689.713	380.398	575.19				Ofanto Drought vs Mixed UP							Cluster 01
Ta.9734.1.A1_at	At1g53400	7e-47	expressed protein	31.0981	58.429	44.3516	108.563	38.8663	113.036	45.1152	90.9997			Ofanto CTRL vs Mixed UP	Ofanto Drought vs Mixed UP			Cappelli CTRL vs Heat UP	Cappelli CTRL vs Mixed UP			Cluster 01
Ta.9762.1.S1_at				166.863	470.81	182.893	850.074	221.244	494.346	207.076	461.941		Ofanto CTRL vs Heat UP	Ofanto CTRL vs Mixed UP	Ofanto Drought vs Mixed UP				Cappelli CTRL vs Mixed UP	Cappelli Drought vs Mixed UP		Cluster 01
Ta.9887.3.A1_a_at	At3g55520	1e-71	immunophilin, putative / FKBP-type peptidyl-prolyl cis-trans isomerase, putative	95.2082	144.345	88.0766	202.174	107.229	207.923	110.623	183.255			Ofanto CTRL vs Mixed UP	Ofanto Drought vs Mixed UP							Cluster 01
Ta.9894.1.S1_at				178.171	274.182	187.457	387.629	233.805	456.642	215.117	345.079			Ofanto CTRL vs Mixed UP	Ofanto Drought vs Mixed UP							Cluster 01
Ta.991.1.S1_a_at	At4g33950	1e-118	protein kinase, putative	389.018	713.206	457.387	964.011	555.582	1087.82	555.423	996.094			Ofanto CTRL vs Mixed UP	Ofanto Drought vs Mixed UP							Cluster 01
Ta.991.1.S1_at	At4g33950	1e-118	protein kinase, putative	810.036	1222.96	779.873	1764.38	956.799	1908.2	969.537	1765.51			Ofanto CTRL vs Mixed UP	Ofanto Drought vs Mixed UP							Cluster 01
Ta.991.1.S1_x_at	At4g33950	1e-118	protein kinase, putative	494.461	803.605	537.939	1151.11	638.016	1230.94	642.357	1135.1			Ofanto CTRL vs Mixed UP	Ofanto Drought vs Mixed UP							Cluster 01
Ta.991.2.S1_at	At5g66880	8e-17	serine/threonine protein kinase, putative	149.794	291.694	191.495	458.945	208.609	477.562	236.391	419.396			Ofanto CTRL vs Mixed UP	Ofanto Drought vs Mixed UP			Cappelli CTRL vs Heat UP	Cappelli CTRL vs Mixed UP			Cluster 01
Ta.9945.1.A1_at				28.7835	80.9915	30.4564	129.504	50.8523	169.684	46.8546	111.511		Ofanto CTRL vs Heat UP	Ofanto CTRL vs Mixed UP	Ofanto Drought vs Mixed UP			Cappelli CTRL vs Heat UP	Cappelli CTRL vs Mixed UP			Cluster 01
Ta.9983.1.S1_s_at	At5g42800	1e-125	dihydroflavonol 4-reductase (dihydrokaempferol 4-reductase) (DFR)	79.0361	122.313	89.981	165.325	80.4741	173.09	90.079	139.627			Ofanto CTRL vs Mixed UP				Cappelli CTRL vs Heat UP				Cluster 01
Ta.9983.2.S1_at	At5g42800	1e-125	dihydroflavonol 4-reductase (dihydrokaempferol 4-reductase) (DFR)	78.8187	149.957	105.75	215.852	78.1475	217.37	99.2772	176.966							Cappelli CTRL vs Heat UP				Cluster 01
TaAffx.100380.1.A1_at	At5g15250	3e-48	FtsH protease, putative	67.4001	127.94	71.3179	2999.51	63.5781	3427.2	59.4612	1838.1			Ofanto CTRL vs Mixed UP	Ofanto Drought vs Mixed UP	Ofanto Heat Vs Mixed UP		Cappelli CTRL vs Heat UP	Cappelli CTRL vs Mixed UP	Cappelli Drought vs Mixed UP		Cluster 01
TaAffx.100380.2.A1_at				13.6443	65.9607	13.5187	2791.58	11.5037	3064.69	10.0474	2205.63			Ofanto CTRL vs Mixed UP	Ofanto Drought vs Mixed UP			Cappelli CTRL vs Heat UP	Cappelli CTRL vs Mixed UP	Cappelli Drought vs Mixed UP		Cluster 01
TaAffx.100415.1.A1_at				9.09622	205.764	10.2717	3986.12	10.2439	2380.39	10.2919	2041.75			Ofanto CTRL vs Mixed UP	Ofanto Drought vs Mixed UP			Cappelli CTRL vs Heat UP	Cappelli CTRL vs Mixed UP	Cappelli Drought vs Mixed UP		Cluster 01
TaAffx.100899.1.S1_at	At4g32010	8e-21	transcriptional factor B3 family protein	75.6037	133.88	84.0458	166.865	104.506	198.972	99.767	126.014			Ofanto CTRL vs Mixed UP								Cluster 01
TaAffx.102172.1.S1_at	At3g16200	6e-67	expressed protein	68.6327	91.735	64.3908	130.243	58.9581	171.762	73.5381	116.83							Cappelli CTRL vs Heat UP				Cluster 01
TaAffx.104931.1.S1_at	At4g33580	6e-42	carbonic anhydrase family protein / carbonate dehydratase family protein	371.767	754.554	591.549	2250.49	464.305	2087.66	443.928	1485.86		Ofanto CTRL vs Heat UP	Ofanto CTRL vs Mixed UP	Ofanto Drought vs Mixed UP	Ofanto Heat Vs Mixed UP		Cappelli CTRL vs Heat UP				Cluster 01
TaAffx.104931.3.S1_at				106.73	251.573	153.282	720.25	109.172	764.564	100.768	350.851			Ofanto CTRL vs Mixed UP	Ofanto Drought vs Mixed UP			Cappelli CTRL vs Heat UP				Cluster 01
TaAffx.105424.1.S1_at				43.9471	59.2309	44.6513	192.361	43.2648	203.743	42.3059	178.227				Ofanto Drought vs Mixed UP	Ofanto Heat Vs Mixed UP		Cappelli CTRL vs Heat UP	Cappelli CTRL vs Mixed UP			Cluster 01
TaAffx.105795.1.S1_at				63.6722	93.5092	80.742	150.768	75.5403	136.614	63.9926	106.197			Ofanto CTRL vs Mixed UP								Cluster 01
TaAffx.106.1.A1_at				54.9429	99.5811	60.7311	351.544	40.1006	297.835	60.1516	237.477			Ofanto CTRL vs Mixed UP	Ofanto Drought vs Mixed UP	Ofanto Heat Vs Mixed UP		Cappelli CTRL vs Heat UP		Cappelli Drought vs Mixed UP		Cluster 01
TaAffx.106226.1.S1_at				27.7727	48.1424	27.2813	388.431	38.9076	368.929	42.2506	178.26			Ofanto CTRL vs Mixed UP	Ofanto Drought vs Mixed UP	Ofanto Heat Vs Mixed UP		Cappelli CTRL vs Heat UP				Cluster 01
TaAffx.106329.1.S1_at	At4g39520	3e-37	GTP-binding protein, putative	204.09	576.939	297.771	1156.56	324.838	868.026	353.456	650.486		Ofanto CTRL vs Heat UP	Ofanto CTRL vs Mixed UP	Ofanto Drought vs Mixed UP			Cappelli CTRL vs Heat UP	Cappelli CTRL vs Mixed UP			Cluster 01
TaAffx.106449.1.S1_at	At2g45620	2e-65	nucleotidyltransferase family protein	44.4689	115.155	63.3508	166.408	59.8415	190.185	67.6055	148.349		Ofanto CTRL vs Heat UP	Ofanto CTRL vs Mixed UP	Ofanto Drought vs Mixed UP			Cappelli CTRL vs Heat UP				Cluster 01
TaAffx.107796.1.S1_s_at	At1g28600	3e-29	lipase, putative	63.2173	162.241	60.5545	430.264	87.2693	452.471	106.353	315.443		Ofanto CTRL vs Heat UP	Ofanto CTRL vs Mixed UP	Ofanto Drought vs Mixed UP	Ofanto Heat Vs Mixed UP		Cappelli CTRL vs Heat UP	Cappelli CTRL vs Mixed UP	Cappelli Drought vs Mixed UP		Cluster 01
TaAffx.108184.1.S1_at	At5g16260	1e-36	RNA recognition motif (RRM)-containing protein	107.341	540.614	124.548	1248.42	104.763	949.994	160.398	774.32		Ofanto CTRL vs Heat UP	Ofanto CTRL vs Mixed UP	Ofanto Drought vs Mixed UP	Ofanto Heat Vs Mixed UP		Cappelli CTRL vs Heat UP	Cappelli CTRL vs Mixed UP	Cappelli Drought vs Mixed UP		Cluster 01
TaAffx.108337.1.S1_s_at	At5g65940	5e-84	3-hydroxyisobutyryl- coenzyme A hydrolase / CoA-thioester hydrolase (CHY1)	466.689	1215.87	768.343	1988.31	878.057	2457.9	691.003	1287.95		Ofanto CTRL vs Heat UP	Ofanto CTRL vs Mixed UP	Ofanto Drought vs Mixed UP			Cappelli CTRL vs Heat UP				Cluster 01
TaAffx.1097.1.A1_at	At4g01650	5e-38	expressed protein	190.468	269.495	179.042	500.58	219.565	411.41	269.748	424.744			Ofanto CTRL vs Mixed UP	Ofanto Drought vs Mixed UP							Cluster 01
TaAffx.10989.1.S1_at	At4g28390	1e-102	ADP, ATP carrier protein, mitochondrial, putative / ADP/ATP translocase, putative / adenine nucleotide translo	26.8374	48.5856	27.0424	398.829	22.8771	762.394	25.2077	373.852			Ofanto CTRL vs Mixed UP	Ofanto Drought vs Mixed UP	Ofanto Heat Vs Mixed UP		Cappelli CTRL vs Heat UP	Cappelli CTRL vs Mixed UP	Cappelli Drought vs Mixed UP		Cluster 01
TaAffx.110135.1.S1_at	At1g61300	4e-11	disease resistance protein (NBS-LRR class), putative	138.642	253.909	210.042	601.054	131.339	483.644	182.21	347.83			Ofanto CTRL vs Mixed UP	Ofanto Drought vs Mixed UP	Ofanto Heat Vs Mixed UP			Cappelli CTRL vs Mixed UP			Cluster 01
TaAffx.110515.1.S1_x_at	At1g08830	1e-42	superoxide dismutase (Cu-Zn) (SODCC) / copper/zinc superoxide dismutase (CSD1)	186.292	369.897	225.4	547.59	261.671	478.841	286.773	451.982			Ofanto CTRL vs Mixed UP								Cluster 01
TaAffx.110647.1.S1_at				50.698	83.0888	66.7973	152.722	64.1384	140.877	62.2739	113.672			Ofanto CTRL vs Mixed UP	Ofanto Drought vs Mixed UP							Cluster 01
TaAffx.110904.1.S1_at				68.3716	99.0935	76.4215	159.221	77.2772	137.211	83.2822	122.929			Ofanto CTRL vs Mixed UP	Ofanto Drought vs Mixed UP							Cluster 01
TaAffx.110913.1.S1_at	At3g10250	2e-50	expressed protein	81.8712	174.84	106.657	349.381	141.899	372.996	146.146	313.154		Ofanto CTRL vs Heat UP	Ofanto CTRL vs Mixed UP	Ofanto Drought vs Mixed UP			Cappelli CTRL vs Heat UP				Cluster 01
TaAffx.110958.1.S1_at	At3g07560	3e-28	glycine-rich protein	66.5314	136.797	73.0817	185.905	105.694	182.395	96.227	166.818		Ofanto CTRL vs Heat UP	Ofanto CTRL vs Mixed UP	Ofanto Drought vs Mixed UP							Cluster 01
TaAffx.111029.1.S1_at				11.2363	19.6095	15.0972	91.0531	14.2649	103.637	13.9888	86.1886			Ofanto CTRL vs Mixed UP	Ofanto Drought vs Mixed UP			Cappelli CTRL vs Heat UP				Cluster 01
TaAffx.111033.1.A1_at				132.112	240.191	118.459	366.238	133.372	319.835	161.419	286.629			Ofanto CTRL vs Mixed UP	Ofanto Drought vs Mixed UP			Cappelli CTRL vs Heat UP	Cappelli CTRL vs Mixed UP			Cluster 01
TaAffx.111198.1.S1_at				86.7217	209.471	71.3064	436.324	59.4872	337.175	68.485	322.492		Ofanto CTRL vs Heat UP	Ofanto CTRL vs Mixed UP	Ofanto Drought vs Mixed UP	Ofanto Heat Vs Mixed UP		Cappelli CTRL vs Heat UP	Cappelli CTRL vs Mixed UP	Cappelli Drought vs Mixed UP		Cluster 01
TaAffx.111328.1.S1_s_at	At1g55510	1e-128	2-oxoisovalerate dehydrogenase, putative / 3-methyl-2-oxobutanoate dehydrogenase, putative / branched-chain al	66.4984	147.807	106.93	298.293	99.3229	391.203	125.769	322.265		Ofanto CTRL vs Heat UP	Ofanto CTRL vs Mixed UP	Ofanto Drought vs Mixed UP	Ofanto Heat Vs Mixed UP		Cappelli CTRL vs Heat UP				Cluster 01
TaAffx.111532.1.S1_at	At2g18030	1e-41	peptide methionine sulfoxide reductase family protein	49.9997	105.981	60.9539	115.346	54.8107	128.471	62.1983	108.304		Ofanto CTRL vs Heat UP									Cluster 01
TaAffx.113847.1.A1_at	At2g07695	4e-39	cytochrome c oxidase subunit II, putative	21.8938	35.641	19.0153	131.625	18.2295	133.791	22.6177	118.38			Ofanto CTRL vs Mixed UP	Ofanto Drought vs Mixed UP	Ofanto Heat Vs Mixed UP		Cappelli CTRL vs Heat UP				Cluster 01
TaAffx.113847.1.S1_at	At2g07695	4e-39	cytochrome c oxidase subunit II, putative	106.959	722.33	106.169	5048.03	200.344	9786.58	174.1	5938.57		Ofanto CTRL vs Heat UP	Ofanto CTRL vs Mixed UP	Ofanto Drought vs Mixed UP	Ofanto Heat Vs Mixed UP		Cappelli CTRL vs Heat UP				Cluster 01
TaAffx.114431.1.S1_s_at	At2g07687	1e-147	cytochrome c oxidase subunit 3	15.6208	100.715	13.0619	1120.54	13.7075	723.424	18.9988	532.842		Ofanto CTRL vs Heat UP	Ofanto CTRL vs Mixed UP	Ofanto Drought vs Mixed UP	Ofanto Heat Vs Mixed UP		Cappelli CTRL vs Heat UP	Cappelli CTRL vs Mixed UP	Cappelli Drought vs Mixed UP		Cluster 01
TaAffx.115796.1.S1_at	At2g02180	4e-85	tobamovirus multiplication protein 3 (TOM3)	204.302	520.838	289.524	869.614	346.655	995.546	265.069	608.061		Ofanto CTRL vs Heat UP	Ofanto CTRL vs Mixed UP	Ofanto Drought vs Mixed UP			Cappelli CTRL vs Heat UP		Cappelli Drought vs Mixed UP		Cluster 01
TaAffx.115997.1.S1_at	At1g25375	4e-76	metallo-beta-lactamase family protein	47.5232	144.919	62.8273	195.514	75.1273	276.594	80.9744	203.953		Ofanto CTRL vs Heat UP	Ofanto CTRL vs Mixed UP	Ofanto Drought vs Mixed UP			Cappelli CTRL vs Heat UP		Cappelli Drought vs Mixed UP		Cluster 01
TaAffx.115997.1.S1_s_at	At1g25375	4e-76	metallo-beta-lactamase family protein	93.3319	230.639	109.039	310.75	131.229	492.544	130.376	354.379		Ofanto CTRL vs Heat UP	Ofanto CTRL vs Mixed UP	Ofanto Drought vs Mixed UP			Cappelli CTRL vs Heat UP		Cappelli Drought vs Mixed UP		Cluster 01
TaAffx.115997.3.S1_s_at	At1g25375	4e-76	metallo-beta-lactamase family protein	58.1351	250.796	91.3849	276.014	114.935	410.948	118.789	269.251		Ofanto CTRL vs Heat UP	Ofanto CTRL vs Mixed UP	Ofanto Drought vs Mixed UP			Cappelli CTRL vs Heat UP	Cappelli CTRL vs Mixed UP	Cappelli Drought vs Mixed UP		Cluster 01
TaAffx.116233.1.S1_at				65.8647	101.79	69.3945	159.293	82.2793	192.426	75.4475	195.006			Ofanto CTRL vs Mixed UP	Ofanto Drought vs Mixed UP			Cappelli CTRL vs Heat UP	Cappelli CTRL vs Mixed UP	Cappelli Drought vs Mixed UP		Cluster 01
TaAffx.116754.1.S1_at	At5g38560	5e-16	protein kinase family protein	43.6287	90.6466	54.6526	142.67	48.9746	114.065	65.0313	116.112		Ofanto CTRL vs Heat UP	Ofanto CTRL vs Mixed UP	Ofanto Drought vs Mixed UP			Cappelli CTRL vs Heat UP				Cluster 01
TaAffx.117057.1.S1_s_at	At4g39960	4e-81	DNAJ heat shock family protein	320.622	521.167	371.625	882.773	293.271	891.92	434.031	659.307			Ofanto CTRL vs Mixed UP	Ofanto Drought vs Mixed UP				Cappelli CTRL vs Mixed UP			Cluster 01
TaAffx.118499.1.A1_at				9.11523	27.5415	8.87599	174.42	9.91307	136.513	12.1048	110.2		Ofanto CTRL vs Heat UP	Ofanto CTRL vs Mixed UP	Ofanto Drought vs Mixed UP	Ofanto Heat Vs Mixed UP		Cappelli CTRL vs Heat UP	Cappelli CTRL vs Mixed UP	Cappelli Drought vs Mixed UP		Cluster 01
TaAffx.118944.1.S1_at	At5g62050	5e-17	OXA1 protein (OXA1)	157.979	253.366	159.081	318.488	162.241	305.784	220.935	287.444			Ofanto CTRL vs Mixed UP	Ofanto Drought vs Mixed UP							Cluster 01
TaAffx.119418.1.A1_at				71.6141	189.319	76.9872	299.558	61.511	377.423	86.5346	401.116		Ofanto CTRL vs Heat UP	Ofanto CTRL vs Mixed UP	Ofanto Drought vs Mixed UP			Cappelli CTRL vs Heat UP	Cappelli CTRL vs Mixed UP	Cappelli Drought vs Mixed UP		Cluster 01
TaAffx.119913.1.A1_at	At3g59520	8e-20	rhomboid family protein	71.8269	99.7398	77.5703	367.609	63.9686	413.357	65.5259	201.936			Ofanto CTRL vs Mixed UP	Ofanto Drought vs Mixed UP	Ofanto Heat Vs Mixed UP		Cappelli CTRL vs Heat UP				Cluster 01
TaAffx.120000.1.S1_at	At5g20930	3e-74	protein kinase, putative	50.8596	107.087	66.6147	144.811	57.4041	125.218	65.4334	115.89		Ofanto CTRL vs Heat UP	Ofanto CTRL vs Mixed UP	Ofanto Drought vs Mixed UP			Cappelli CTRL vs Heat UP				Cluster 01
TaAffx.120000.2.S1_s_at	At5g20930	3e-74	protein kinase, putative	27.1369	79.9412	41.9188	104.548	42.458	88.5388	48.3921	85.8293		Ofanto CTRL vs Heat UP	Ofanto CTRL vs Mixed UP				Cappelli CTRL vs Heat UP				Cluster 01
TaAffx.12065.1.S1_at				307.878	545.898	398.094	856.286	399.872	696.618	372.14	575.719			Ofanto CTRL vs Mixed UP	Ofanto Drought vs Mixed UP							Cluster 01
TaAffx.120659.1.S1_at	At4g29860	4e-18	transducin family protein / WD-40 repeat family protein	30.1711	65.7806	34.115	113.211	37.8176	94.748	40.7006	70.0672		Ofanto CTRL vs Heat UP	Ofanto CTRL vs Mixed UP	Ofanto Drought vs Mixed UP			Cappelli CTRL vs Heat UP				Cluster 01
TaAffx.12138.1.S1_at	At5g45900	1e-29	autophagy 7 (APG7)	46.8952	149.907	73.9107	200.497	92.6943	348.113	83.6785	356.264		Ofanto CTRL vs Heat UP	Ofanto CTRL vs Mixed UP	Ofanto Drought vs Mixed UP			Cappelli CTRL vs Heat UP				Cluster 01
TaAffx.122919.1.S1_at	At1g69040	3e-41	ACT domain containing protein (ACR4)	67.0343	129.678	87.8141	498.093	92.5733	329.753	69.5251	196.765			Ofanto CTRL vs Mixed UP	Ofanto Drought vs Mixed UP	Ofanto Heat Vs Mixed UP		Cappelli CTRL vs Heat UP				Cluster 01
TaAffx.12322.1.S1_at	At4g10970	1e-18	expressed protein	178.569	318.812	161.774	387.656	187.608	369.472	233.97	383.599			Ofanto CTRL vs Mixed UP	Ofanto Drought vs Mixed UP				Cappelli CTRL vs Mixed UP			Cluster 01
TaAffx.12327.1.S1_s_at	At1g56460	3e-61	PAPA-1-like family protein / zinc finger (HIT type) family protein	353.726	402.113	368.762	662.709	336.325	708.501	385.015	634.214							Cappelli CTRL vs Heat UP				Cluster 01
TaAffx.12327.2.S1_s_at	At1g56460	3e-61	PAPA-1-like family protein / zinc finger (HIT type) family protein	46.8686	84.0984	63.4572	115.685	60.7343	123.325	63.4311	88.2453							Cappelli CTRL vs Heat UP				Cluster 01
TaAffx.123752.1.S1_x_at	At4g34030	1e-96	methylcrotonyl-CoA carboxylase beta chain, mitochondrial / 3-methylcrotonyl-CoA carboxylase 2 (MCCB)	41.0887	158.295	92.6991	426.253	107.191	479.076	100.505	214.183	CTRL vs Drought UP	Ofanto CTRL vs Heat UP	Ofanto CTRL vs Mixed UP	Ofanto Drought vs Mixed UP	Ofanto Heat Vs Mixed UP						Cluster 01
TaAffx.12441.1.A1_at				62.0994	141.405	71.1957	137.893	70.6508	160.983	84.2627	155.157								Cappelli CTRL vs Mixed UP			Cluster 01
TaAffx.12584.1.S1_at	At5g26667	5e-64	uridylate kinase / uridine monophosphate kinase / UMP kinase (PYR6)	16.3471	111.691	20.3139	961.728	15.4979	834.602	13.8466	474.888		Ofanto CTRL vs Heat UP	Ofanto CTRL vs Mixed UP	Ofanto Drought vs Mixed UP	Ofanto Heat Vs Mixed UP		Cappelli CTRL vs Heat UP	Cappelli CTRL vs Mixed UP	Cappelli Drought vs Mixed UP		Cluster 01
TaAffx.12591.2.S1_at	At5g51700	2e-48	RAR1 disease resistance protein (RAR1)	50.9197	267.115	91.9172	670.475	114.007	595.509	86.5237	331.48		Ofanto CTRL vs Heat UP	Ofanto CTRL vs Mixed UP	Ofanto Drought vs Mixed UP	Ofanto Heat Vs Mixed UP		Cappelli CTRL vs Heat UP	Cappelli CTRL vs Mixed UP	Cappelli Drought vs Mixed UP		Cluster 01
TaAffx.12664.1.S1_at	At1g54215	0.0001	proline-rich family protein	54.4388	587.822	57.9742	1956.4	84.9962	2930.75	87.4745	2313.88		Ofanto CTRL vs Heat UP	Ofanto CTRL vs Mixed UP	Ofanto Drought vs Mixed UP			Cappelli CTRL vs Heat UP	Cappelli CTRL vs Mixed UP	Cappelli Drought vs Mixed UP		Cluster 01
TaAffx.12831.1.S1_at	At1g62350	1e-56	pentatricopeptide (PPR) repeat-containing protein	30.9718	77.8303	34.01	103.597	41.557	88.3308	40.0818	82.6805		Ofanto CTRL vs Heat UP	Ofanto CTRL vs Mixed UP	Ofanto Drought vs Mixed UP			Cappelli CTRL vs Heat UP		Cappelli Drought vs Mixed UP		Cluster 01
TaAffx.128418.33.S1_at				49.4525	103.877	51.6261	136.375	55.4306	156.585	69.7925	126.897		Ofanto CTRL vs Heat UP	Ofanto CTRL vs Mixed UP	Ofanto Drought vs Mixed UP			Cappelli CTRL vs Heat UP	Cappelli CTRL vs Mixed UP			Cluster 01
TaAffx.128567.1.S1_at	At5g54540	1e-16	expressed protein	38.9556	110.465	46.0809	158.77	81.9299	286.361	59.4605	170.275		Ofanto CTRL vs Heat UP	Ofanto CTRL vs Mixed UP	Ofanto Drought vs Mixed UP			Cappelli CTRL vs Heat UP				Cluster 01
TaAffx.128827.1.S1_s_at				57.4849	144.324	72.2943	151.122	77.8421	164.083	85.8275	131.898		Ofanto CTRL vs Heat UP	Ofanto CTRL vs Mixed UP	Ofanto Drought vs Mixed UP			Cappelli CTRL vs Heat UP				Cluster 01
TaAffx.128883.1.S1_at	At2g24350	1e-21	RNA recognition motif (RRM)-containing protein	311.14	542.38	294.82	1076.3	306.63	831.621	286.258	747.547			Ofanto CTRL vs Mixed UP	Ofanto Drought vs Mixed UP			Cappelli CTRL vs Heat UP	Cappelli CTRL vs Mixed UP	Cappelli Drought vs Mixed UP		Cluster 01
TaAffx.128883.3.S1_s_at	At2g24350	1e-21	RNA recognition motif (RRM)-containing protein	177.467	408.432	234.319	828.217	225.63	523.333	180.77	458.588		Ofanto CTRL vs Heat UP	Ofanto CTRL vs Mixed UP	Ofanto Drought vs Mixed UP	Ofanto Heat Vs Mixed UP						Cluster 01
TaAffx.129375.1.S1_at	At3g60830	1e-71	actin-related protein 7 (ARP7)	109.655	226.299	127.767	256.702	134.519	243.323	146.354	248.814		Ofanto CTRL vs Heat UP	Ofanto CTRL vs Mixed UP	Ofanto Drought vs Mixed UP							Cluster 01
TaAffx.130148.1.S1_s_at	At1g31810	6e-07	formin homology 2 domain-containing protein / FH2 domain-containing protein	406.112	1537.05	525.872	1871.53	829.601	3712.75	562.419	2363.58		Ofanto CTRL vs Heat UP	Ofanto CTRL vs Mixed UP	Ofanto Drought vs Mixed UP							Cluster 01
TaAffx.131344.1.S1_at	At1g09850	3e-61	cysteine protease, papain-like (XBCP3)	108.448	388.467	111.941	2593.31	122.244	6134.66	132.097	4117.74		Ofanto CTRL vs Heat UP	Ofanto CTRL vs Mixed UP	Ofanto Drought vs Mixed UP	Ofanto Heat Vs Mixed UP		Cappelli CTRL vs Heat UP	Cappelli CTRL vs Mixed UP	Cappelli Drought vs Mixed UP		Cluster 01
TaAffx.131416.1.S1_at	At1g52720	9e-06	expressed protein	39.8689	93.0015	74.4131	509.976	48.1301	317.367	57.1221	258.51			Ofanto CTRL vs Mixed UP	Ofanto Drought vs Mixed UP	Ofanto Heat Vs Mixed UP						Cluster 01
TaAffx.132555.1.S1_at	At5g11730	9e-82	expressed protein	64.4094	99.8935	69.9765	136.335	82.6857	114.042	86.7863	105.858			Ofanto CTRL vs Mixed UP								Cluster 01
TaAffx.137523.1.A1_at	At3g53600	1e-13	zinc finger (C2H2 type) family protein	13.3399	39.0948	15.7398	121.365	11.5636	231.004	12.7708	163.702			Ofanto CTRL vs Mixed UP	Ofanto Drought vs Mixed UP							Cluster 01
TaAffx.13779.1.S1_at	At4g21110	5e-71	G10 family protein	150.282	256.218	149.995	321.16	149.256	306.211	189.693	290.543			Ofanto CTRL vs Mixed UP	Ofanto Drought vs Mixed UP							Cluster 01
TaAffx.13929.1.A1_at				17.0723	209.843	53.4879	1853.55	41.8169	1018.81	69.9946	1140.73	CTRL vs Drought UP		Ofanto CTRL vs Mixed UP	Ofanto Drought vs Mixed UP			Cappelli CTRL vs Heat UP	Cappelli CTRL vs Mixed UP	Cappelli Drought vs Mixed UP		Cluster 01
TaAffx.142720.1.S1_at				13.3458	19.7256	11.061	108.893	11.4124	178.202	13.179	106.305			Ofanto CTRL vs Mixed UP	Ofanto Drought vs Mixed UP	Ofanto Heat Vs Mixed UP		Cappelli CTRL vs Heat UP				Cluster 01
TaAffx.14498.1.S1_at	At1g26150	0.0001	protein kinase family protein	422.802	3468.3	670.48	4576.55	641.597	4552.14	639.586	3897.06		Ofanto CTRL vs Heat UP	Ofanto CTRL vs Mixed UP	Ofanto Drought vs Mixed UP			Cappelli CTRL vs Heat UP	Cappelli CTRL vs Mixed UP	Cappelli Drought vs Mixed UP		Cluster 01
TaAffx.15011.1.S1_at				26.9392	86.0315	17.6036	471.332	21.4198	1081.03	30.0785	747.215		Ofanto CTRL vs Heat UP	Ofanto CTRL vs Mixed UP	Ofanto Drought vs Mixed UP	Ofanto Heat Vs Mixed UP		Cappelli CTRL vs Heat UP	Cappelli CTRL vs Mixed UP	Cappelli Drought vs Mixed UP		Cluster 01
TaAffx.15196.1.S1_at				97.3327	399.212	127.373	711.733	174.762	744.132	170.446	670.228		Ofanto CTRL vs Heat UP	Ofanto CTRL vs Mixed UP	Ofanto Drought vs Mixed UP				Cappelli CTRL vs Mixed UP	Cappelli Drought vs Mixed UP		Cluster 01
TaAffx.15196.1.S1_x_at				68.6975	263.188	82.4616	488.765	111.828	439.654	112.179	409.553		Ofanto CTRL vs Heat UP	Ofanto CTRL vs Mixed UP	Ofanto Drought vs Mixed UP				Cappelli CTRL vs Mixed UP	Cappelli Drought vs Mixed UP		Cluster 01
TaAffx.15677.1.A1_x_at	At2g21290	3e-22	expressed protein	85.4696	196.691	118.041	293.782	125.783	222.047	159.416	236.955		Ofanto CTRL vs Heat UP	Ofanto CTRL vs Mixed UP	Ofanto Drought vs Mixed UP							Cluster 01
TaAffx.15828.1.S1_at				46.5295	134.959	45.9492	237.472	47.8595	359.312	62.0228	353.987		Ofanto CTRL vs Heat UP	Ofanto CTRL vs Mixed UP	Ofanto Drought vs Mixed UP			Cappelli CTRL vs Heat UP	Cappelli CTRL vs Mixed UP	Cappelli Drought vs Mixed UP		Cluster 01
TaAffx.15830.1.S1_at	At1g11820	5e-24	glycosyl hydrolase family 17 protein	82.4526	218.073	127.132	579.202	169.749	484.1	125.359	358.343		Ofanto CTRL vs Heat UP	Ofanto CTRL vs Mixed UP	Ofanto Drought vs Mixed UP	Ofanto Heat Vs Mixed UP			Cappelli CTRL vs Mixed UP	Cappelli Drought vs Mixed UP		Cluster 01
TaAffx.15830.2.S1_at	At3g13560	2e-10	glycosyl hydrolase family 17 protein	250.103	404.741	279.81	1160.12	375.028	952.499	295.74	815.702			Ofanto CTRL vs Mixed UP	Ofanto Drought vs Mixed UP	Ofanto Heat Vs Mixed UP			Cappelli CTRL vs Mixed UP	Cappelli Drought vs Mixed UP		Cluster 01
TaAffx.15974.1.S1_x_at	At5g28770	2e-26	bZIP transcription factor family protein	49.5996	99.837	66.6695	170.746	73.2649	169.946	70.7568	155.024		Ofanto CTRL vs Heat UP	Ofanto CTRL vs Mixed UP	Ofanto Drought vs Mixed UP							Cluster 01
TaAffx.16897.1.A1_s_at	At1g27510	1e-27	expressed protein	175.009	471.77	211.432	1551.74	326.332	856.516	387.052	688.167		Ofanto CTRL vs Heat UP	Ofanto CTRL vs Mixed UP	Ofanto Drought vs Mixed UP	Ofanto Heat Vs Mixed UP		Cappelli CTRL vs Heat UP				Cluster 01
TaAffx.18332.1.S1_at	At2g32120	2e-60	heat shock protein 70 family protein / HSP70 family protein	10.6382	364.111	9.08112	5917.23	9.25214	5676.07	14.0869	3333.62		Ofanto CTRL vs Heat UP	Ofanto CTRL vs Mixed UP	Ofanto Drought vs Mixed UP	Ofanto Heat Vs Mixed UP		Cappelli CTRL vs Heat UP	Cappelli CTRL vs Mixed UP	Cappelli Drought vs Mixed UP		Cluster 01
TaAffx.1838.1.S1_x_at	At5g02500	2e-77	heat shock cognate 70 kDa protein 1 (HSC70-1) (HSP70-1)	89.4448	278.305	119.529	2113.81	97.4718	1124.05	79.7702	667.959			Ofanto CTRL vs Mixed UP	Ofanto Drought vs Mixed UP							Cluster 01
TaAffx.18904.1.S1_at	At5g49470	9e-37	protein kinase family protein	39.5637	57.0068	31.4074	188.702	37.5644	227.774	34.686	165.512			Ofanto CTRL vs Mixed UP	Ofanto Drought vs Mixed UP	Ofanto Heat Vs Mixed UP		Cappelli CTRL vs Heat UP				Cluster 01
TaAffx.20047.1.S1_at	At4g18670	5e-06	leucine-rich repeat family protein / extensin family protein	29.615	177.4	31.2896	464.778	23.0682	568.557	28.4277	428.321		Ofanto CTRL vs Heat UP	Ofanto CTRL vs Mixed UP	Ofanto Drought vs Mixed UP			Cappelli CTRL vs Heat UP	Cappelli CTRL vs Mixed UP	Cappelli Drought vs Mixed UP		Cluster 01
TaAffx.20065.1.S1_at	At1g35660	2e-50	expressed protein	63.1212	160.37	66.9849	692.472	94.3197	373.15	96.2714	348.433		Ofanto CTRL vs Heat UP	Ofanto CTRL vs Mixed UP	Ofanto Drought vs Mixed UP	Ofanto Heat Vs Mixed UP		Cappelli CTRL vs Heat UP				Cluster 01
TaAffx.20717.1.S1_at	At2g15880	7e-08	leucine-rich repeat family protein / extensin family protein	39.1941	122.857	56.074	157.498	71.1914	155.814	76.5462	124.098		Ofanto CTRL vs Heat UP	Ofanto CTRL vs Mixed UP	Ofanto Drought vs Mixed UP			Cappelli CTRL vs Heat UP				Cluster 01
TaAffx.2084.1.S1_at	At2g35190	5e-64	novel plant SNARE 11 (NPSN11)	47.5059	123.346	85.2521	269.637	74.0405	210.026	61.1651	166.88		Ofanto CTRL vs Heat UP	Ofanto CTRL vs Mixed UP	Ofanto Drought vs Mixed UP	Ofanto Heat Vs Mixed UP		Cappelli CTRL vs Heat UP				Cluster 01
TaAffx.21552.1.S1_at	At1g18190	2e-42	expressed protein	112.465	173.759	137.409	261.209	171.91	268.559	169.497	229.824			Ofanto CTRL vs Mixed UP								Cluster 01
TaAffx.22939.1.S1_at				69.7349	103.107	87.3808	221.833	88.0783	213.601	72.7822	136.463			Ofanto CTRL vs Mixed UP	Ofanto Drought vs Mixed UP	Ofanto Heat Vs Mixed UP						Cluster 01
TaAffx.23270.3.S1_at	At4g30490	3e-30	AFG1-like ATPase family protein	32.2136	58.7603	48.9907	148.086	46.7781	123.592	58.2029	111.08			Ofanto CTRL vs Mixed UP				Cappelli CTRL vs Heat UP				Cluster 01
TaAffx.23323.1.S1_at	At4g28980	4e-06	cyclin-dependent kinase-activating kinase 1At / CDK-activating kinase 1At (CAK1)	49.5828	86.9345	52.8607	114.211	63.8733	114.837	64.3404	100.911			Ofanto CTRL vs Mixed UP	Ofanto Drought vs Mixed UP							Cluster 01
TaAffx.23472.1.S1_at				56.9096	119.827	80.4489	318.229	72.2334	299.3	72.7839	265.36		Ofanto CTRL vs Heat UP	Ofanto CTRL vs Mixed UP	Ofanto Drought vs Mixed UP	Ofanto Heat Vs Mixed UP		Cappelli CTRL vs Heat UP				Cluster 01
TaAffx.2372.2.S1_at	At4g12790	6e-39	ATP-binding family protein	122.685	188.21	116.651	281.228	119.562	280.807	137.373	245.163			Ofanto CTRL vs Mixed UP	Ofanto Drought vs Mixed UP				Cappelli CTRL vs Mixed UP			Cluster 01
TaAffx.2372.2.S1_s_at	At4g12790	2e-89	ATP-binding family protein	193.075	379.279	216.714	452.797	210.101	452.784	263.516	446.232			Ofanto CTRL vs Mixed UP	Ofanto Drought vs Mixed UP			Cappelli CTRL vs Heat UP	Cappelli CTRL vs Mixed UP			Cluster 01
TaAffx.24372.1.S1_at	At1g53540	3e-09	17.6 kDa class I small heat shock protein (HSP17.6C-CI) (AA 1-156)	57.5842	1325.71	54.5163	3360.94	58.6887	2527.34	53.2825	2408.88			Ofanto CTRL vs Mixed UP	Ofanto Drought vs Mixed UP			Cappelli CTRL vs Heat UP	Cappelli CTRL vs Mixed UP			Cluster 01
TaAffx.2456.1.S1_at	At1g09140	7e-74	SF2/ASF-like splicing modulator (SRP30)	26.2644	173.018	32.3353	539.542	44.4307	537.455	70.3173	457.092		Ofanto CTRL vs Heat UP	Ofanto CTRL vs Mixed UP	Ofanto Drought vs Mixed UP	Ofanto Heat Vs Mixed UP		Cappelli CTRL vs Heat UP	Cappelli CTRL vs Mixed UP	Cappelli Drought vs Mixed UP		Cluster 01
TaAffx.2456.2.S1_s_at	At1g09140	7e-74	SF2/ASF-like splicing modulator (SRP30)	42.5737	442.655	69.755	1093.24	101.893	920.942	117.235	746.735		Ofanto CTRL vs Heat UP	Ofanto CTRL vs Mixed UP	Ofanto Drought vs Mixed UP	Ofanto Heat Vs Mixed UP		Cappelli CTRL vs Heat UP	Cappelli CTRL vs Mixed UP	Cappelli Drought vs Mixed UP		Cluster 01
TaAffx.24845.1.S1_at				34.4876	58.4119	41.3128	142.196	41.7598	107.573	48.1587	87.5932			Ofanto CTRL vs Mixed UP								Cluster 01
TaAffx.24957.1.S1_at	At5g58110	2e-11	expressed protein	266.687	853.618	325.467	4054.11	343.003	1864.16	318.208	1660.93			Ofanto CTRL vs Mixed UP	Ofanto Drought vs Mixed UP			Cappelli CTRL vs Heat UP	Cappelli CTRL vs Mixed UP			Cluster 01
TaAffx.25499.1.S1_at				52.3205	85.1096	52.6203	185.062	57.7873	179.118	52.8022	106.626			Ofanto CTRL vs Mixed UP	Ofanto Drought vs Mixed UP	Ofanto Heat Vs Mixed UP				Cappelli Drought vs Mixed UP		Cluster 01
TaAffx.25680.1.S1_at				23.6973	48.7208	27.4547	89.046	37.6404	96.2841	38.6672	92.6649				Ofanto Drought vs Mixed UP							Cluster 01
TaAffx.25768.1.S1_at	At5g08370	2e-27	alpha-galactosidase, putative / melibiase, putative / alpha-D-galactoside galactohydrolase, putative	79.1334	497.244	150.235	555.874	160.644	750.73	174.778	466.343		Ofanto CTRL vs Heat UP	Ofanto CTRL vs Mixed UP	Ofanto Drought vs Mixed UP			Cappelli CTRL vs Heat UP	Cappelli CTRL vs Mixed UP			Cluster 01
TaAffx.28732.1.S1_s_at	At3g10030	1e-56	aspartate/glutamate/uridyla te kinase family protein	37.8302	59.902	44.4979	114.373	48.3395	95.2047	41.857	102.482			Ofanto CTRL vs Mixed UP	Ofanto Drought vs Mixed UP							Cluster 01
TaAffx.29412.1.S1_s_at	At3g57790	1e-109	glycoside hydrolase family 28 protein / polygalacturonase (pectinase) family protein	29.231	71.238	48.8494	123.028	38.0602	127.929	45.4339	71.8379			Ofanto CTRL vs Mixed UP	Ofanto Drought vs Mixed UP			Cappelli CTRL vs Heat UP				Cluster 01
TaAffx.29601.1.S1_at	At1g66510	4e-26	AAR2 protein family	57.8637	112.645	59.1035	150.022	59.0053	225.437	66.0827	178.973			Ofanto CTRL vs Mixed UP	Ofanto Drought vs Mixed UP			Cappelli CTRL vs Heat UP	Cappelli CTRL vs Mixed UP			Cluster 01
TaAffx.31511.1.S1_at	At5g15120	1e-46	expressed protein	136.129	261.143	151.276	367.958	142.588	352.766	166.383	319.135			Ofanto CTRL vs Mixed UP	Ofanto Drought vs Mixed UP			Cappelli CTRL vs Heat UP				Cluster 01
TaAffx.31783.1.S1_at	At3g16910	4e-99	acyl-activating enzyme 7	37.354	91.6529	34.9826	236.165	37.5323	189.784	28.5904	146.81		Ofanto CTRL vs Heat UP	Ofanto CTRL vs Mixed UP	Ofanto Drought vs Mixed UP	Ofanto Heat Vs Mixed UP		Cappelli CTRL vs Heat UP				Cluster 01
TaAffx.32695.1.S1_s_at	At4g02060	1e-134	prolifera protein (PRL) / DNA replication licensing factor Mcm7 (MCM7)	40.5455	59.259	42.2949	135.039	56.8122	136.128	58.5778	137.534			Ofanto CTRL vs Mixed UP	Ofanto Drought vs Mixed UP	Ofanto Heat Vs Mixed UP		Cappelli CTRL vs Heat UP	Cappelli CTRL vs Mixed UP	Cappelli Drought vs Mixed UP		Cluster 01
TaAffx.33684.1.S1_at	At5g54580	6e-38	RNA recognition motif (RRM)-containing protein	451.906	1766.61	667.231	2498.53	569.632	3191.6	860.244	2618.68		Ofanto CTRL vs Heat UP	Ofanto CTRL vs Mixed UP	Ofanto Drought vs Mixed UP			Cappelli CTRL vs Heat UP	Cappelli CTRL vs Mixed UP	Cappelli Drought vs Mixed UP		Cluster 01
TaAffx.34482.1.S1_at				10.0516	25.3649	10.9186	182.766	8.09207	69.0234	8.9012	77.4593			Ofanto CTRL vs Mixed UP	Ofanto Drought vs Mixed UP	Ofanto Heat Vs Mixed UP						Cluster 01
TaAffx.35707.1.S1_at	At5g63000	1e-65	expressed protein	124.247	247.988	152.241	293.79	177.364	296.678	184.263	258.307		Ofanto CTRL vs Heat UP	Ofanto CTRL vs Mixed UP								Cluster 01
TaAffx.37239.1.S1_s_at				10.5354	361.434	12.4096	1473.84	11.7602	344.593	10.5881	372.159			Ofanto CTRL vs Mixed UP	Ofanto Drought vs Mixed UP			Cappelli CTRL vs Heat UP	Cappelli CTRL vs Mixed UP			Cluster 01
TaAffx.37294.1.S1_at	At5g03030	2e-39	DNAJ heat shock N-terminal domain-containing protein	24.6086	40.4155	23.1536	261.908	31.0962	332.003	26.4863	243.499			Ofanto CTRL vs Mixed UP	Ofanto Drought vs Mixed UP	Ofanto Heat Vs Mixed UP						Cluster 01
TaAffx.37485.1.S1_at	At5g53480	7e-14	importin beta-2, putative	218.327	347.328	184.112	493.077	204.734	443.695	235.088	469.965			Ofanto CTRL vs Mixed UP	Ofanto Drought vs Mixed UP			Cappelli CTRL vs Heat UP	Cappelli CTRL vs Mixed UP			Cluster 01
TaAffx.37503.1.A1_at				29.6212	61.3793	37.0757	124.579	27.2246	87.505	38.3666	80.8643		Ofanto CTRL vs Heat UP	Ofanto CTRL vs Mixed UP	Ofanto Drought vs Mixed UP			Cappelli CTRL vs Heat UP				Cluster 01
TaAffx.37690.1.S1_at				195.491	255.239	177.971	399.876	216.005	354.436	234.114	354.376			Ofanto CTRL vs Mixed UP								Cluster 01
TaAffx.37929.1.S1_at	At2g02470	1e-09	PHD finger family protein	16.6837	57.1864	20.8208	126.146	24.8475	67.275	25.0076	64.5407		Ofanto CTRL vs Heat UP	Ofanto CTRL vs Mixed UP	Ofanto Drought vs Mixed UP				Cappelli CTRL vs Mixed UP			Cluster 01
TaAffx.38287.1.S1_x_at				41.7521	114.751	64.529	145.918	72.1954	236.506	80.4405	181.546		Ofanto CTRL vs Heat UP	Ofanto CTRL vs Mixed UP	Ofanto Drought vs Mixed UP				Cappelli CTRL vs Mixed UP	Cappelli Drought vs Mixed UP		Cluster 01
TaAffx.3984.1.S1_at	At3g05810	9e-26	expressed protein	153.765	300.734	144.164	310.359	149.242	370.108	186.365	343.472			Ofanto CTRL vs Mixed UP	Ofanto Drought vs Mixed UP			Cappelli CTRL vs Heat UP	Cappelli CTRL vs Mixed UP			Cluster 01
TaAffx.3984.2.S1_at	At3g05810	2e-24	expressed protein	66.6241	140.32	73.0395	254.124	94.787	242.432	115.426	232.919		Ofanto CTRL vs Heat UP	Ofanto CTRL vs Mixed UP	Ofanto Drought vs Mixed UP			Cappelli CTRL vs Heat UP	Cappelli CTRL vs Mixed UP			Cluster 01
TaAffx.3984.3.S1_at	At3g05810	7e-25	expressed protein	33.2207	101.764	43.1363	117.139	33.1949	146.051	37.4098	126.667		Ofanto CTRL vs Heat UP	Ofanto CTRL vs Mixed UP	Ofanto Drought vs Mixed UP			Cappelli CTRL vs Heat UP	Cappelli CTRL vs Mixed UP	Cappelli Drought vs Mixed UP		Cluster 01
TaAffx.3984.3.S1_x_at	At3g05810	7e-25	expressed protein	43.3509	117.077	54.4298	139.179	37.732	166.32	45.4347	139.172		Ofanto CTRL vs Heat UP	Ofanto CTRL vs Mixed UP	Ofanto Drought vs Mixed UP			Cappelli CTRL vs Heat UP	Cappelli CTRL vs Mixed UP	Cappelli Drought vs Mixed UP		Cluster 01
TaAffx.40769.1.A1_at	At4g39300	4e-11	expressed protein	83.1352	118.37	90.1694	219.517	86.8341	286.819	105.894	224.21				Ofanto Drought vs Mixed UP			Cappelli CTRL vs Heat UP				Cluster 01
TaAffx.40769.2.A1_at	At4g39300	5e-11	expressed protein	142.225	219.995	153.225	284.264	149.548	397.897	169.355	361.457							Cappelli CTRL vs Heat UP	Cappelli CTRL vs Mixed UP	Cappelli Drought vs Mixed UP		Cluster 01
TaAffx.40769.2.A1_x_at	At4g39300	5e-11	expressed protein	134.995	196.864	150.327	277.3	147.15	383.193	168.275	337.048			Ofanto CTRL vs Mixed UP				Cappelli CTRL vs Heat UP	Cappelli CTRL vs Mixed UP	Cappelli Drought vs Mixed UP		Cluster 01
TaAffx.4123.2.S1_x_at	At4g30130	3e-06	expressed protein	30.653	75.1213	44.4151	124.934	42.1099	115.427	41.4191	83.9165				Ofanto Drought vs Mixed UP			Cappelli CTRL vs Heat UP				Cluster 01
TaAffx.42456.1.S1_at				73.3667	126.76	65.7563	286.587	94.3051	271.349	92.0704	232.647			Ofanto CTRL vs Mixed UP	Ofanto Drought vs Mixed UP			Cappelli CTRL vs Heat UP				Cluster 01
TaAffx.42681.1.A1_at	At5g63830	2e-08	zinc finger (HIT type) family protein	37.7154	78.3632	36.9231	149.804	61.8902	131.531	64.8486	115.256		Ofanto CTRL vs Heat UP	Ofanto CTRL vs Mixed UP	Ofanto Drought vs Mixed UP			Cappelli CTRL vs Heat UP				Cluster 01
TaAffx.4317.1.S1_at	At5g50380	3e-53	exocyst subunit EXO70 family protein	253.173	429.595	235.331	740.304	379.461	663.579	296.243	545.596			Ofanto CTRL vs Mixed UP	Ofanto Drought vs Mixed UP							Cluster 01
TaAffx.45627.1.S1_at				17.2302	171.298	13.1799	521.811	16.2472	319.619	17.7171	189.604		Ofanto CTRL vs Heat UP	Ofanto CTRL vs Mixed UP	Ofanto Drought vs Mixed UP			Cappelli CTRL vs Heat UP	Cappelli CTRL vs Mixed UP	Cappelli Drought vs Mixed UP		Cluster 01
TaAffx.502.1.S1_at	At5g12020	2e-32	17.6 kDa class II heat shock protein (HSP17.6-CII)	57.77	185.082	71.0396	2298.4	64.1849	745.188	55.648	637.354			Ofanto CTRL vs Mixed UP	Ofanto Drought vs Mixed UP	Ofanto Heat Vs Mixed UP		Cappelli CTRL vs Heat UP				Cluster 01
TaAffx.51179.1.S1_at				12.7285	44.76	11.3204	268.315	12.9116	127.235	21.0246	104.554		Ofanto CTRL vs Heat UP	Ofanto CTRL vs Mixed UP	Ofanto Drought vs Mixed UP	Ofanto Heat Vs Mixed UP		Cappelli CTRL vs Heat UP				Cluster 01
TaAffx.51190.1.S1_at	At4g02280	8e-66	sucrose synthase, putative / sucrose-UDP glucosyltransferase, putative	32.8627	81.4391	62.7439	207.709	56.178	219.612	50.8075	89.8041			Ofanto CTRL vs Mixed UP	Ofanto Drought vs Mixed UP			Cappelli CTRL vs Heat UP				Cluster 01
TaAffx.51944.1.S1_x_at	At4g13340	0.0001	leucine-rich repeat family protein / extensin family protein	60.2958	725.337	72.6506	5718.43	52.6296	4901.3	43.3972	2468.64		Ofanto CTRL vs Heat UP	Ofanto CTRL vs Mixed UP	Ofanto Drought vs Mixed UP			Cappelli CTRL vs Heat UP				Cluster 01
TaAffx.520.1.S1_at	At1g19740	3e-33	ATP-dependent protease La (LON) domain-containing protein	84.3259	386.302	97.0111	468.945	114.574	637.447	195.959	653.005		Ofanto CTRL vs Heat UP	Ofanto CTRL vs Mixed UP	Ofanto Drought vs Mixed UP			Cappelli CTRL vs Heat UP				Cluster 01
TaAffx.52188.1.S1_at	At1g03970	0.0001	G-box binding factor 4 (GBF4)	25.1494	82.8951	76.5187	521.955	63.2224	927.491	75.7971	646.55	CTRL vs Drought UP	Ofanto CTRL vs Heat UP	Ofanto CTRL vs Mixed UP	Ofanto Drought vs Mixed UP	Ofanto Heat Vs Mixed UP		Cappelli CTRL vs Heat UP				Cluster 01
TaAffx.528.1.S1_at				358.96	751.419	396.386	1136.71	385.715	1006.49	378.511	967.138		Ofanto CTRL vs Heat UP	Ofanto CTRL vs Mixed UP	Ofanto Drought vs Mixed UP			Cappelli CTRL vs Heat UP	Cappelli CTRL vs Mixed UP			Cluster 01
TaAffx.53365.1.S1_at				82.9203	164.53	121.044	185.355	116.418	190.531	104.601	172.739			Ofanto CTRL vs Mixed UP								Cluster 01
TaAffx.54266.1.S1_s_at	At1g31440	3e-23	SH3 domain-containing protein 1 (SH3P1)	122.861	214.087	118.684	627.04	174.54	753.789	169.11	534.904			Ofanto CTRL vs Mixed UP	Ofanto Drought vs Mixed UP	Ofanto Heat Vs Mixed UP		Cappelli CTRL vs Heat UP	Cappelli CTRL vs Mixed UP	Cappelli Drought vs Mixed UP		Cluster 01
TaAffx.55060.1.S1_s_at	At1g20960	1e-109	U5 small nuclear ribonucleoprotein helicase, putative	28.3868	100.64	36.86	101.865	45.1377	102.998	42.1893	90.8664		Ofanto CTRL vs Heat UP	Ofanto CTRL vs Mixed UP					Cappelli CTRL vs Mixed UP	Cappelli Drought vs Mixed UP		Cluster 01
TaAffx.55315.1.S1_at				8.32503	84.7514	14.0368	394.505	44.0359	286.565	49.1843	232.202		Ofanto CTRL vs Heat UP	Ofanto CTRL vs Mixed UP	Ofanto Drought vs Mixed UP	Ofanto Heat Vs Mixed UP		Cappelli CTRL vs Heat UP				Cluster 01
TaAffx.55637.1.S1_at	At5g27830	2e-11	expressed protein	112.238	198.434	147.45	269.776	160.181	229.87	161.632	206.934			Ofanto CTRL vs Mixed UP								Cluster 01
TaAffx.55869.1.S1_at				28.4108	84.2564	31.8785	154.692	24.9128	133.204	24.9005	127.78		Ofanto CTRL vs Heat UP	Ofanto CTRL vs Mixed UP	Ofanto Drought vs Mixed UP			Cappelli CTRL vs Heat UP	Cappelli CTRL vs Mixed UP			Cluster 01
TaAffx.59282.1.S1_x_at				6.0679	18.6288	11.0651	111.714	6.70963	225.712	5.84307	148.698			Ofanto CTRL vs Mixed UP	Ofanto Drought vs Mixed UP	Ofanto Heat Vs Mixed UP		Cappelli CTRL vs Heat UP				Cluster 01
TaAffx.60004.1.S1_at	At3g21175	1e-47	zinc finger (GATA type) family protein	73.1406	162.049	100.595	176.986	83.8689	184.397	113.568	175.749		Ofanto CTRL vs Heat UP	Ofanto CTRL vs Mixed UP				Cappelli CTRL vs Heat UP	Cappelli CTRL vs Mixed UP			Cluster 01
TaAffx.611.1.S1_at	At3g02860	2e-33	expressed protein	66.4594	81.3744	56.0949	205.852	68.6271	157.065	71.8113	127.015			Ofanto CTRL vs Mixed UP	Ofanto Drought vs Mixed UP	Ofanto Heat Vs Mixed UP						Cluster 01
TaAffx.64869.1.S1_at				52.1553	129.43	51.0982	297.82	51.0186	141.49	57.7735	150.432		Ofanto CTRL vs Heat UP	Ofanto CTRL vs Mixed UP	Ofanto Drought vs Mixed UP	Ofanto Heat Vs Mixed UP		Cappelli CTRL vs Heat UP	Cappelli CTRL vs Mixed UP	Cappelli Drought vs Mixed UP		Cluster 01
TaAffx.65531.1.A1_at	At4g33690	4e-33	expressed protein	49.7958	94.8277	53.6192	234.029	47.4185	123.165	51.3574	133.393			Ofanto CTRL vs Mixed UP	Ofanto Drought vs Mixed UP	Ofanto Heat Vs Mixed UP		Cappelli CTRL vs Heat UP				Cluster 01
TaAffx.65825.1.S1_at	At1g61670	4e-50	expressed protein	186.013	276.734	226.333	577.472	260.188	536.481	260.026	389.318			Ofanto CTRL vs Mixed UP	Ofanto Drought vs Mixed UP							Cluster 01
TaAffx.65850.1.A1_at				18.6266	55.4488	23.9169	181.894	32.8112	100.396	24.2832	79.399		Ofanto CTRL vs Heat UP	Ofanto CTRL vs Mixed UP	Ofanto Drought vs Mixed UP	Ofanto Heat Vs Mixed UP		Cappelli CTRL vs Heat UP				Cluster 01
TaAffx.66088.1.A1_at	At4g16330	1e-40	oxidoreductase, 2OG-Fe(II) oxygenase family protein	113.77	231.723	133.324	327.125	144.286	373.919	157.733	343.818			Ofanto CTRL vs Mixed UP	Ofanto Drought vs Mixed UP			Cappelli CTRL vs Heat UP				Cluster 01
TaAffx.6656.1.S1_at				51.0719	144.006	55.7927	183.947	70.8637	185.72	73.0667	131.626		Ofanto CTRL vs Heat UP	Ofanto CTRL vs Mixed UP								Cluster 01
TaAffx.67544.1.S1_at	At4g25650	4e-47	Rieske (2Fe-2S) domain-containing protein	54.4976	105.225	74.8894	203.414	77.2044	259.028	66.8302	110.671			Ofanto CTRL vs Mixed UP	Ofanto Drought vs Mixed UP			Cappelli CTRL vs Heat UP				Cluster 01
TaAffx.68872.1.S1_at	At4g17090	3e-89	beta-amylase (CT-BMY) / 1,4-alpha-D-glucan maltohydrolase	22.8809	86.7787	34.1592	393.918	55.235	360.169	43.391	205.67		Ofanto CTRL vs Heat UP	Ofanto CTRL vs Mixed UP	Ofanto Drought vs Mixed UP	Ofanto Heat Vs Mixed UP		Cappelli CTRL vs Heat UP				Cluster 01
TaAffx.70031.1.A1_at	At5g22480	5e-54	zinc finger (ZPR1-type) family protein	37.8944	176.326	47.7061	1157.35	44.293	1390.16	55.0753	799.679		Ofanto CTRL vs Heat UP	Ofanto CTRL vs Mixed UP	Ofanto Drought vs Mixed UP	Ofanto Heat Vs Mixed UP		Cappelli CTRL vs Heat UP	Cappelli CTRL vs Mixed UP	Cappelli Drought vs Mixed UP		Cluster 01
TaAffx.70139.1.S1_at	At4g38810	5e-22	calcium-binding EF hand family protein	435.774	1145.14	574.614	2925.82	620.577	3427.9	322.022	2415.81		Ofanto CTRL vs Heat UP	Ofanto CTRL vs Mixed UP	Ofanto Drought vs Mixed UP	Ofanto Heat Vs Mixed UP		Cappelli CTRL vs Heat UP	Cappelli CTRL vs Mixed UP	Cappelli Drought vs Mixed UP		Cluster 01
TaAffx.70140.1.A1_at	At5g13470	6e-12	expressed protein	107.73	206.631	119.218	354.599	112.324	300.64	146.388	304.358			Ofanto CTRL vs Mixed UP	Ofanto Drought vs Mixed UP				Cappelli CTRL vs Mixed UP	Cappelli Drought vs Mixed UP		Cluster 01
TaAffx.70497.1.A1_at	At1g03090	4e-07	methylcrotonyl-CoA carboxylase alpha chain, mitochondrial / 3-methylcrotonyl-CoA carboxylase 1 (MCCA)	58.3637	126.78	74.3222	444.957	66.4451	371.011	69.0325	305.633		Ofanto CTRL vs Heat UP	Ofanto CTRL vs Mixed UP	Ofanto Drought vs Mixed UP	Ofanto Heat Vs Mixed UP						Cluster 01
TaAffx.70660.1.S1_at	At5g12020	8e-48	17.6 kDa class II heat shock protein (HSP17.6-CII)	19.1536	368.557	19.0748	2549.91	21.2173	1629.65	22.7332	1630.92			Ofanto CTRL vs Mixed UP	Ofanto Drought vs Mixed UP			Cappelli CTRL vs Heat UP	Cappelli CTRL vs Mixed UP	Cappelli Drought vs Mixed UP		Cluster 01
TaAffx.7177.1.S1_s_at	At5g20950	3e-93	glycosyl hydrolase family 3 protein	33.3222	97.1306	36.4788	334.824	39.7325	828.24	34.6662	356.549		Ofanto CTRL vs Heat UP	Ofanto CTRL vs Mixed UP	Ofanto Drought vs Mixed UP			Cappelli CTRL vs Heat UP				Cluster 01
TaAffx.71935.1.S1_x_at				87.291	358.709	52.3303	1894.2	55.6601	1819.34	62.9253	671.453		Ofanto CTRL vs Heat UP	Ofanto CTRL vs Mixed UP	Ofanto Drought vs Mixed UP	Ofanto Heat Vs Mixed UP						Cluster 01
TaAffx.73024.1.S1_at	At5g59720	7e-58	18.1 kDa class I heat shock protein (HSP18.1-CI)	14.6758	2237.34	11.1566	11592.3	12.582	13337.3	9.74668	10337.1		Ofanto CTRL vs Heat UP	Ofanto CTRL vs Mixed UP	Ofanto Drought vs Mixed UP			Cappelli CTRL vs Heat UP	Cappelli CTRL vs Mixed UP	Cappelli Drought vs Mixed UP		Cluster 01
TaAffx.73475.1.S1_s_at	At2g15910	8e-27	CSL zinc finger domain-containing protein	516.508	841.899	398.885	1544.5	477.034	1405.27	565.864	1401.67			Ofanto CTRL vs Mixed UP	Ofanto Drought vs Mixed UP				Cappelli CTRL vs Mixed UP	Cappelli Drought vs Mixed UP		Cluster 01
TaAffx.7388.1.S1_at	At1g22900	6e-08	disease resistance-responsive family protein	6.20275	17.8242	6.14663	106.689	6.22539	47.5809	5.55254	36.9109		Ofanto CTRL vs Heat UP	Ofanto CTRL vs Mixed UP	Ofanto Drought vs Mixed UP	Ofanto Heat Vs Mixed UP		Cappelli CTRL vs Heat UP		Cappelli Drought vs Mixed UP		Cluster 01
TaAffx.74429.1.S1_at				6.93385	120.495	8.83979	1511.04	6.37261	621.918	6.97075	598.617			Ofanto CTRL vs Mixed UP	Ofanto Drought vs Mixed UP			Cappelli CTRL vs Heat UP				Cluster 01
TaAffx.74760.1.S1_at	At3g59280	2e-24	signaling molecule-related	79.9563	175.719	100.26	365.413	78.6706	289.671	74.8428	186.257		Ofanto CTRL vs Heat UP	Ofanto CTRL vs Mixed UP	Ofanto Drought vs Mixed UP	Ofanto Heat Vs Mixed UP		Cappelli CTRL vs Heat UP	Cappelli CTRL vs Mixed UP	Cappelli Drought vs Mixed UP		Cluster 01
TaAffx.74947.1.S1_at	At2g46930	2e-55	pectinacetylesterase, putative	90.5569	181.447	81.8365	260.303	100.388	301.135	122.357	193.451		Ofanto CTRL vs Heat UP	Ofanto CTRL vs Mixed UP	Ofanto Drought vs Mixed UP			Cappelli CTRL vs Heat UP				Cluster 01
TaAffx.75035.1.S1_at	At3g54630	4e-32	expressed protein	33.1423	135.649	50.9348	259.272	49.5968	196.773	68.1866	172.614		Ofanto CTRL vs Heat UP	Ofanto CTRL vs Mixed UP	Ofanto Drought vs Mixed UP			Cappelli CTRL vs Heat UP	Cappelli CTRL vs Mixed UP	Cappelli Drought vs Mixed UP		Cluster 01
TaAffx.75035.1.S1_s_at	At3g54630	4e-32	expressed protein	51.9682	165.999	68.22	321.673	62.4688	262.364	84.037	247.33		Ofanto CTRL vs Heat UP	Ofanto CTRL vs Mixed UP	Ofanto Drought vs Mixed UP			Cappelli CTRL vs Heat UP	Cappelli CTRL vs Mixed UP	Cappelli Drought vs Mixed UP		Cluster 01
TaAffx.7587.1.S1_at	At1g53450	3e-18	expressed protein	246.773	551.435	311.366	928.921	311.956	591.769	365.577	643.81		Ofanto CTRL vs Heat UP	Ofanto CTRL vs Mixed UP	Ofanto Drought vs Mixed UP				Cappelli CTRL vs Mixed UP			Cluster 01
TaAffx.79092.1.S1_at	At1g31335	4e-05	expressed protein	104.873	150.36	104.617	477.142	103.873	535.023	82.5869	352.491			Ofanto CTRL vs Mixed UP	Ofanto Drought vs Mixed UP	Ofanto Heat Vs Mixed UP		Cappelli CTRL vs Heat UP	Cappelli CTRL vs Mixed UP	Cappelli Drought vs Mixed UP		Cluster 01
TaAffx.79386.1.S1_at				12.6679	21.0727	13.0548	92.1761	14.4463	148.726	18.9461	102.697			Ofanto CTRL vs Mixed UP	Ofanto Drought vs Mixed UP	Ofanto Heat Vs Mixed UP		Cappelli CTRL vs Heat UP		Cappelli Drought vs Mixed UP		Cluster 01
TaAffx.79802.1.S1_x_at				101.937	266.917	131.198	303.973	154.316	280.67	154.459	249.577		Ofanto CTRL vs Heat UP	Ofanto CTRL vs Mixed UP	Ofanto Drought vs Mixed UP							Cluster 01
TaAffx.79932.1.S1_at	At5g10940	6e-31	transducin family protein / WD-40 repeat family protein	151.787	344.635	186.265	521.943	192.8	586.099	204.284	462.26		Ofanto CTRL vs Heat UP	Ofanto CTRL vs Mixed UP	Ofanto Drought vs Mixed UP			Cappelli CTRL vs Heat UP	Cappelli CTRL vs Mixed UP	Cappelli Drought vs Mixed UP		Cluster 01
TaAffx.79932.1.S1_s_at	At5g10940	6e-31	transducin family protein / WD-40 repeat family protein	68.0083	151.502	75.1496	219.479	82.2602	230.876	87.7061	203.417		Ofanto CTRL vs Heat UP	Ofanto CTRL vs Mixed UP	Ofanto Drought vs Mixed UP			Cappelli CTRL vs Heat UP	Cappelli CTRL vs Mixed UP	Cappelli Drought vs Mixed UP		Cluster 01
TaAffx.803.1.S1_at	At4g01560	1e-88	brix domain-containing protein	104.144	177.306	118.183	242.36	106.534	221.274	148.362	212.771			Ofanto CTRL vs Mixed UP	Ofanto Drought vs Mixed UP							Cluster 01
TaAffx.80392.1.S1_at	At1g12060	2e-19	IQ domain-containing protein / BAG domain-containing protein	208.506	495.283	217.58	977.128	371.899	634.891	370.488	658.092			Ofanto CTRL vs Mixed UP	Ofanto Drought vs Mixed UP							Cluster 01
TaAffx.81343.1.S1_at				48.5819	163.661	47.5981	556.891	35.2102	283.927	39.2042	236.198			Ofanto CTRL vs Mixed UP	Ofanto Drought vs Mixed UP			Cappelli CTRL vs Heat UP	Cappelli CTRL vs Mixed UP			Cluster 01
TaAffx.82348.2.A1_at				38.3727	99.3674	35.5068	419.746	70.8002	417.551	68.3161	293.725		Ofanto CTRL vs Heat UP	Ofanto CTRL vs Mixed UP	Ofanto Drought vs Mixed UP	Ofanto Heat Vs Mixed UP		Cappelli CTRL vs Heat UP	Cappelli CTRL vs Mixed UP	Cappelli Drought vs Mixed UP		Cluster 01
TaAffx.82756.1.S1_at	At4g38495	0.0001	expressed protein	66.4666	130.393	71.0275	305.995	57.975	280.18	83.5468	230.447			Ofanto CTRL vs Mixed UP	Ofanto Drought vs Mixed UP			Cappelli CTRL vs Heat UP	Cappelli CTRL vs Mixed UP	Cappelli Drought vs Mixed UP		Cluster 01
TaAffx.83169.1.S1_at	At4g38090	2e-57	expressed protein	33.9418	163.139	52.9351	181.951	44.8922	181.427	53.16	169.686		Ofanto CTRL vs Heat UP	Ofanto CTRL vs Mixed UP	Ofanto Drought vs Mixed UP			Cappelli CTRL vs Heat UP	Cappelli CTRL vs Mixed UP	Cappelli Drought vs Mixed UP		Cluster 01
TaAffx.84065.1.S1_at				52.8179	85.6962	51.8226	124.203	53.6833	112.834	49.0159	100.298			Ofanto CTRL vs Mixed UP	Ofanto Drought vs Mixed UP			Cappelli CTRL vs Heat UP		Cappelli Drought vs Mixed UP		Cluster 01
TaAffx.84121.1.S1_at				21.4273	46.9203	29.0822	124.916	31.5376	121.902	32.966	76.345		Ofanto CTRL vs Heat UP	Ofanto CTRL vs Mixed UP	Ofanto Drought vs Mixed UP			Cappelli CTRL vs Heat UP	Cappelli CTRL vs Mixed UP			Cluster 01
TaAffx.84254.1.S1_at	At2g45500	2e-05	AAA-type ATPase family protein	94.1184	153.731	95.0068	214.257	109.804	217.604	107.004	200.265			Ofanto CTRL vs Mixed UP								Cluster 01
TaAffx.86222.1.S1_at	At5g54080	2e-94	homogentisate 1,2-dioxygenase / homogentisicase/homogentisate oxygenase / homogentisic acid oxidase (HGO)	61.7784	119.207	70.1926	330.063	107.397	266.2	92.4724	190.671			Ofanto CTRL vs Mixed UP	Ofanto Drought vs Mixed UP			Cappelli CTRL vs Heat UP				Cluster 01
TaAffx.86222.1.S1_x_at	At5g54080	2e-94	homogentisate 1,2-dioxygenase / homogentisicase/homogentisate oxygenase / homogentisic acid oxidase (HGO)	69.5573	131.814	82.6176	352.229	105.872	275.79	95.8559	202.007			Ofanto CTRL vs Mixed UP	Ofanto Drought vs Mixed UP			Cappelli CTRL vs Heat UP				Cluster 01
TaAffx.86994.1.S1_at	At4g33240	5e-75	phosphatidylinositol-4- phosphate 5-kinase family protein	71.9156	225.028	100.35	294.776	132.256	317.089	108.664	240.635		Ofanto CTRL vs Heat UP	Ofanto CTRL vs Mixed UP	Ofanto Drought vs Mixed UP					Cappelli Drought vs Mixed UP		Cluster 01
TaAffx.87189.1.S1_at	At1g20130	3e-09	family II extracellular lipase, putative	42.5361	106.777	55.9483	217.668	45.2919	143.934	41.3009	136.005			Ofanto CTRL vs Mixed UP	Ofanto Drought vs Mixed UP							Cluster 01
TaAffx.87189.1.S1_x_at	At1g20130	3e-09	family II extracellular lipase, putative	38.3309	118.292	35.8617	253.334	35.787	133.293	32.8211	138.047			Ofanto CTRL vs Mixed UP	Ofanto Drought vs Mixed UP			Cappelli CTRL vs Heat UP				Cluster 01
TaAffx.87200.1.S1_at	At2g07718	5e-06	cytochrome b, putative	13.7424	50.4225	12.0786	440.655	13.3723	396.698	13.0079	301.04		Ofanto CTRL vs Heat UP	Ofanto CTRL vs Mixed UP	Ofanto Drought vs Mixed UP	Ofanto Heat Vs Mixed UP		Cappelli CTRL vs Heat UP	Cappelli CTRL vs Mixed UP	Cappelli Drought vs Mixed UP		Cluster 01
TaAffx.87559.1.S1_at	At5g19860	6e-28	expressed protein	156.105	230.351	197.316	376.962	200.966	354.109	189.477	373.173			Ofanto CTRL vs Mixed UP								Cluster 01
TaAffx.87614.1.S1_at				160.316	271.96	159.245	341.706	190.345	416.443	176.054	361.257							Cappelli CTRL vs Heat UP		Cappelli Drought vs Mixed UP		Cluster 01
TaAffx.89710.1.S1_at				22.6509	61.402	23.5846	719.937	20.7084	310.951	19.7557	160.032			Ofanto CTRL vs Mixed UP	Ofanto Drought vs Mixed UP							Cluster 01
TaAffx.89886.1.S1_at				145.948	205.619	156.207	388.517	166.684	305.615	176.792	271.681			Ofanto CTRL vs Mixed UP	Ofanto Drought vs Mixed UP							Cluster 01
TaAffx.89907.1.S1_x_at	At3g48330	3e-18	protein-L-isoaspartate O-methyltransferase / PIMT (PCM)	22.5206	105.889	56.6456	194.134	47.6116	178.446	38.1217	107.527	CTRL vs Drought UP	Ofanto CTRL vs Heat UP	Ofanto CTRL vs Mixed UP	Ofanto Drought vs Mixed UP			Cappelli CTRL vs Heat UP				Cluster 01
TaAffx.9136.1.S1_at	At3g54130	4e-60	josephin family protein	43.9127	71.3251	48.6983	153.101	50.6231	153.577	54.579	129.342			Ofanto CTRL vs Mixed UP	Ofanto Drought vs Mixed UP	Ofanto Heat Vs Mixed UP		Cappelli CTRL vs Heat UP				Cluster 01
TaAffx.92891.1.A1_at				27.7006	139.332	21.4003	267.565	34.9089	785.082	63.1495	566.839		Ofanto CTRL vs Heat UP	Ofanto CTRL vs Mixed UP	Ofanto Drought vs Mixed UP			Cappelli CTRL vs Heat UP	Cappelli CTRL vs Mixed UP			Cluster 01
TaAffx.93179.1.S1_at	At1g01940	2e-73	peptidyl-prolyl cis-trans isomerase cyclophilin-type family protein	203.265	388.088	215.895	472.9	190.419	551.949	193.125	445.841			Ofanto CTRL vs Mixed UP	Ofanto Drought vs Mixed UP			Cappelli CTRL vs Heat UP	Cappelli CTRL vs Mixed UP			Cluster 01
TaAffx.93321.1.S1_at	At3g44680	2e-97	histone deacetylase, putative	54.2268	99.803	68.7655	174.497	73.3871	128.001	80.3658	103.927			Ofanto CTRL vs Mixed UP	Ofanto Drought vs Mixed UP							Cluster 01
TaAffx.93334.1.S1_at	At5g03540	7e-74	exocyst subunit EXO70 family protein	29.3231	81.5644	55.4428	122.77	42.7281	104.883	44.5232	80.054		Ofanto CTRL vs Heat UP	Ofanto CTRL vs Mixed UP	Ofanto Drought vs Mixed UP			Cappelli CTRL vs Heat UP				Cluster 01
TaAffx.93351.1.A1_at	At5g09590	8e-44	heat shock protein 70 / HSP70 (HSC70-5)	24.0699	43.3592	17.6367	184.209	22.4027	179.966	24.2014	147.101			Ofanto CTRL vs Mixed UP	Ofanto Drought vs Mixed UP	Ofanto Heat Vs Mixed UP		Cappelli CTRL vs Heat UP	Cappelli CTRL vs Mixed UP	Cappelli Drought vs Mixed UP		Cluster 01
TaAffx.94995.1.S1_at				50.2792	157.442	56.0986	1327.29	37.5611	547.357	45.234	477.225			Ofanto CTRL vs Mixed UP	Ofanto Drought vs Mixed UP			Cappelli CTRL vs Heat UP				Cluster 01
TaAffx.96741.1.S1_at	At1g05970	2e-30	expressed protein	81.0829	156.112	88.6626	206.413	97.6612	331.067	106.886	239.356			Ofanto CTRL vs Mixed UP	Ofanto Drought vs Mixed UP			Cappelli CTRL vs Heat UP				Cluster 01
TaAffx.97439.1.A1_at	At4g00231	3e-32	99050|ataxin-related	68.0239	94.0477	67.9788	166.187	82.6564	222.592	94.1077	183.638			Ofanto CTRL vs Mixed UP	Ofanto Drought vs Mixed UP			Cappelli CTRL vs Heat UP	Cappelli CTRL vs Mixed UP			Cluster 01
TaAffx.97536.1.S1_at	At1g78590	3e-61	ATP-NAD kinase family protein	54.8445	252.717	72.8306	300.148	66.4968	271.003	93.9061	274.442		Ofanto CTRL vs Heat UP	Ofanto CTRL vs Mixed UP	Ofanto Drought vs Mixed UP			Cappelli CTRL vs Heat UP	Cappelli CTRL vs Mixed UP			Cluster 01
TaAffx.97717.1.S1_at	At5g59410	2e-23	expressed protein	133.255	191.514	173.125	285.855	155.569	321.274	140.223	279.756			Ofanto CTRL vs Mixed UP								Cluster 01
TaAffx.97854.1.S1_x_at				146.674	212.705	135.861	415.255	131.902	499.27	195.766	443.415			Ofanto CTRL vs Mixed UP	Ofanto Drought vs Mixed UP				Cappelli CTRL vs Mixed UP	Cappelli Drought vs Mixed UP		Cluster 01
TaAffx.98047.1.A1_at	At1g30480	7e-26	DNA-damage- repair/toleration protein, chloroplast (DRT111)	117.588	219.152	138.42	450.284	142.031	316.772	160.485	303.273			Ofanto CTRL vs Mixed UP	Ofanto Drought vs Mixed UP	Ofanto Heat Vs Mixed UP						Cluster 01
TaAffx.98498.1.S1_at	At5g13560	6e-26	expressed protein	54.7642	85.1243	67.2288	116.846	65.1303	107.315	65.3031	97.0764			Ofanto CTRL vs Mixed UP								Cluster 01
TaAffx.98749.1.S1_at	At3g11670	1e-101	digalactosyldiacylglycerol synthase 1 (DGD1) / MGDG:MGDG galactosyltransferase / galactolipid galactosyltransfer	237.575	596.346	292.18	1369.82	281.232	881.493	345.496	719.454		Ofanto CTRL vs Heat UP	Ofanto CTRL vs Mixed UP	Ofanto Drought vs Mixed UP	Ofanto Heat Vs Mixed UP		Cappelli CTRL vs Heat UP				Cluster 01
Ta.10129.1.S1_at	At5g39510	1e-61	vesicle transport v-SNARE 11 (VTI11) / vesicle soluble NSF attachment protein receptor VTI1a (VTI1A)	250.457	294.53	261.699	806.912	372.918	827.637	295.351	642.59			Ofanto CTRL vs Mixed UP	Ofanto Drought vs Mixed UP	Ofanto Heat Vs Mixed UP		Cappelli CTRL vs Heat UP				Cluster 04
Ta.10260.1.S1_at	At5g65110	1e-105	acyl-CoA oxidase (ACX2)	181.763	204.556	127.428	438.81	185.624	861.695	178.099	782.02							Cappelli CTRL vs Heat UP				Cluster 04
Ta.10417.1.S1_at	At1g08510	3e-39	acyl-(acyl carrier protein) thioesterase / acyl-ACP thioesterase / oleoyl-(acyl-carrier protein) hydrolase / S-a	203.193	184.012	163.24	329.309	229.89	724.72	224.094	673.787				Ofanto Drought vs Mixed UP			Cappelli CTRL vs Heat UP				Cluster 04
Ta.10521.1.S1_s_at	At4g11740	5e-53	ara4-interacting protein, putative (SAY1)	411.84	450.665	368.871	780.143	409.561	919.748	392.68	753.337				Ofanto Drought vs Mixed UP			Cappelli CTRL vs Heat UP				Cluster 04
Ta.10521.2.S1_at	At4g23040	2e-08	UBX domain-containing protein	339.472	329.626	329.331	661.163	325.48	668.285	323.526	597.204				Ofanto Drought vs Mixed UP	Ofanto Heat Vs Mixed UP		Cappelli CTRL vs Heat UP				Cluster 04
Ta.10521.2.S1_x_at	At4g23040	2e-08	UBX domain-containing protein	361.653	351.773	357.914	699.804	358.549	767.859	354.086	697.314							Cappelli CTRL vs Heat UP				Cluster 04
Ta.1055.1.S1_at	At4g35090	1e-122	catalase 2	346.676	607.342	464.408	862.488	460.69	1791.77	460.12	1441.42							Cappelli CTRL vs Heat UP				Cluster 04
Ta.1055.1.S1_x_at	At4g35090	1e-122	catalase 2	913.46	1367.54	1086.25	1955.2	1023.18	4164.38	1081.1	3218.47							Cappelli CTRL vs Heat UP				Cluster 04
Ta.1055.2.S1_at	At4g35090	1e-104	catalase 2	208.575	288.718	221.12	380.774	175.17	769.183	191.071	834.538							Cappelli CTRL vs Heat UP				Cluster 04
Ta.1055.2.S1_x_at	At4g35090	1e-104	catalase 2	535.895	775.745	626.767	1123.79	521.705	2285.34	538.514	2261.95							Cappelli CTRL vs Heat UP				Cluster 04
Ta.10648.1.S1_x_at	At2g23910	6e-49	cinnamoyl-CoA reductase-related	34.4474	67.1188	81.5606	166.671	40.8865	312.085	50.2718	286.847	CTRL vs Drought UP		Ofanto CTRL vs Mixed UP		Ofanto Heat Vs Mixed UP		Cappelli CTRL vs Heat UP				Cluster 04
Ta.10648.2.S1_x_at	At2g23910	3e-15	cinnamoyl-CoA reductase-related	33.5293	52.9694	53.7025	116.875	30.7205	195.698	36.4428	166.526				Ofanto Drought vs Mixed UP	Ofanto Heat Vs Mixed UP		Cappelli CTRL vs Heat UP				Cluster 04
Ta.10858.1.S1_at	At5g22480	1e-50	zinc finger (ZPR1-type) family protein	85.1071	102.115	92.9521	125.124	88.5977	196.465	106.825	159.074							Cappelli CTRL vs Heat UP				Cluster 04
Ta.10941.1.A1_at	At1g44110	9e-21	cyclin, putative	13.352	16.0215	13.8497	36.525	14.5238	86.7866	13.8836	103.48							Cappelli CTRL vs Heat UP				Cluster 04
Ta.11631.1.A1_at				21.2253	24.4471	20.2924	58.2244	17.9921	143.642	20.2333	121.499			Ofanto CTRL vs Mixed UP	Ofanto Drought vs Mixed UP	Ofanto Heat Vs Mixed UP						Cluster 04
Ta.11647.2.S1_at	At1g10170	7e-94	NF-X1 type zinc finger family protein	54.847	67.5522	48.1093	107.197	64.352	118.294	68.0095	95.374				Ofanto Drought vs Mixed UP							Cluster 04
Ta.11835.1.A1_at				41.4273	38.1353	41.0773	281.703	37.0544	1049.09	30.237	438.154			Ofanto CTRL vs Mixed UP	Ofanto Drought vs Mixed UP	Ofanto Heat Vs Mixed UP		Cappelli CTRL vs Heat UP				Cluster 04
Ta.11846.1.S1_at	At5g35320	1e-10	expressed protein	101.228	170.268	98.4395	268.679	130.166	613.295	122.464	415.113			Ofanto CTRL vs Mixed UP	Ofanto Drought vs Mixed UP			Cappelli CTRL vs Heat UP		Cappelli Drought vs Mixed UP		Cluster 04
Ta.12059.1.S1_at	At5g39090	2e-15	transferase family protein	128.358	430.404	166.288	645.408	303.957	1882.93	306.481	975.448		Ofanto CTRL vs Heat UP	Ofanto CTRL vs Mixed UP	Ofanto Drought vs Mixed UP			Cappelli CTRL vs Heat UP				Cluster 04
Ta.12088.1.S1_at	At2g14890	8e-05	arabinogalactan-protein (AGP9)	14.2528	28.6431	37.3528	329.151	31.182	405.079	25.0776	532.575			Ofanto CTRL vs Mixed UP				Cappelli CTRL vs Heat UP				Cluster 04
Ta.12219.1.A1_at	At1g09850	1e-29	cysteine protease, papain-like (XBCP3)	121.827	205.651	152.63	2196.39	273.873	10105.2	244.088	6277.8			Ofanto CTRL vs Mixed UP	Ofanto Drought vs Mixed UP	Ofanto Heat Vs Mixed UP		Cappelli CTRL vs Heat UP				Cluster 04
Ta.12252.1.S1_s_at	At3g06850	2e-67	branched chain alpha-keto acid dehydrogenase E2 subunit (din3)	65.6289	185.024	108.639	462.499	86.4661	1185.1	120.364	941.786		Ofanto CTRL vs Heat UP	Ofanto CTRL vs Mixed UP	Ofanto Drought vs Mixed UP			Cappelli CTRL vs Heat UP				Cluster 04
Ta.12271.1.A1_at				6.34523	8.60602	4.89573	893.847	5.10449	1683.59	5.28306	1332.25			Ofanto CTRL vs Mixed UP	Ofanto Drought vs Mixed UP	Ofanto Heat Vs Mixed UP		Cappelli CTRL vs Heat UP				Cluster 04
Ta.12379.1.A1_at	At1g15170	3e-70	MATE efflux family protein	248.513	307.216	156.842	580.102	352.142	1302.84	311.176	1122.75			Ofanto CTRL vs Mixed UP	Ofanto Drought vs Mixed UP			Cappelli CTRL vs Heat UP				Cluster 04
Ta.12492.1.S1_at	At3g09000	3e-07	proline-rich family protein	223.789	263.013	172.698	435.699	243.941	515.329	214.257	412.363				Ofanto Drought vs Mixed UP							Cluster 04
Ta.12654.1.S1_at	At5g07330	3e-22	expressed protein	10.0675	16.5147	9.30283	4798.3	10.3894	4387.34	8.5763	1319.99			Ofanto CTRL vs Mixed UP	Ofanto Drought vs Mixed UP	Ofanto Heat Vs Mixed UP		Cappelli CTRL vs Heat UP				Cluster 04
Ta.12664.1.S1_at	At1g08200	1e-132	expressed protein	81.1686	106.458	82.8374	148.146	101.87	214.106	110.618	175.441							Cappelli CTRL vs Heat UP				Cluster 04
Ta.13212.1.S1_at	At2g17975	2e-35	zinc finger (Ran-binding) family protein	83.928	142.668	103.174	176.205	113.405	240.356	125.693	208.474			Ofanto CTRL vs Mixed UP				Cappelli CTRL vs Heat UP				Cluster 04
Ta.1327.1.S1_x_at	At3g63100	6e-06	glycine-rich protein	324.534	601.476	648.058	3364.9	848.545	3625.62	798.891	3532.26	CTRL vs Drought UP		Ofanto CTRL vs Mixed UP	Ofanto Drought vs Mixed UP	Ofanto Heat Vs Mixed UP		Cappelli CTRL vs Heat UP				Cluster 04
Ta.13282.1.S1_at	At1g48650	2e-78	helicase domain-containing protein	222.183	266.567	229.918	324.465	204.919	432.522	226.017	400.237							Cappelli CTRL vs Heat UP				Cluster 04
Ta.13337.2.S1_at	At5g57540	2e-56	xyloglucan:xyloglucosyl transferase, putative / xyloglucan endotransglycosylase, putative / endo-xyloglucan tr	20.0443	54.9232	15.8246	232.172	133.03	3771.04	33.5515	1584.06			Ofanto CTRL vs Mixed UP				Cappelli CTRL vs Heat UP				Cluster 04
Ta.13337.2.S1_x_at	At5g57540	2e-56	xyloglucan:xyloglucosyl transferase, putative / xyloglucan endotransglycosylase, putative / endo-xyloglucan tr	17.1154	42.0245	20.6353	171.268	99.3902	4257.97	24.9066	1722.31							Cappelli CTRL vs Heat UP				Cluster 04
Ta.13396.1.S1_at	At1g32560	3e-17	late embryogenesis abundant group 1 domain-containing protein / LEA group 1 domain-containing protein	5.64108	6.78556	5.84623	105.37	11.3384	363.011	7.06672	472.078			Ofanto CTRL vs Mixed UP	Ofanto Drought vs Mixed UP	Ofanto Heat Vs Mixed UP						Cluster 04
Ta.13450.1.S1_s_at				26.083	18.4197	26.0186	801.008	18.3574	792.094	20.3959	1263.6			Ofanto CTRL vs Mixed UP	Ofanto Drought vs Mixed UP	Ofanto Heat Vs Mixed UP		Cappelli CTRL vs Heat UP				Cluster 04
Ta.13710.1.A1_at				203.06	351.29	175.619	398.881	211.26	664.733	199.327	501.341				Ofanto Drought vs Mixed UP			Cappelli CTRL vs Heat UP				Cluster 04
Ta.13785.1.S1_at	At5g24090	5e-30	acidic endochitinase (CHIB1)	21.5751	41.8875	43.3335	800.545	31.0699	907.144	27.5293	551.314			Ofanto CTRL vs Mixed UP	Ofanto Drought vs Mixed UP	Ofanto Heat Vs Mixed UP		Cappelli CTRL vs Heat UP				Cluster 04
Ta.13852.1.A1_at	At5g15870	5e-75	glycosyl hydrolase family 81 protein	29.5171	28.323	25.0241	91.2073	34.0525	120.502	32.1926	144.799							Cappelli CTRL vs Heat UP				Cluster 04
Ta.13876.1.S1_at	At1g08980	4e-20	amidase family protein	7.84099	10.5062	6.11123	332.325	6.12284	836.886	6.06918	1031.3			Ofanto CTRL vs Mixed UP	Ofanto Drought vs Mixed UP	Ofanto Heat Vs Mixed UP		Cappelli CTRL vs Heat UP				Cluster 04
Ta.14033.1.S1_at	At2g31945	9e-16	expressed protein	11.8318	21.7994	14.825	229.388	13.2869	664.918	19.6394	1664.68			Ofanto CTRL vs Mixed UP	Ofanto Drought vs Mixed UP	Ofanto Heat Vs Mixed UP		Cappelli CTRL vs Heat UP				Cluster 04
Ta.14230.1.S1_at	At2g38900	3e-06	serine protease inhibitor, potato inhibitor I-type family protein	7.11872	9.76768	7.29736	34.402	13.8827	130.372	9.5968	166.395							Cappelli CTRL vs Heat UP				Cluster 04
Ta.14269.1.A1_at	At5g66110	1e-18	heavy-metal-associated domain-containing protein	33.0507	79.989	35.7939	453.752	102.36	960.739	54.6724	643.203		Ofanto CTRL vs Heat UP	Ofanto CTRL vs Mixed UP	Ofanto Drought vs Mixed UP	Ofanto Heat Vs Mixed UP		Cappelli CTRL vs Heat UP				Cluster 04
Ta.14366.2.S1_a_at	At5g50700	6e-64	short-chain dehydrogenase/reductase (SDR) family protein	52.8809	46.2402	48.9768	205.514	46.3433	298.133	47.888	244.293			Ofanto CTRL vs Mixed UP	Ofanto Drought vs Mixed UP	Ofanto Heat Vs Mixed UP		Cappelli CTRL vs Heat UP	Cappelli CTRL vs Mixed UP	Cappelli Drought vs Mixed UP		Cluster 04
Ta.14471.1.S1_a_at	At1g70680	1e-63	caleosin-related family protein	113.058	96.8553	99.4991	196.846	96.6938	615.928	91.8662	497.741					Ofanto Heat Vs Mixed UP						Cluster 04
Ta.14471.2.S1_a_at	At1g70680	1e-63	caleosin-related family protein	143.037	118.328	136.527	241.902	119.717	795.726	108.925	678.953					Ofanto Heat Vs Mixed UP						Cluster 04
Ta.14471.3.S1_a_at	At1g70680	1e-63	caleosin-related family protein	61.7017	72.6506	87.0522	155.018	65.2602	440.69	57.2225	287.344			Ofanto CTRL vs Mixed UP		Ofanto Heat Vs Mixed UP						Cluster 04
Ta.14491.1.S1_at	At5g02230	7e-77	haloacid dehalogenase-like hydrolase family protein	120.866	181.352	128.167	1282.48	314.354	2660.99	209.786	2229.27			Ofanto CTRL vs Mixed UP	Ofanto Drought vs Mixed UP	Ofanto Heat Vs Mixed UP		Cappelli CTRL vs Heat UP				Cluster 04
Ta.15005.1.S1_x_at				24.2158	16.2699	11.608	82.8704	12.5725	227.666	16.0551	249.783				Ofanto Drought vs Mixed UP	Ofanto Heat Vs Mixed UP						Cluster 04
Ta.154.1.S1_x_at	At3g22640	3e-21	cupin family protein	42.2348	37.3773	33.3378	79.8705	31.9902	221.616	31.5648	114.948				Ofanto Drought vs Mixed UP				Cappelli CTRL vs Mixed UP	Cappelli Drought vs Mixed UP		Cluster 04
Ta.15895.1.S1_at	At4g19860	9e-05	lecithin:cholesterol acyltransferase family protein / LACT family protein	136.376	210.591	169.615	313.976	200.642	432.364	180.042	428.956			Ofanto CTRL vs Mixed UP				Cappelli CTRL vs Heat UP				Cluster 04
Ta.16044.1.S1_at				164.195	170.344	160.09	336.902	223.764	350.936	184.997	395.162			Ofanto CTRL vs Mixed UP	Ofanto Drought vs Mixed UP							Cluster 04
Ta.16461.1.S1_at				14.0916	18.1629	10.1887	88.538	16.2251	154.744	19.05	111.692			Ofanto CTRL vs Mixed UP	Ofanto Drought vs Mixed UP	Ofanto Heat Vs Mixed UP		Cappelli CTRL vs Heat UP				Cluster 04
Ta.16603.1.A1_at				30.2145	42.1119	48.7981	108.929	35.1447	104.871	41.893	110.954			Ofanto CTRL vs Mixed UP	Ofanto Drought vs Mixed UP	Ofanto Heat Vs Mixed UP		Cappelli CTRL vs Heat UP	Cappelli CTRL vs Mixed UP			Cluster 04
Ta.16723.1.S1_a_at	At3g19990	1e-62	expressed protein	90.1202	219.296	122.321	365.766	183.985	1021.68	191.975	1074.79		Ofanto CTRL vs Heat UP	Ofanto CTRL vs Mixed UP	Ofanto Drought vs Mixed UP			Cappelli CTRL vs Heat UP				Cluster 04
Ta.16723.1.S1_at	At3g19990	1e-62	expressed protein	10.6379	17.6753	11.3288	77.5985	12.4947	144.961	11.4081	153.8			Ofanto CTRL vs Mixed UP	Ofanto Drought vs Mixed UP	Ofanto Heat Vs Mixed UP		Cappelli CTRL vs Heat UP				Cluster 04
Ta.16723.2.S1_x_at	At3g19990	3e-26	expressed protein	78.6712	113.875	80.1746	139.219	85.7195	348.733	91.8977	347.163							Cappelli CTRL vs Heat UP				Cluster 04
Ta.16833.2.S1_x_at				72.7679	78.991	57.9202	129.611	48.1691	207.806	55.0778	184.054				Ofanto Drought vs Mixed UP			Cappelli CTRL vs Heat UP				Cluster 04
Ta.18565.1.S1_at				79.1193	119.959	81.3119	129.86	82.9928	167.736	86.8484	157.809							Cappelli CTRL vs Heat UP				Cluster 04
Ta.1878.2.S1_at	At1g65820	7e-53	microsomal glutathione s-transferase, putative	173.491	282.573	160.671	479.041	283.875	640.141	244.38	517.966			Ofanto CTRL vs Mixed UP	Ofanto Drought vs Mixed UP			Cappelli CTRL vs Heat UP		Cappelli Drought vs Mixed UP		Cluster 04
Ta.1878.2.S1_x_at	At1g65820	7e-53	microsomal glutathione s-transferase, putative	181.443	286.67	161.148	470.102	280.932	610.088	244.371	501.055			Ofanto CTRL vs Mixed UP	Ofanto Drought vs Mixed UP			Cappelli CTRL vs Heat UP				Cluster 04
Ta.18854.1.S1_at	At4g38800	5e-69	phosphorylase family protein	1026.49	1770.08	1067.22	1893.15	1057.81	2831.57	1312.12	2458.08							Cappelli CTRL vs Heat UP	Cappelli CTRL vs Mixed UP			Cluster 04
Ta.18890.1.S1_at	At5g45900	3e-66	autophagy 7 (APG7)	145.937	323.017	175.784	465.082	210.47	766.413	208.84	1025.1		Ofanto CTRL vs Heat UP	Ofanto CTRL vs Mixed UP	Ofanto Drought vs Mixed UP			Cappelli CTRL vs Heat UP				Cluster 04
Ta.18931.1.S1_x_at	At5g47870	2e-42	expressed protein	49.9631	58.0255	45.3332	94.878	49.1426	119.576	50.3932	114.199				Ofanto Drought vs Mixed UP			Cappelli CTRL vs Heat UP				Cluster 04
Ta.19041.1.S1_at	At4g10270	9e-21	wound-responsive family protein	8.80172	15.8649	6.62456	47.9002	7.79303	201.533	6.4746	124.523			Ofanto CTRL vs Mixed UP	Ofanto Drought vs Mixed UP	Ofanto Heat Vs Mixed UP		Cappelli CTRL vs Heat UP	Cappelli CTRL vs Mixed UP	Cappelli Drought vs Mixed UP		Cluster 04
Ta.19301.1.A1_at				1232.24	1237.75	986.508	3738.18	1703.01	4514.32	1310.25	3230.97			Ofanto CTRL vs Mixed UP	Ofanto Drought vs Mixed UP	Ofanto Heat Vs Mixed UP		Cappelli CTRL vs Heat UP				Cluster 04
Ta.19301.1.A1_x_at				1224.7	1196.98	978.735	3629.05	1688.33	4369.21	1238.42	3169.92			Ofanto CTRL vs Mixed UP	Ofanto Drought vs Mixed UP	Ofanto Heat Vs Mixed UP		Cappelli CTRL vs Heat UP				Cluster 04
Ta.19583.1.S1_at				27.7132	33.2058	26.6301	95.3983	23.8724	100.88	25.0684	76.2136			Ofanto CTRL vs Mixed UP	Ofanto Drought vs Mixed UP	Ofanto Heat Vs Mixed UP		Cappelli CTRL vs Heat UP				Cluster 04
Ta.197.1.S1_at	At5g35700	0	fimbrin-like protein, putative	45.6906	53.3065	63.2714	142.877	52.0874	153.011	47.5658	170.783			Ofanto CTRL vs Mixed UP	Ofanto Drought vs Mixed UP	Ofanto Heat Vs Mixed UP		Cappelli CTRL vs Heat UP				Cluster 04
Ta.199.1.S1_at	At3g13790	1e-164	beta-fructosidase (BFRUCT1) / beta-fructofuranosidase / cell wall invertase	1755.95	2503.31	1483.13	4011.92	1616.82	6745.5	1474.85	5239.24				Ofanto Drought vs Mixed UP			Cappelli CTRL vs Heat UP				Cluster 04
Ta.205.1.S1_at	At1g20110	1e-147	zinc finger (FYVE type) family protein	142.968	188.313	132.597	384.186	173.162	496.838	167.043	460.32			Ofanto CTRL vs Mixed UP	Ofanto Drought vs Mixed UP	Ofanto Heat Vs Mixed UP		Cappelli CTRL vs Heat UP				Cluster 04
Ta.21021.2.S1_at	At2g47710	4e-10	universal stress protein (USP) family protein	21.0637	25.554	20.7749	37.0698	27.18	109.345	23.8439	83.7344							Cappelli CTRL vs Heat UP				Cluster 04
Ta.2107.1.S1_s_at	At1g54100	1e-125	aldehyde dehydrogenase, putative / antiquitin, putative	62.5488	136.531	161.958	781.265	129.602	1312.57	102.583	1085.48	CTRL vs Drought UP	Ofanto CTRL vs Heat UP	Ofanto CTRL vs Mixed UP	Ofanto Drought vs Mixed UP	Ofanto Heat Vs Mixed UP		Cappelli CTRL vs Heat UP				Cluster 04
Ta.2107.3.S1_at	At1g54100	4e-18	aldehyde dehydrogenase, putative / antiquitin, putative	35.4264	71.277	81.5465	395.102	69.6932	948.716	49.4011	683.425	CTRL vs Drought UP	Ofanto CTRL vs Heat UP	Ofanto CTRL vs Mixed UP	Ofanto Drought vs Mixed UP	Ofanto Heat Vs Mixed UP		Cappelli CTRL vs Heat UP				Cluster 04
Ta.21649.1.A1_at	At2g18980	1e-10	peroxidase, putative	123.321	117.959	63.4106	313.065	99.5867	451.642	82.7317	367.739				Ofanto Drought vs Mixed UP							Cluster 04
Ta.21667.1.S1_at	At3g11980	3e-06	male sterility protein 2 (MS2)	7.13543	11.0581	6.56843	66.9604	6.11396	199.837	6.59006	87.4397			Ofanto CTRL vs Mixed UP	Ofanto Drought vs Mixed UP	Ofanto Heat Vs Mixed UP		Cappelli CTRL vs Heat UP				Cluster 04
Ta.22072.1.S1_at				63.9194	64.8707	51.4826	93.264	62.3484	156.749	57.9306	124.102							Cappelli CTRL vs Heat UP				Cluster 04
Ta.22813.1.S1_at	At5g08535	7e-31	D111/G-patch domain-containing protein	54.035	63.9505	60.497	145.067	66.1608	197.474	54.7956	216.029			Ofanto CTRL vs Mixed UP	Ofanto Drought vs Mixed UP	Ofanto Heat Vs Mixed UP						Cluster 04
Ta.23282.1.S1_a_at	At5g23050	4e-87	acyl-activating enzyme 17 (AAE17)	453.679	581.639	542.131	724.247	442.435	1025.8	463.744	789.906							Cappelli CTRL vs Heat UP				Cluster 04
Ta.23477.1.S1_at				98.1985	129.966	108.028	203.734	110.069	296.733	106.889	223.295			Ofanto CTRL vs Mixed UP				Cappelli CTRL vs Heat UP				Cluster 04
Ta.23696.2.S1_a_at	At1g21880	1e-65	peptidoglycan-binding LysM domain-containing protein	32.5887	43.3257	30.4956	107.554	27.6232	162.863	25.814	74.2358			Ofanto CTRL vs Mixed UP				Cappelli CTRL vs Heat UP		Cappelli Drought vs Mixed UP		Cluster 04
Ta.23766.1.S1_a_at				41.3154	52.3306	41.5398	132.829	35.1905	133.444	32.6741	215.676			Ofanto CTRL vs Mixed UP	Ofanto Drought vs Mixed UP	Ofanto Heat Vs Mixed UP		Cappelli CTRL vs Heat UP				Cluster 04
Ta.23797.1.S1_x_at	At3g15670	6e-45	late embryogenesis abundant protein, putative / LEA protein, putative	9.10516	11.066	8.87651	770.92	17.0524	668.336	9.74313	566.07			Ofanto CTRL vs Mixed UP	Ofanto Drought vs Mixed UP	Ofanto Heat Vs Mixed UP		Cappelli CTRL vs Heat UP				Cluster 04
Ta.24154.1.S1_s_at	At5g09590	2e-98	heat shock protein 70 / HSP70 (HSC70-5)	115.66	108.499	82.8865	293.143	163.718	386.893	125.321	358.727			Ofanto CTRL vs Mixed UP	Ofanto Drought vs Mixed UP	Ofanto Heat Vs Mixed UP						Cluster 04
Ta.2421.1.S1_a_at	At4g17830	1e-102	peptidase M20/M25/M40 family protein	893.313	1141.85	1035.79	1635.61	1354.96	3683.89	1282.1	2806.89							Cappelli CTRL vs Heat UP				Cluster 04
Ta.24679.1.S1_at	At3g19990	9e-26	expressed protein	342.355	589.951	407.64	833.182	544.694	2062.07	467.617	2105.17			Ofanto CTRL vs Mixed UP	Ofanto Drought vs Mixed UP			Cappelli CTRL vs Heat UP				Cluster 04
Ta.24899.1.A1_at	At5g60790	4e-34	ABC transporter family protein	99.0361	175.776	163.267	738.912	219.211	772.754	235.035	629.384			Ofanto CTRL vs Mixed UP	Ofanto Drought vs Mixed UP	Ofanto Heat Vs Mixed UP		Cappelli CTRL vs Heat UP				Cluster 04
Ta.24899.2.A1_at	At5g60790	3e-84	ABC transporter family protein	25.2072	51.1352	34.7419	119.121	52.5948	194.016	55.183	159.311		Ofanto CTRL vs Heat UP	Ofanto CTRL vs Mixed UP	Ofanto Drought vs Mixed UP			Cappelli CTRL vs Heat UP				Cluster 04
Ta.25227.1.A1_at				14.1344	19.0784	10.7449	283.795	10.992	398.745	12.8079	325.233			Ofanto CTRL vs Mixed UP	Ofanto Drought vs Mixed UP	Ofanto Heat Vs Mixed UP		Cappelli CTRL vs Heat UP				Cluster 04
Ta.25228.1.S1_at				9.44359	9.34348	12.7392	120.387	11.0673	179.214	11.6307	91.1824			Ofanto CTRL vs Mixed UP	Ofanto Drought vs Mixed UP	Ofanto Heat Vs Mixed UP		Cappelli CTRL vs Heat UP	Cappelli CTRL vs Mixed UP	Cappelli Drought vs Mixed UP		Cluster 04
Ta.25398.1.S1_at	At3g22840	5e-39	chlorophyll A-B binding family protein / early light-induced protein (ELIP)	17.0662	14.1887	13.262	94.4488	17.9249	162.344	14.2042	91.2594			Ofanto CTRL vs Mixed UP	Ofanto Drought vs Mixed UP	Ofanto Heat Vs Mixed UP		Cappelli CTRL vs Heat UP				Cluster 04
Ta.25481.2.S1_s_at	At3g45970	7e-19	expansin family protein (EXPL1)	195.843	249.551	262.82	336.464	231.003	500.67	210.688	431.098							Cappelli CTRL vs Heat UP		Cappelli Drought vs Mixed UP		Cluster 04
Ta.2551.1.S1_at	At4g33950	1e-139	protein kinase, putative	42.8679	91.0794	57.1244	238.899	106.739	531.531	101.825	380.153			Ofanto CTRL vs Mixed UP	Ofanto Drought vs Mixed UP	Ofanto Heat Vs Mixed UP		Cappelli CTRL vs Heat UP				Cluster 04
Ta.25547.1.S1_at	At4g08900	1e-105	5705177|arginase	19.5795	32.8498	19.9162	110.109	47.7972	391.473	32.9602	302.84			Ofanto CTRL vs Mixed UP	Ofanto Drought vs Mixed UP	Ofanto Heat Vs Mixed UP		Cappelli CTRL vs Heat UP				Cluster 04
Ta.2583.1.S1_x_at	At3g06860	1e-102	fatty acid multifunctional protein (MFP2)	374.122	455.553	367.286	540.781	402.972	1193.03	404.348	970.032							Cappelli CTRL vs Heat UP				Cluster 04
Ta.2583.2.S1_x_at	At3g06860	6e-43	fatty acid multifunctional protein (MFP2)	488.615	637.243	473.245	703.416	530.571	1429.98	506.845	1113.48							Cappelli CTRL vs Heat UP				Cluster 04
Ta.25954.1.S1_at	At2g42160	1e-39	zinc finger (ubiquitin-hydrolase) domain-containing protein	35.7349	68.5984	45.1625	101.911	65.8168	170.055	58.4509	123.549			Ofanto CTRL vs Mixed UP	Ofanto Drought vs Mixed UP							Cluster 04
Ta.26052.1.A1_at	At5g54080	4e-61	homogentisate 1,2-dioxygenase / homogentisicase/homogentisate oxygenase / homogentisic acid oxidase (HGO)	227.893	259.16	265.03	471.083	352.654	840.06	317.656	689.425			Ofanto CTRL vs Mixed UP				Cappelli CTRL vs Heat UP				Cluster 04
Ta.2631.1.S1_at	At1g14520	1e-128	4968371|oxygenase-related	69.7923	112.873	66.451	304.5	73.6606	334.755	114.542	428.499			Ofanto CTRL vs Mixed UP	Ofanto Drought vs Mixed UP	Ofanto Heat Vs Mixed UP		Cappelli CTRL vs Heat UP				Cluster 04
Ta.27265.1.S1_x_at	At4g34890	0	xanthine dehydrogenase, putative	242.819	324.201	260.361	685.482	477.459	1161.18	363.326	810.561			Ofanto CTRL vs Mixed UP	Ofanto Drought vs Mixed UP	Ofanto Heat Vs Mixed UP		Cappelli CTRL vs Heat UP				Cluster 04
Ta.2740.1.S1_at	At3g28430	1e-58	expressed protein	288.483	306.169	288.237	564.144	277.24	629.478	240.214	506.494							Cappelli CTRL vs Heat UP				Cluster 04
Ta.27707.1.S1_at	At2g17705	9e-42	expressed protein	55.9775	83.4134	54.3938	215.719	99.642	306.127	71.9955	297.391			Ofanto CTRL vs Mixed UP	Ofanto Drought vs Mixed UP	Ofanto Heat Vs Mixed UP		Cappelli CTRL vs Heat UP				Cluster 04
Ta.2785.1.S1_at	At4g30210	0	NADPH-cytochrome p450 reductase, putative / NADPH-ferrihemoprotein reductase, putative	94.9581	134.099	105.255	317.034	121.57	419.622	147.299	324.126			Ofanto CTRL vs Mixed UP	Ofanto Drought vs Mixed UP	Ofanto Heat Vs Mixed UP		Cappelli CTRL vs Heat UP	Cappelli CTRL vs Mixed UP	Cappelli Drought vs Mixed UP		Cluster 04
Ta.27945.1.S1_x_at	At5g13200	2e-64	GRAM domain-containing protein / ABA-responsive protein-related	100.331	134.586	120.33	291.414	108.566	404.535	77.3142	384.84			Ofanto CTRL vs Mixed UP	Ofanto Drought vs Mixed UP	Ofanto Heat Vs Mixed UP		Cappelli CTRL vs Heat UP				Cluster 04
Ta.28146.1.S1_s_at	At3g26210	7e-53	cytochrome P450 71B23, putative (CYP71B23)	89.3285	122.009	96.3949	218.931	143.477	388.792	116.259	350.214			Ofanto CTRL vs Mixed UP	Ofanto Drought vs Mixed UP							Cluster 04
Ta.28366.1.S1_at	At3g05560	9e-53	60S ribosomal protein L22-2 (RPL22B)	97.7874	123.597	80.8141	163.517	100.976	219.275	112.623	192.942				Ofanto Drought vs Mixed UP							Cluster 04
Ta.2847.1.S1_at	At4g26780	9e-73	co-chaperone grpE family protein	952.208	836.872	842.11	1661.98	774.704	2171.78	1008.91	1962.05							Cappelli CTRL vs Heat UP				Cluster 04
Ta.28531.1.S1_at				135.888	203.105	127.055	415.371	209.84	598.483	248.751	417.141			Ofanto CTRL vs Mixed UP	Ofanto Drought vs Mixed UP	Ofanto Heat Vs Mixed UP		Cappelli CTRL vs Heat UP				Cluster 04
Ta.28600.1.S1_a_at	At3g45010	8e-97	serine carboxypeptidase III, putative	30.1817	48.0402	30.6067	72.3888	40.0659	354.799	30.2997	197.097							Cappelli CTRL vs Heat UP				Cluster 04
Ta.28799.1.S1_a_at	At5g48020	1e-108	expressed protein	310.769	324.286	278.231	1732.54	520.562	4782.3	246.76	5297.32			Ofanto CTRL vs Mixed UP	Ofanto Drought vs Mixed UP		Cappelli CTRL vs Drought DOWN	Cappelli CTRL vs Heat UP				Cluster 04
Ta.28799.3.S1_a_at	At5g48020	1e-108	expressed protein	189.884	234.531	210.297	951.979	358.556	2852.13	160.48	2715.04							Cappelli CTRL vs Heat UP				Cluster 04
Ta.28799.3.S1_x_at	At5g48020	2e-34	expressed protein	74.2966	77.9369	72.4985	297.17	118.14	831.611	55.4789	846.667							Cappelli CTRL vs Heat UP				Cluster 04
Ta.28812.1.S1_at	At2g07689	1e-92	NADH-ubiquinone oxidoreductase, putative	7.76507	13.0615	6.97886	238.53	6.55838	299.282	7.26195	254.988			Ofanto CTRL vs Mixed UP	Ofanto Drought vs Mixed UP	Ofanto Heat Vs Mixed UP		Cappelli CTRL vs Heat UP				Cluster 04
Ta.28839.1.S1_at				30.4643	163.624	23.6589	232.699	27.2594	550.03	36.2893	483.479		Ofanto CTRL vs Heat UP	Ofanto CTRL vs Mixed UP	Ofanto Drought vs Mixed UP			Cappelli CTRL vs Heat UP	Cappelli CTRL vs Mixed UP	Cappelli Drought vs Mixed UP		Cluster 04
Ta.28907.1.S1_at	At4g18800	3e-92	Ras-related GTP-binding family protein	127.328	196.44	172.151	461.053	225.075	517.054	190.062	396.702			Ofanto CTRL vs Mixed UP	Ofanto Drought vs Mixed UP	Ofanto Heat Vs Mixed UP		Cappelli CTRL vs Heat UP				Cluster 04
Ta.28951.1.S1_at	At5g43150	8e-07	expressed protein	12.2885	34.8178	25.3111	115.755	24.3204	318.808	32.216	213.138			Ofanto CTRL vs Mixed UP	Ofanto Drought vs Mixed UP	Ofanto Heat Vs Mixed UP		Cappelli CTRL vs Heat UP				Cluster 04
Ta.2907.1.S1_at	At2g14170	1e-178	methylmalonate-semialdehyde dehydrogenase, putative	287.169	422.59	279.984	539.781	276.718	1350.01	350.498	1015.49							Cappelli CTRL vs Heat UP				Cluster 04
Ta.2912.1.S1_at	At5g58950	1e-78	protein kinase family protein	45.6488	96.281	51.1698	165.574	102.986	446.001	107.282	424.552		Ofanto CTRL vs Heat UP	Ofanto CTRL vs Mixed UP	Ofanto Drought vs Mixed UP			Cappelli CTRL vs Heat UP	Cappelli CTRL vs Mixed UP	Cappelli Drought vs Mixed UP		Cluster 04
Ta.2928.1.S1_at	At1g80670	1e-92	transducin family protein / WD-40 repeat family protein	227.755	305.721	251.228	513.514	324.451	603.76	285.923	468.413			Ofanto CTRL vs Mixed UP	Ofanto Drought vs Mixed UP							Cluster 04
Ta.3010.1.A1_at	At5g07920	1e-54	diacylglycerol kinase 1 (DGK1)	106.974	110.529	99.3243	209.346	128.868	263.594	124.61	222.35				Ofanto Drought vs Mixed UP			Cappelli CTRL vs Heat UP				Cluster 04
Ta.304.2.S1_a_at	At2g36460	1e-122	fructose-bisphosphate aldolase, putative	1617.43	2474.04	2250.74	4043.6	2079.95	6549.27	1386.55	4083.05			Ofanto CTRL vs Mixed UP				Cappelli CTRL vs Heat UP		Cappelli Drought vs Mixed UP		Cluster 04
Ta.304.2.S1_x_at	At2g36460	1e-115	fructose-bisphosphate aldolase, putative	1500.02	1820.45	1707.13	3171.32	1654.23	4502.39	1276.16	3203.57			Ofanto CTRL vs Mixed UP				Cappelli CTRL vs Heat UP				Cluster 04
Ta.304.3.S1_at	At5g03690	1e-110	fructose-bisphosphate aldolase, putative	750.461	1308	811.004	2268.41	818.514	7282.25	636.55	5848.16			Ofanto CTRL vs Mixed UP	Ofanto Drought vs Mixed UP			Cappelli CTRL vs Heat UP	Cappelli CTRL vs Mixed UP	Cappelli Drought vs Mixed UP		Cluster 04
Ta.304.3.S1_x_at	At5g03690	1e-110	fructose-bisphosphate aldolase, putative	800.733	1282.03	894.558	2435.94	889.69	7106.6	683.444	5765.05			Ofanto CTRL vs Mixed UP	Ofanto Drought vs Mixed UP			Cappelli CTRL vs Heat UP	Cappelli CTRL vs Mixed UP	Cappelli Drought vs Mixed UP		Cluster 04
Ta.30557.1.A1_at	At3g48260	7e-24	protein kinase family protein	55.512	60.2916	56.8757	225.421	41.6998	976.408	35.4812	261.719			Ofanto CTRL vs Mixed UP	Ofanto Drought vs Mixed UP	Ofanto Heat Vs Mixed UP		Cappelli CTRL vs Heat UP				Cluster 04
Ta.3069.1.S1_a_at	At5g47420	2e-63	expressed protein	423.551	533.814	391.249	930.76	597.1	1080.49	473.136	847.421			Ofanto CTRL vs Mixed UP	Ofanto Drought vs Mixed UP							Cluster 04
Ta.30699.1.S1_at	At2g38905	4e-17	hydrophobic protein, putative / low temperature and salt responsive protein, putative	156.371	174.062	181.13	360.279	202.97	363.417	203.608	339.372			Ofanto CTRL vs Mixed UP		Ofanto Heat Vs Mixed UP						Cluster 04
Ta.30862.1.S1_at	At2g27390	6e-06	proline-rich family protein	30.1669	51.6377	38.8887	469.89	49.2806	409.983	37.3558	682.03			Ofanto CTRL vs Mixed UP	Ofanto Drought vs Mixed UP	Ofanto Heat Vs Mixed UP		Cappelli CTRL vs Heat UP				Cluster 04
Ta.3112.1.S1_at	At5g37830	3e-98	hydantoinase/oxoprolinase family protein	359.111	439.301	304.859	644.193	309.995	694.506	328.526	754.686				Ofanto Drought vs Mixed UP			Cappelli CTRL vs Heat UP				Cluster 04
Ta.3132.1.S1_s_at				34.1938	46.1085	21.113	102.715	50.8396	159.152	40.1913	180.824				Ofanto Drought vs Mixed UP	Ofanto Heat Vs Mixed UP						Cluster 04
Ta.3242.2.S1_at	At5g52660	2e-52	myb family transcription factor	329.293	386.468	317.864	834.206	383.588	852.77	386.942	636.781			Ofanto CTRL vs Mixed UP	Ofanto Drought vs Mixed UP	Ofanto Heat Vs Mixed UP		Cappelli CTRL vs Heat UP				Cluster 04
Ta.3245.1.S1_at	At4g39690	1e-63	expressed protein	463.251	454.908	339.043	863.795	380.091	1174.14	393.08	878.495				Ofanto Drought vs Mixed UP			Cappelli CTRL vs Heat UP	Cappelli CTRL vs Mixed UP	Cappelli Drought vs Mixed UP		Cluster 04
Ta.330.1.S1_at	At2g24820	8e-95	Rieske (2Fe-2S) domain-containing protein	757.273	1026.56	736.707	1728.82	928.731	4892.31	780.296	3481.34			Ofanto CTRL vs Mixed UP	Ofanto Drought vs Mixed UP			Cappelli CTRL vs Heat UP				Cluster 04
Ta.330.1.S1_s_at	At2g24820	8e-95	Rieske (2Fe-2S) domain-containing protein	604.85	721.07	525.561	1014.69	513.822	3014.74	497.984	2005.11							Cappelli CTRL vs Heat UP				Cluster 04
Ta.330.1.S1_x_at	At2g24820	8e-95	Rieske (2Fe-2S) domain-containing protein	1332.36	1815.92	1241.23	2647.24	1566	7589.39	1326.83	5636.27							Cappelli CTRL vs Heat UP				Cluster 04
Ta.3489.1.S1_s_at	At4g31420	1e-72	zinc finger (C2H2 type) family protein	190.248	249.47	182.404	318.699	211.589	426.686	259.668	404.027							Cappelli CTRL vs Heat UP				Cluster 04
Ta.3507.2.S1_a_at	At3g12220	1e-53	serine carboxypeptidase S10 family protein	8.26302	19.3463	9.34003	39.1949	25.5489	208.032	15.9562	154.037		Ofanto CTRL vs Heat UP	Ofanto CTRL vs Mixed UP	Ofanto Drought vs Mixed UP			Cappelli CTRL vs Heat UP				Cluster 04
Ta.3567.1.S1_at	At1g50670	9e-93	OTU-like cysteine protease family protein	155.484	170.561	109.955	407.127	146.039	510.302	114.05	436.396			Ofanto CTRL vs Mixed UP	Ofanto Drought vs Mixed UP	Ofanto Heat Vs Mixed UP		Cappelli CTRL vs Heat UP				Cluster 04
Ta.3567.2.S1_s_at	At1g50670	9e-93	OTU-like cysteine protease family protein	94.7977	145.215	95.6159	308.239	109.201	425.641	72.5259	259.016			Ofanto CTRL vs Mixed UP				Cappelli CTRL vs Heat UP				Cluster 04
Ta.3567.3.S1_a_at	At1g50670	9e-93	OTU-like cysteine protease family protein	81.591	85.5352	68.816	208.841	82.5146	256.07	54.5099	196.579			Ofanto CTRL vs Mixed UP	Ofanto Drought vs Mixed UP	Ofanto Heat Vs Mixed UP		Cappelli CTRL vs Heat UP				Cluster 04
Ta.3972.1.S1_at	At1g04920	2e-80	sucrose-phosphate synthase, putative	22.1258	17.7599	19.2056	94.4041	17.007	96.8227	20.7023	77.3775			Ofanto CTRL vs Mixed UP	Ofanto Drought vs Mixed UP	Ofanto Heat Vs Mixed UP		Cappelli CTRL vs Heat UP				Cluster 04
Ta.4014.2.S1_at	At5g51070	2e-91	ATP-dependent Clp protease ATP-binding subunit (ClpD), (ERD1)	132.724	191.087	163.837	802.052	323.278	1519.04	176.433	1182.54			Ofanto CTRL vs Mixed UP	Ofanto Drought vs Mixed UP	Ofanto Heat Vs Mixed UP		Cappelli CTRL vs Heat UP				Cluster 04
Ta.4120.1.S1_at	At5g65390	3e-07	arabinogalactan-protein (AGP7)	335.588	452.096	322.404	1164.23	521.007	1322.09	568.767	1122.13			Ofanto CTRL vs Mixed UP	Ofanto Drought vs Mixed UP	Ofanto Heat Vs Mixed UP		Cappelli CTRL vs Heat UP				Cluster 04
Ta.4158.1.S1_at				37.6647	49.5544	38.9866	76.0293	50.6457	115.77	38.1115	72.9016			Ofanto CTRL vs Mixed UP				Cappelli CTRL vs Heat UP				Cluster 04
Ta.4217.1.S1_at	At4g00755	2e-44	F-box family protein	103.541	113.732	116.665	298.534	94.0613	343.793	121.461	271.926			Ofanto CTRL vs Mixed UP	Ofanto Drought vs Mixed UP	Ofanto Heat Vs Mixed UP		Cappelli CTRL vs Heat UP				Cluster 04
Ta.4273.1.S1_at	At5g54500	9e-83	quinone reductase, putative	314.142	436.779	377.468	1181.87	512.829	1839.31	404.693	1198.47			Ofanto CTRL vs Mixed UP	Ofanto Drought vs Mixed UP	Ofanto Heat Vs Mixed UP		Cappelli CTRL vs Heat UP				Cluster 04
Ta.4365.1.S1_at	At5g17010	8e-86	sugar transporter family protein	329.167	670.817	452.165	1446.73	513.178	3144.12	563.462	1320.49			Ofanto CTRL vs Mixed UP	Ofanto Drought vs Mixed UP	Ofanto Heat Vs Mixed UP		Cappelli CTRL vs Heat UP	Cappelli CTRL vs Mixed UP	Cappelli Drought vs Mixed UP		Cluster 04
Ta.4601.1.S1_s_at	At1g54290	8e-51	eukaryotic translation initiation factor SUI1, putative	2087.43	2508.13	2592.34	4918.23	2675.15	8281.56	2098.78	6407.31			Ofanto CTRL vs Mixed UP				Cappelli CTRL vs Heat UP				Cluster 04
Ta.4676.1.S1_at	At4g37680	9e-74	expressed protein	43.7185	113.018	41.6669	226.354	107.304	491.189	75.2132	417.835			Ofanto CTRL vs Mixed UP	Ofanto Drought vs Mixed UP			Cappelli CTRL vs Heat UP				Cluster 04
Ta.4702.1.S1_a_at	At5g49820	3e-57	expressed protein	109.031	98.1367	84.6786	183.311	89.4617	255.969	107.751	185.507				Ofanto Drought vs Mixed UP			Cappelli CTRL vs Heat UP				Cluster 04
Ta.4702.1.S1_x_at	At5g49820	3e-05	expressed protein	179.033	178.367	151.598	357.841	164.23	478.215	197.514	334.592			Ofanto CTRL vs Mixed UP		Ofanto Heat Vs Mixed UP		Cappelli CTRL vs Heat UP				Cluster 04
Ta.4800.1.S1_at	At4g33150	0	lysine-ketoglutarate reductase/saccharopine dehydrogenase bifunctional enzyme	67.6857	279.229	163.743	1007.68	185.744	2558.68	110.256	2193.13		Ofanto CTRL vs Heat UP	Ofanto CTRL vs Mixed UP	Ofanto Drought vs Mixed UP			Cappelli CTRL vs Heat UP				Cluster 04
Ta.4834.1.S1_at	At3g08860	5e-98	alanine--glyoxylate aminotransferase, putative / beta-alanine-pyruvate aminotransferase, putative / AGT, putativ	128.986	223.276	136.982	791.934	458.29	4980.05	153.139	4177.21			Ofanto CTRL vs Mixed UP	Ofanto Drought vs Mixed UP		Cappelli CTRL vs Drought DOWN					Cluster 04
Ta.4874.1.S1_at	At4g16160	3e-46	mitochondrial import inner membrane translocase subunit Tim17/Tim22/Tim23 family protein	5.96903	8.05934	6.40958	673.708	6.15538	428.436	6.1949	209.365			Ofanto CTRL vs Mixed UP	Ofanto Drought vs Mixed UP	Ofanto Heat Vs Mixed UP		Cappelli CTRL vs Heat UP				Cluster 04
Ta.4947.1.S1_at	At5g47910	0	respiratory burst oxidase protein D (RbohD) / NADPH oxidase	129.387	158.917	125.009	312.344	117.204	528.274	156.742	412.1			Ofanto CTRL vs Mixed UP								Cluster 04
Ta.5024.1.S1_x_at				7.64778	11.5261	8.89222	44.7242	28.4969	121.458	12.4978	96.8379							Cappelli CTRL vs Heat UP				Cluster 04
Ta.5246.1.A1_at	At4g33090	2e-66	aminopeptidase M	355.952	435.861	398.905	693.23	522.888	1232.25	480.484	900.173							Cappelli CTRL vs Heat UP				Cluster 04
Ta.5246.1.A1_x_at	At4g33090	2e-66	aminopeptidase M	178.02	198.084	191.181	347.275	241.801	571.777	215.176	455.973							Cappelli CTRL vs Heat UP				Cluster 04
Ta.5246.2.A1_a_at	At4g33090	2e-66	aminopeptidase M	127.88	140.529	131.313	254.008	163.056	398.12	151.99	343.314							Cappelli CTRL vs Heat UP				Cluster 04
Ta.5246.2.A1_x_at	At4g33090	5e-10	aminopeptidase M	172.76	211.101	201.677	381.003	239.614	628.392	215.78	505.602			Ofanto CTRL vs Mixed UP				Cappelli CTRL vs Heat UP				Cluster 04
Ta.5321.1.S1_at	At1g80600	1e-160	acetylornithine aminotransferase, mitochondrial, putative / acetylornithine transaminase, putative / AOTA, put	460.986	828.208	594.782	1123.44	612.703	2693	433.777	2370.46							Cappelli CTRL vs Heat UP				Cluster 04
Ta.5339.1.S1_at	At4g13400	5e-55	expressed protein	39.0174	106.406	41.4668	283.928	94.9374	954.465	59.5531	719.296		Ofanto CTRL vs Heat UP	Ofanto CTRL vs Mixed UP	Ofanto Drought vs Mixed UP	Ofanto Heat Vs Mixed UP		Cappelli CTRL vs Heat UP				Cluster 04
Ta.5361.2.A1_at	At3g45890	1e-44	expressed protein	105.746	138.527	103.768	254.09	144.3	338.92	157.839	231.242			Ofanto CTRL vs Mixed UP	Ofanto Drought vs Mixed UP			Cappelli CTRL vs Heat UP				Cluster 04
Ta.5419.2.S1_at				53.9872	105.962	63.1465	168.996	109.317	275.574	93.9295	223.384			Ofanto CTRL vs Mixed UP				Cappelli CTRL vs Heat UP				Cluster 04
Ta.5480.2.S1_at	At2g26230	2e-87	uricase / urate oxidase / nodulin 35, putative	113.299	196.357	141.61	303.884	95.5955	594.259	113.102	450.895			Ofanto CTRL vs Mixed UP								Cluster 04
Ta.5499.1.S1_at	At5g59960	8e-74	expressed protein	90.9384	145.227	109.674	182.955	108.162	268.716	116.134	268.138			Ofanto CTRL vs Mixed UP				Cappelli CTRL vs Heat UP				Cluster 04
Ta.5521.1.A1_at	At5g56630	2e-52	phosphofructokinase family protein	83.4648	98.3944	66.1199	217.487	64.3469	708.986	70.1079	532.066			Ofanto CTRL vs Mixed UP	Ofanto Drought vs Mixed UP	Ofanto Heat Vs Mixed UP		Cappelli CTRL vs Heat UP				Cluster 04
Ta.5541.1.S1_at	At1g02080	3e-89	transcriptional regulator-related	337.338	343.755	283.063	467.414	274.431	608.61	320.429	494.446							Cappelli CTRL vs Heat UP				Cluster 04
Ta.5541.2.S1_at	At1g02080	1e-30	transcriptional regulator-related	123.048	145.214	115.599	192.987	120.563	269.961	154.829	210.441							Cappelli CTRL vs Heat UP				Cluster 04
Ta.5548.1.A1_at	At1g20760	3e-13	calcium-binding EF hand family protein	221.599	309.836	193.077	349.898	218.439	442.709	249.919	422.764							Cappelli CTRL vs Heat UP				Cluster 04
Ta.5842.1.S1_at	At3g51520	1e-88	diacylglycerol acyltransferase family	101.004	136.386	103.526	251.147	108.751	526.689	96.679	690.581			Ofanto CTRL vs Mixed UP	Ofanto Drought vs Mixed UP			Cappelli CTRL vs Heat UP				Cluster 04
Ta.5842.2.S1_a_at	At3g51520	1e-88	diacylglycerol acyltransferase family	87.7972	139.619	106.035	234.207	104.893	395.424	81.2024	390.518			Ofanto CTRL vs Mixed UP	Ofanto Drought vs Mixed UP			Cappelli CTRL vs Heat UP				Cluster 04
Ta.5879.1.S1_at	At1g12920	7e-75	eukaryotic release factor 1 family protein / eRF1 family protein	10.0815	22.841	34.0222	344.62	45.4343	671.705	36.1307	648.32	CTRL vs Drought UP	Ofanto CTRL vs Heat UP	Ofanto CTRL vs Mixed UP	Ofanto Drought vs Mixed UP	Ofanto Heat Vs Mixed UP		Cappelli CTRL vs Heat UP				Cluster 04
Ta.6015.1.S1_at	At4g21970	4e-10	expressed protein	10.8581	25.9931	13.1193	80.5624	19.1216	1005.33	18.529	1839.7		Ofanto CTRL vs Heat UP					Cappelli CTRL vs Heat UP				Cluster 04
Ta.608.3.S1_at	At5g09920	1e-45	RNA polymerase II 15.9 kDa subunit (RPB15.9)	148.762	160.27	109.673	200.062	149.617	279.703	138.835	285.18									Cappelli Drought vs Mixed UP		Cluster 04
Ta.6168.1.A1_at				10.0865	10.7751	10.4336	83.6873	9.84128	240.184	10.7277	138.801			Ofanto CTRL vs Mixed UP	Ofanto Drought vs Mixed UP	Ofanto Heat Vs Mixed UP		Cappelli CTRL vs Heat UP				Cluster 04
Ta.6173.1.A1_x_at	At5g51570	2e-55	band 7 family protein	90.5564	142.956	157.954	281.82	150.306	602.127	114.204	343.036			Ofanto CTRL vs Mixed UP				Cappelli CTRL vs Heat UP				Cluster 04
Ta.6219.2.S1_at				12.6513	13.2937	15.14	378.026	12.121	455.549	11.7097	285.616			Ofanto CTRL vs Mixed UP	Ofanto Drought vs Mixed UP	Ofanto Heat Vs Mixed UP						Cluster 04
Ta.6227.1.S1_at	At4g17170	1e-103	Rab2-like GTP-binding protein (RAB2)	543.752	816.558	788.42	1579.33	945.575	1969.72	626.825	1653.33			Ofanto CTRL vs Mixed UP				Cappelli CTRL vs Heat UP				Cluster 04
Ta.6441.1.A1_s_at	At3g16270	4e-16	expressed protein	294.188	343.29	259.856	642.492	383.7	715.419	393.598	632.029			Ofanto CTRL vs Mixed UP	Ofanto Drought vs Mixed UP							Cluster 04
Ta.6538.2.S1_at	At1g54690	1e-59	histone H2A, putative	8.94549	13.9725	8.99915	85.1804	8.91351	332.483	9.82065	81.0991			Ofanto CTRL vs Mixed UP	Ofanto Drought vs Mixed UP	Ofanto Heat Vs Mixed UP		Cappelli CTRL vs Heat UP				Cluster 04
Ta.6629.1.S1_s_at	At3g50690	3e-20	leucine-rich repeat family protein	175.157	151.958	122.08	251.04	146.761	318.553	162.968	329.299				Ofanto Drought vs Mixed UP			Cappelli CTRL vs Heat UP				Cluster 04
Ta.6821.1.A1_s_at				51.391	76.0629	54.2311	94.044	57.5699	137.405	69.1371	109.038							Cappelli CTRL vs Heat UP				Cluster 04
Ta.6984.1.A1_s_at	At2g37520	1e-05	PHD finger family protein	187.01	214.686	125.27	323.468	176.493	439.336	211.835	380.365				Ofanto Drought vs Mixed UP			Cappelli CTRL vs Heat UP				Cluster 04
Ta.7134.2.S1_a_at	At1g50940	1e-67	electron transfer flavoprotein alpha subunit family protein	222.491	169.254	173.621	503.883	203.189	874.06	190.393	710.394				Ofanto Drought vs Mixed UP							Cluster 04
Ta.7249.1.S1_x_at	At3g27030	6e-25	expressed protein	106.528	158.926	131.381	260.739	104.115	408.191	96.6502	241.712			Ofanto CTRL vs Mixed UP				Cappelli CTRL vs Heat UP				Cluster 04
Ta.7378.28.S1_x_at	At2g37470	2e-58	histone H2B, putative	310.055	434.674	309.629	1344.62	701.583	1595.31	313.725	1671.19			Ofanto CTRL vs Mixed UP	Ofanto Drought vs Mixed UP	Ofanto Heat Vs Mixed UP	Cappelli CTRL vs Drought DOWN		Cappelli CTRL vs Mixed UP	Cappelli Drought vs Mixed UP		Cluster 04
Ta.7386.1.A1_at	At3g60340	3e-42	palmitoyl protein thioesterase family protein	255.152	418.159	318.31	545.82	277.229	1039.41	302.035	947.486							Cappelli CTRL vs Heat UP				Cluster 04
Ta.7538.2.A1_a_at	At5g25590	1e-53	expressed protein	127.516	128.741	119.499	236.044	122.777	288.353	126.989	230.508							Cappelli CTRL vs Heat UP				Cluster 04
Ta.766.1.S1_at	At5g57950	5e-57	26S proteasome regulatory subunit, putative	277.841	326.202	236.759	469.662	308.555	671.344	312.232	508.737							Cappelli CTRL vs Heat UP				Cluster 04
Ta.7696.2.A1_a_at				99.1033	198.551	92.8059	234.482	94.4236	402.937	126.145	359.181		Ofanto CTRL vs Heat UP	Ofanto CTRL vs Mixed UP	Ofanto Drought vs Mixed UP			Cappelli CTRL vs Heat UP	Cappelli CTRL vs Mixed UP			Cluster 04
Ta.8293.1.A1_at	At3g06850	1e-44	branched chain alpha-keto acid dehydrogenase E2 subunit (din3)	50.2452	85.5573	65.8056	199.525	48.2517	391.327	62.7285	308.464			Ofanto CTRL vs Mixed UP				Cappelli CTRL vs Heat UP				Cluster 04
Ta.8379.1.A1_at	At4g35480	2e-26	zinc finger (C3HC4-type RING finger) family protein	51.7765	51.4917	49.0506	134.548	47.7141	147.293	43.8793	120.974			Ofanto CTRL vs Mixed UP	Ofanto Drought vs Mixed UP	Ofanto Heat Vs Mixed UP			Cappelli CTRL vs Mixed UP	Cappelli Drought vs Mixed UP		Cluster 04
Ta.8478.2.A1_a_at	At4g11560	9e-37	bromo-adjacent homology (BAH) domain-containing protein	351.21	450.692	356.738	764.131	435.381	886.14	492.545	734.746			Ofanto CTRL vs Mixed UP	Ofanto Drought vs Mixed UP			Cappelli CTRL vs Heat UP				Cluster 04
Ta.8571.1.S1_a_at	At1g80160	1e-59	lactoylglutathione lyase family protein / glyoxalase I family protein	20.8115	49.9065	22.1213	224.977	54.1112	431.709	31.5148	390.282		Ofanto CTRL vs Heat UP	Ofanto CTRL vs Mixed UP	Ofanto Drought vs Mixed UP	Ofanto Heat Vs Mixed UP						Cluster 04
Ta.8571.1.S1_x_at	At1g80160	1e-59	lactoylglutathione lyase family protein / glyoxalase I family protein	30.6813	47.2399	34.3219	190.676	45.8038	344.111	33.2044	349.873			Ofanto CTRL vs Mixed UP	Ofanto Drought vs Mixed UP	Ofanto Heat Vs Mixed UP						Cluster 04
Ta.8571.2.S1_a_at	At1g80160	1e-59	lactoylglutathione lyase family protein / glyoxalase I family protein	112.107	105.092	95.8511	381.144	129.448	557.456	104.845	557.324			Ofanto CTRL vs Mixed UP	Ofanto Drought vs Mixed UP	Ofanto Heat Vs Mixed UP						Cluster 04
Ta.8620.1.A1_at	At4g23850	5e-90	long-chain-fatty-acid-- CoA ligase / long-chain acyl-CoA synthetase	28.0389	46.5677	26.0158	63.1571	37.4134	113.484	30.5848	106.222			Ofanto CTRL vs Mixed UP	Ofanto Drought vs Mixed UP			Cappelli CTRL vs Heat UP				Cluster 04
Ta.8640.1.S1_a_at	At2g38240	6e-38	oxidoreductase, 2OG-Fe(II) oxygenase family protein	114.66	232.61	144.497	512.977	138.135	1466.24	148.528	1221.37		Ofanto CTRL vs Heat UP	Ofanto CTRL vs Mixed UP	Ofanto Drought vs Mixed UP			Cappelli CTRL vs Heat UP				Cluster 04
Ta.8678.2.S1_x_at	At1g28600	1e-14	lipase, putative	83.033	102.031	105.937	254.08	132.363	347.022	95.3465	221.387			Ofanto CTRL vs Mixed UP	Ofanto Drought vs Mixed UP	Ofanto Heat Vs Mixed UP		Cappelli CTRL vs Heat UP				Cluster 04
Ta.8762.1.A1_at				8.25886	13.246	7.60318	352.397	7.66396	420.491	6.98874	252.001			Ofanto CTRL vs Mixed UP	Ofanto Drought vs Mixed UP	Ofanto Heat Vs Mixed UP		Cappelli CTRL vs Heat UP				Cluster 04
Ta.8779.1.A1_at	At1g12370	5e-78	type II CPD photolyase PHR1 (PHR1)	41.445	73.8198	35.2995	113.039	63.6112	173.75	45.7424	139.192			Ofanto CTRL vs Mixed UP	Ofanto Drought vs Mixed UP			Cappelli CTRL vs Heat UP	Cappelli CTRL vs Mixed UP	Cappelli Drought vs Mixed UP		Cluster 04
Ta.8824.1.A1_a_at				25.5505	55.3867	33.1322	115.57	30.4753	301.794	35.3955	280.622		Ofanto CTRL vs Heat UP	Ofanto CTRL vs Mixed UP	Ofanto Drought vs Mixed UP			Cappelli CTRL vs Heat UP				Cluster 04
Ta.9155.1.S1_x_at	At1g70680	3e-44	caleosin-related family protein	189.099	302.337	322.775	528.691	284.925	785.987	250.528	715.375			Ofanto CTRL vs Mixed UP				Cappelli CTRL vs Heat UP				Cluster 04
Ta.9184.1.S1_at	At4g29010	2e-98	abnormal inflorescence meristem 1 / fatty acid multifunctional protein (AIM1)	712.056	1009.82	854.879	2251.99	1244.11	2949.35	1086.18	2213.15			Ofanto CTRL vs Mixed UP	Ofanto Drought vs Mixed UP			Cappelli CTRL vs Heat UP				Cluster 04
Ta.9194.1.S1_at	At5g62890	9e-98	permease, putative	105.386	191.996	136.565	256.803	91.422	442.482	113.829	387.706			Ofanto CTRL vs Mixed UP				Cappelli CTRL vs Heat UP	Cappelli CTRL vs Mixed UP	Cappelli Drought vs Mixed UP		Cluster 04
Ta.9194.1.S1_x_at	At5g62890	9e-98	permease, putative	92.4322	162.982	132.423	257.515	92.6287	383.245	102.898	334.16			Ofanto CTRL vs Mixed UP				Cappelli CTRL vs Heat UP	Cappelli CTRL vs Mixed UP	Cappelli Drought vs Mixed UP		Cluster 04
Ta.9306.2.S1_a_at	At4g17720	4e-67	RNA recognition motif (RRM)-containing protein	534.067	637.004	549.153	1141	661.205	1199.41	600.465	912.668			Ofanto CTRL vs Mixed UP	Ofanto Drought vs Mixed UP							Cluster 04
Ta.9306.2.S1_x_at	At4g17720	8e-18	RNA recognition motif (RRM)-containing protein	567.701	653.531	575.697	1201.39	684.739	1252.43	627.701	964.984			Ofanto CTRL vs Mixed UP								Cluster 04
Ta.9329.1.S1_at	At3g15070	4e-29	zinc finger (C3HC4-type RING finger) family protein	129.04	173.481	124.98	255.226	157.857	445.586	177.034	438.475							Cappelli CTRL vs Heat UP				Cluster 04
Ta.9335.1.S1_at	At3g51840	0	short-chain acyl-CoA oxidase	273.793	317.267	300.441	598.749	365.815	1099.79	342.13	809.189							Cappelli CTRL vs Heat UP				Cluster 04
Ta.9335.1.S1_s_at	At3g51840	0	short-chain acyl-CoA oxidase	406.154	492.335	526.542	947.49	602.981	1550.49	547.372	1255.32			Ofanto CTRL vs Mixed UP				Cappelli CTRL vs Heat UP				Cluster 04
Ta.9392.1.S1_x_at	At1g76150	1e-81	maoC-like dehydratase domain-containing protein	186.553	284.995	210.828	558.453	178.814	689.614	141.417	614.919			Ofanto CTRL vs Mixed UP	Ofanto Drought vs Mixed UP							Cluster 04
Ta.9519.1.S1_at	At2g40110	6e-52	yippee family protein	95.1921	148.564	117.288	232.382	87.7612	374.107	96.2167	310.09			Ofanto CTRL vs Mixed UP				Cappelli CTRL vs Heat UP				Cluster 04
Ta.9562.1.S1_a_at	At4g01810	6e-86	protein transport protein-related	155.537	228.141	153.503	352.188	260.081	511.997	205.59	375.01			Ofanto CTRL vs Mixed UP	Ofanto Drought vs Mixed UP							Cluster 04
Ta.9634.1.A1_at	At1g09300	9e-27	metallopeptidase M24 family protein	70.8724	79.1447	69.5682	146.551	84.9871	192.729	80.2632	134.88			Ofanto CTRL vs Mixed UP	Ofanto Drought vs Mixed UP			Cappelli CTRL vs Heat UP				Cluster 04
Ta.9719.2.A1_at	At5g54650	5e-17	formin homology 2 domain-containing protein / FH2 domain-containing protein	48.7146	56.1627	35.9146	85.8828	44.9843	193.967	30.655	122.192				Ofanto Drought vs Mixed UP			Cappelli CTRL vs Heat UP	Cappelli CTRL vs Mixed UP	Cappelli Drought vs Mixed UP		Cluster 04
Ta.9830.2.S1_at	At2g33380	7e-38	calcium-binding RD20 protein (RD20)	37.0424	45.9471	31.7712	189.061	60.0994	170.155	53.0331	170.988			Ofanto CTRL vs Mixed UP	Ofanto Drought vs Mixed UP	Ofanto Heat Vs Mixed UP		Cappelli CTRL vs Heat UP				Cluster 04
Ta.9950.1.S1_at	At5g07610	8e-14	F-box family protein	11.5191	18.4703	12.6268	48.4891	14.1657	140.123	11.7179	239.893			Ofanto CTRL vs Mixed UP	Ofanto Drought vs Mixed UP							Cluster 04
TaAffx.105223.1.S1_x_at				60.746	51.2125	56.1985	92.4462	53.3088	131.168	54.2456	90.0455							Cappelli CTRL vs Heat UP				Cluster 04
TaAffx.107204.1.S1_at				124.126	123.089	123.644	352.863	166.93	1291.56	164.189	1159.3			Ofanto CTRL vs Mixed UP	Ofanto Drought vs Mixed UP							Cluster 04
TaAffx.107453.1.S1_at	At3g50360	4e-09	caltractin / centrin	70.3161	91.2016	38.5892	234.729	65.0162	793.968	63.8319	467.539			Ofanto CTRL vs Mixed UP	Ofanto Drought vs Mixed UP			Cappelli CTRL vs Heat UP				Cluster 04
TaAffx.108244.1.S1_at	At4g13400	5e-50	expressed protein	12.585	28.4327	10.8982	68.3455	21.4475	338.828	17.0389	153.74		Ofanto CTRL vs Heat UP	Ofanto CTRL vs Mixed UP	Ofanto Drought vs Mixed UP			Cappelli CTRL vs Heat UP				Cluster 04
TaAffx.109517.1.S1_at				98.6892	116.45	113.55	217.056	114.848	416.433	107.706	250.396							Cappelli CTRL vs Heat UP				Cluster 04
TaAffx.109995.1.S1_at	At2g34340	2e-13	expressed protein	102.275	95.8961	98.0629	410.677	83.6859	555.901	86.1619	333.574			Ofanto CTRL vs Mixed UP	Ofanto Drought vs Mixed UP	Ofanto Heat Vs Mixed UP		Cappelli CTRL vs Heat UP				Cluster 04
TaAffx.113847.2.S1_at				26.6599	44.9746	21.8561	314.9	26.2402	721.439	25.4691	446.195			Ofanto CTRL vs Mixed UP	Ofanto Drought vs Mixed UP	Ofanto Heat Vs Mixed UP		Cappelli CTRL vs Heat UP				Cluster 04
TaAffx.12052.1.S1_at				36.4987	34.5546	40.5393	163.36	32.6365	208.846	50.1929	136.492			Ofanto CTRL vs Mixed UP		Ofanto Heat Vs Mixed UP		Cappelli CTRL vs Heat UP				Cluster 04
TaAffx.121313.1.A1_at				48.9127	56.1522	41.3351	90.1989	47.9326	150.873	47.4763	123.655				Ofanto Drought vs Mixed UP			Cappelli CTRL vs Heat UP				Cluster 04
TaAffx.121853.1.S1_at	At3g22370	7e-35	alternative oxidase 1a, mitochondrial (AOX1A)	78.7223	98.8124	89.9664	179.831	71.2852	402.596	69.6034	289.835							Cappelli CTRL vs Heat UP				Cluster 04
TaAffx.121853.1.S1_x_at	At3g22370	7e-35	alternative oxidase 1a, mitochondrial (AOX1A)	165.106	208.228	200.744	381.471	156.315	828.492	151.421	569.938			Ofanto CTRL vs Mixed UP				Cappelli CTRL vs Heat UP				Cluster 04
TaAffx.122104.1.S1_s_at	At3g15510	8e-68	no apical meristem (NAM) family protein (NAC2)	18.2279	34.4728	25.2177	387.455	42.2853	1186.92	43.9294	827.83			Ofanto CTRL vs Mixed UP	Ofanto Drought vs Mixed UP	Ofanto Heat Vs Mixed UP		Cappelli CTRL vs Heat UP				Cluster 04
TaAffx.122846.3.S1_s_at	At1g73300	1e-48	serine carboxypeptidase S10 family protein	9.34401	21.7145	10.9191	38.4466	22.8206	219.442	15.6323	140.813		Ofanto CTRL vs Heat UP	Ofanto CTRL vs Mixed UP	Ofanto Drought vs Mixed UP			Cappelli CTRL vs Heat UP				Cluster 04
TaAffx.12637.1.A1_at	At2g19330	3e-76	leucine-rich repeat family protein	46.7927	54.4369	39.6947	124.247	55.321	157.81	49.3905	164.558			Ofanto CTRL vs Mixed UP	Ofanto Drought vs Mixed UP	Ofanto Heat Vs Mixed UP		Cappelli CTRL vs Heat UP				Cluster 04
TaAffx.12656.1.S1_at				21.0232	45.6671	31.8362	125.258	49.0015	205.77	53.1561	166.077			Ofanto CTRL vs Mixed UP	Ofanto Drought vs Mixed UP	Ofanto Heat Vs Mixed UP		Cappelli CTRL vs Heat UP	Cappelli CTRL vs Mixed UP			Cluster 04
TaAffx.128418.37.S1_at				39.8664	70.1007	39.547	75.6486	45.6938	126.858	55.3396	120.864							Cappelli CTRL vs Heat UP	Cappelli CTRL vs Mixed UP	Cappelli Drought vs Mixed UP		Cluster 04
TaAffx.128497.1.S1_at	At3g30390	3e-66	amino acid transporter family protein	84.1929	144.83	93.5801	175.342	92.2529	411.21	111.976	277.103			Ofanto CTRL vs Mixed UP				Cappelli CTRL vs Heat UP				Cluster 04
TaAffx.128639.1.S1_at	At5g42150	2e-87	expressed protein	155.738	167.759	122.271	289.749	119.724	360.824	146.327	299.966				Ofanto Drought vs Mixed UP			Cappelli CTRL vs Heat UP	Cappelli CTRL vs Mixed UP			Cluster 04
TaAffx.128772.1.S1_x_at				14.4121	17.5779	20.4421	153.574	27.405	139.433	25.7972	150.645			Ofanto CTRL vs Mixed UP	Ofanto Drought vs Mixed UP	Ofanto Heat Vs Mixed UP		Cappelli CTRL vs Heat UP				Cluster 04
TaAffx.12998.1.S1_x_at	At1g12810	8e-27	proline-rich family protein	27.5404	35.4421	33.0448	84.3642	44.0473	112.74	42.5782	97.0935			Ofanto CTRL vs Mixed UP	Ofanto Drought vs Mixed UP							Cluster 04
TaAffx.12998.3.S1_at	At1g12810	3e-17	proline-rich family protein	760.12	1008.81	853.573	1983.59	1169.02	2694.67	939.421	2391.21			Ofanto CTRL vs Mixed UP	Ofanto Drought vs Mixed UP			Cappelli CTRL vs Heat UP				Cluster 04
TaAffx.132299.1.S1_s_at	At2g41420	6e-36	proline-rich family protein	1625.96	2055.41	1728.58	5938.94	2497.94	7471.01	1838.97	6898.73			Ofanto CTRL vs Mixed UP	Ofanto Drought vs Mixed UP	Ofanto Heat Vs Mixed UP		Cappelli CTRL vs Heat UP				Cluster 04
TaAffx.132743.1.S1_at				925.347	677.016	820.353	1809.21	679.433	5533.83	624.694	4655.23					Ofanto Heat Vs Mixed UP		Cappelli CTRL vs Heat UP				Cluster 04
TaAffx.14000.1.A1_at	At3g60800	4e-32	zinc finger (DHHC type) family protein	38.0682	64.8463	40.1363	78.1508	33.664	132.405	33.1582	101.437			Ofanto CTRL vs Mixed UP				Cappelli CTRL vs Heat UP				Cluster 04
TaAffx.143995.14.S1_at	At4g16700	1e-146	phosphatidylserine decarboxylase	45.4737	64.9822	44.6812	72.2668	47.6323	108.138	54.4136	89.7371							Cappelli CTRL vs Heat UP				Cluster 04
TaAffx.143998.1.S1_at				167.907	610.589	106.262	3321.54	117.493	12387.4	119.407	13066.5			Ofanto CTRL vs Mixed UP	Ofanto Drought vs Mixed UP	Ofanto Heat Vs Mixed UP		Cappelli CTRL vs Heat UP	Cappelli CTRL vs Mixed UP	Cappelli Drought vs Mixed UP		Cluster 04
TaAffx.143999.1.S1_at				221.096	454.779	265.472	1407.8	153.048	4261.9	228.782	3606.81		Ofanto CTRL vs Heat UP	Ofanto CTRL vs Mixed UP	Ofanto Drought vs Mixed UP	Ofanto Heat Vs Mixed UP		Cappelli CTRL vs Heat UP	Cappelli CTRL vs Mixed UP	Cappelli Drought vs Mixed UP		Cluster 04
TaAffx.143999.1.S1_s_at	At1g28135	8e-06	expressed protein	609.773	522.513	526.887	3321.14	287.686	14670.3	357.124	12624.1			Ofanto CTRL vs Mixed UP	Ofanto Drought vs Mixed UP	Ofanto Heat Vs Mixed UP		Cappelli CTRL vs Heat UP	Cappelli CTRL vs Mixed UP	Cappelli Drought vs Mixed UP		Cluster 04
TaAffx.15304.1.S1_at				404.105	448.748	312.608	1023.57	409.899	1183.33	379.721	890.7			Ofanto CTRL vs Mixed UP	Ofanto Drought vs Mixed UP	Ofanto Heat Vs Mixed UP		Cappelli CTRL vs Heat UP		Cappelli Drought vs Mixed UP		Cluster 04
TaAffx.18.1.S1_at				13.5265	26.7348	13.5352	246.818	11.998	832.009	10.5348	668.99			Ofanto CTRL vs Mixed UP	Ofanto Drought vs Mixed UP	Ofanto Heat Vs Mixed UP		Cappelli CTRL vs Heat UP				Cluster 04
TaAffx.19352.2.S1_at	At5g43600	2e-25	N-carbamyl-L-amino acid hydrolase, putative	127.416	323.493	200.405	412.292	209.384	936.295	248.415	522.457		Ofanto CTRL vs Heat UP	Ofanto CTRL vs Mixed UP	Ofanto Drought vs Mixed UP			Cappelli CTRL vs Heat UP				Cluster 04
TaAffx.24811.1.S1_at				57.1856	82.8828	65.7034	317.249	98.154	372.699	113.112	262.702			Ofanto CTRL vs Mixed UP	Ofanto Drought vs Mixed UP	Ofanto Heat Vs Mixed UP			Cappelli CTRL vs Mixed UP			Cluster 04
TaAffx.25386.1.S1_at				38.7233	50.8092	38.2228	72.4683	54.824	118.017	57.6932	105.356							Cappelli CTRL vs Heat UP				Cluster 04
TaAffx.26396.1.S1_at				145.52	220.136	125.424	328.825	161.656	699.64	132.165	515.949							Cappelli CTRL vs Heat UP	Cappelli CTRL vs Mixed UP	Cappelli Drought vs Mixed UP		Cluster 04
TaAffx.28260.1.S1_at				29.0655	34.9568	24.6016	95.714	25.8184	184.751	25.0805	132.417			Ofanto CTRL vs Mixed UP	Ofanto Drought vs Mixed UP	Ofanto Heat Vs Mixed UP						Cluster 04
TaAffx.29207.1.S1_at	At5g59920	0.0001	DC1 domain-containing protein	12.6177	24.9305	11.6054	185.959	10.5935	396.323	13.7315	273.805			Ofanto CTRL vs Mixed UP	Ofanto Drought vs Mixed UP	Ofanto Heat Vs Mixed UP		Cappelli CTRL vs Heat UP				Cluster 04
TaAffx.29360.1.A1_at	At1g65430	1e-07	zinc finger protein-related	298.705	424.519	284.982	681.886	434.33	795.669	374.326	718.725			Ofanto CTRL vs Mixed UP	Ofanto Drought vs Mixed UP							Cluster 04
TaAffx.29435.1.S1_at	At2g27480	7e-13	calcium-binding EF hand family protein	23.893	40.266	23.314	133.771	21.9896	318.959	28.783	428.04			Ofanto CTRL vs Mixed UP	Ofanto Drought vs Mixed UP	Ofanto Heat Vs Mixed UP		Cappelli CTRL vs Heat UP				Cluster 04
TaAffx.30110.1.S1_at				16.8678	16.2984	12.7023	44.9237	16.3677	163.368	20.6856	109.917			Ofanto CTRL vs Mixed UP	Ofanto Drought vs Mixed UP			Cappelli CTRL vs Heat UP	Cappelli CTRL vs Mixed UP	Cappelli Drought vs Mixed UP		Cluster 04
TaAffx.30954.1.S1_at	At3g02050	7e-38	potassium transporter (KUP3)	32.4723	63.7589	30.0918	101.604	29.6843	225.993	25.5858	182.286			Ofanto CTRL vs Mixed UP	Ofanto Drought vs Mixed UP			Cappelli CTRL vs Heat UP	Cappelli CTRL vs Mixed UP	Cappelli Drought vs Mixed UP		Cluster 04
TaAffx.32271.2.S1_at	At2g29560	7e-32	enolase, putative	112.198	133.094	91.9451	195.113	133.349	256.944	120.099	216.966				Ofanto Drought vs Mixed UP							Cluster 04
TaAffx.37150.1.S1_at				18.9216	20.0998	14.4354	372.533	13.7958	726.66	11.2647	463.819			Ofanto CTRL vs Mixed UP	Ofanto Drought vs Mixed UP	Ofanto Heat Vs Mixed UP		Cappelli CTRL vs Heat UP				Cluster 04
TaAffx.38287.1.S1_at				70.0959	108.157	56.5093	155.293	85.7322	235.253	92.7257	187.848			Ofanto CTRL vs Mixed UP	Ofanto Drought vs Mixed UP				Cappelli CTRL vs Mixed UP	Cappelli Drought vs Mixed UP		Cluster 04
TaAffx.40107.3.S1_at				86.3063	82.3703	66.4972	106.729	78.9114	180.803	84.371	157.324							Cappelli CTRL vs Heat UP				Cluster 04
TaAffx.4530.2.S1_at	At2g07698	7e-54	ATP synthase alpha chain, mitochondrial, putative	181.053	293.34	62.7262	631.426	89.1854	1699.25	138.63	1090.81			Ofanto CTRL vs Mixed UP	Ofanto Drought vs Mixed UP	Ofanto Heat Vs Mixed UP		Cappelli CTRL vs Heat UP				Cluster 04
TaAffx.47562.1.S1_at	At2g20000	4e-68	cell division cycle family protein / CDC family protein	57.3181	52.6004	56.6722	83.818	60.1163	126.422	60.1779	88.6541							Cappelli CTRL vs Heat UP				Cluster 04
TaAffx.49165.2.S1_at	At5g43280	1e-28	enoyl-CoA hydratase/isomerase family protein	168.332	290.952	198.347	600.272	317.203	773.321	290.798	588.111			Ofanto CTRL vs Mixed UP	Ofanto Drought vs Mixed UP	Ofanto Heat Vs Mixed UP		Cappelli CTRL vs Heat UP				Cluster 04
TaAffx.51813.1.S1_at				24.1007	16.0755	16.5989	43.8244	15.483	125.012	17.7921	56.2759				Ofanto Drought vs Mixed UP	Ofanto Heat Vs Mixed UP		Cappelli CTRL vs Heat UP				Cluster 04
TaAffx.54266.1.S1_at				66.4522	75.8331	57.9815	216.415	72.1858	266.352	68.6537	189.923			Ofanto CTRL vs Mixed UP	Ofanto Drought vs Mixed UP	Ofanto Heat Vs Mixed UP						Cluster 04
TaAffx.59340.1.S1_at				120.816	153.578	162.818	547.302	138.56	1308.61	155.093	1148.61			Ofanto CTRL vs Mixed UP	Ofanto Drought vs Mixed UP	Ofanto Heat Vs Mixed UP						Cluster 04
TaAffx.64361.1.S1_at	At5g65490	2e-31	expressed protein	109.217	114.483	90.4603	262.972	116.215	301.882	127.996	215.944			Ofanto CTRL vs Mixed UP	Ofanto Drought vs Mixed UP	Ofanto Heat Vs Mixed UP		Cappelli CTRL vs Heat UP				Cluster 04
TaAffx.6454.1.S1_at				4.9307	9.25871	6.58825	62.4276	29.3146	692.843	10.6587	342.267			Ofanto CTRL vs Mixed UP	Ofanto Drought vs Mixed UP	Ofanto Heat Vs Mixed UP		Cappelli CTRL vs Heat UP				Cluster 04
TaAffx.65843.1.S1_s_at	At5g62030	7e-06	diphthamide synthesis DPH2 family protein	208.622	250.402	183.2	327.502	209.709	414.824	246.771	456.874								Cappelli CTRL vs Mixed UP			Cluster 04
TaAffx.71479.1.S1_at	At5g12230	2e-24	expressed protein	71.2106	95.4017	63.5866	143.748	76.3386	236.255	80.4157	171.469			Ofanto CTRL vs Mixed UP	Ofanto Drought vs Mixed UP			Cappelli CTRL vs Heat UP				Cluster 04
TaAffx.7177.1.S1_x_at	At5g20950	3e-93	glycosyl hydrolase family 3 protein	50.1644	93.7372	45.2582	321.973	36.6687	755.298	37.9893	321.178				Ofanto Drought vs Mixed UP			Cappelli CTRL vs Heat UP				Cluster 04
TaAffx.734.1.S1_at	At1g54100	3e-47	aldehyde dehydrogenase, putative / antiquitin, putative	56.1241	79.4521	91.0213	294.39	74.3659	643.377	76.328	454.273			Ofanto CTRL vs Mixed UP				Cappelli CTRL vs Heat UP				Cluster 04
TaAffx.734.1.S1_x_at	At1g54100	3e-47	aldehyde dehydrogenase, putative / antiquitin, putative	49.4647	81.2555	87.1112	313.496	79.056	704.43	67.9927	575.112			Ofanto CTRL vs Mixed UP	Ofanto Drought vs Mixed UP	Ofanto Heat Vs Mixed UP		Cappelli CTRL vs Heat UP				Cluster 04
TaAffx.7807.1.S1_at	At5g47870	4e-13	expressed protein	70.0553	80.6227	64.7669	131.954	71.6269	168.788	77.6401	162.955				Ofanto Drought vs Mixed UP							Cluster 04
TaAffx.78514.1.S1_at				14.9167	19.297	13.0152	72.6877	11.5766	140.589	12.9868	83.6534			Ofanto CTRL vs Mixed UP	Ofanto Drought vs Mixed UP	Ofanto Heat Vs Mixed UP						Cluster 04
TaAffx.84733.1.S1_at				67.0453	103.345	86.7539	189.964	59.7439	290.023	72.6708	203.768			Ofanto CTRL vs Mixed UP	Ofanto Drought vs Mixed UP			Cappelli CTRL vs Heat UP				Cluster 04
TaAffx.85400.1.S1_at	At4g15930	9e-35	dynein light chain, putative	29.869	28.3671	24.6866	89.613	32.0614	189.216	21.0758	133.643			Ofanto CTRL vs Mixed UP	Ofanto Drought vs Mixed UP	Ofanto Heat Vs Mixed UP		Cappelli CTRL vs Heat UP				Cluster 04
TaAffx.85590.1.S1_at				42.9088	57.2692	36.0836	90.6181	43.1079	117.474	40.5417	156.468			Ofanto CTRL vs Mixed UP	Ofanto Drought vs Mixed UP			Cappelli CTRL vs Heat UP				Cluster 04
TaAffx.88201.1.A1_at	At2g23910	6e-15	cinnamoyl-CoA reductase-related	47.847	78.4085	73.941	148.112	50.0616	272.893	49.2323	328.339			Ofanto CTRL vs Mixed UP	Ofanto Drought vs Mixed UP							Cluster 04
TaAffx.92369.1.S1_at	At2g35680	2e-79	dual specificity protein phosphatase family protein	59.678	76.7028	66.4609	135.095	75.9839	168.338	96.9221	129.133			Ofanto CTRL vs Mixed UP	Ofanto Drought vs Mixed UP							Cluster 04
TaAffx.93041.1.S1_at	At1g61080	2e-07	proline-rich family protein	107.329	124.766	85.1214	182.388	108.575	220.366	127.74	216.881				Ofanto Drought vs Mixed UP			Cappelli CTRL vs Heat UP				Cluster 04
TaAffx.95414.1.S1_at	At5g65780	1e-84	branched-chain amino acid aminotransferase 5 / branched-chain amino acid transaminase 5 (BCAT5)	15.138	21.7062	24.7378	148.114	15.3015	756.833	13.9616	689.882			Ofanto CTRL vs Mixed UP	Ofanto Drought vs Mixed UP	Ofanto Heat Vs Mixed UP		Cappelli CTRL vs Heat UP				Cluster 04
TaAffx.9579.1.S1_at	At2g04740	3e-55	ankyrin repeat family protein	149.096	238.385	197.642	254.609	182.208	411.18	185.416	335.097							Cappelli CTRL vs Heat UP				Cluster 04
TaAffx.98086.1.A1_at	At5g09590	9e-21	heat shock protein 70 / HSP70 (HSC70-5)	72.8397	73.0932	64.4908	146.806	80.7283	177.872	80.1855	169.529			Ofanto CTRL vs Mixed UP	Ofanto Drought vs Mixed UP	Ofanto Heat Vs Mixed UP		Cappelli CTRL vs Heat UP				Cluster 04
Ta.10422.1.S1_at				33.406	51.306	45.4318	135.024	35.1044	71.0087	38.8941	56.0086				Ofanto Drought vs Mixed UP	Ofanto Heat Vs Mixed UP						Cluster 08
Ta.10635.1.A1_at	At4g23060	9e-08	calmodulin-binding family protein	30.7848	65.3087	32.327	156.529	22.0372	80.689	23.4873	64.553		Ofanto CTRL vs Heat UP	Ofanto CTRL vs Mixed UP	Ofanto Drought vs Mixed UP	Ofanto Heat Vs Mixed UP		Cappelli CTRL vs Heat UP				Cluster 08
Ta.10701.1.S1_at	At1g12680	9e-56	protein kinase family protein	205.714	264.837	251.865	1043.17	254.956	489.136	240.724	393.985			Ofanto CTRL vs Mixed UP	Ofanto Drought vs Mixed UP	Ofanto Heat Vs Mixed UP						Cluster 08
Ta.10799.1.S1_at	At5g15400	1e-107	U-box domain-containing protein	296.652	397.614	339.373	1781.91	282.223	627.658	301.865	522.79			Ofanto CTRL vs Mixed UP	Ofanto Drought vs Mixed UP	Ofanto Heat Vs Mixed UP						Cluster 08
Ta.10917.1.A1_at				12.7084	10.0616	8.99742	183.549	10.0416	45.888	11.62	45.7861			Ofanto CTRL vs Mixed UP	Ofanto Drought vs Mixed UP	Ofanto Heat Vs Mixed UP		Cappelli CTRL vs Heat UP	Cappelli CTRL vs Mixed UP			Cluster 08
Ta.10983.1.S1_a_at	At3g14750	4e-45	expressed protein	367.362	478.115	387.994	862.228	364.037	643.92	358.493	519.533			Ofanto CTRL vs Mixed UP	Ofanto Drought vs Mixed UP							Cluster 08
Ta.11200.1.S1_at	At4g08960	8e-23	phosphotyrosyl phosphatase activator (PTPA) family protein	288.042	477.641	299.274	1052.43	468.305	648.196	366.065	626.635			Ofanto CTRL vs Mixed UP	Ofanto Drought vs Mixed UP	Ofanto Heat Vs Mixed UP						Cluster 08
Ta.11206.2.S1_at	At2g41790	0.0001	peptidase M16 family protein / insulinase family protein	24.2885	29.5861	25.9412	137.818	27.8541	70.1424	26.682	72.714			Ofanto CTRL vs Mixed UP	Ofanto Drought vs Mixed UP	Ofanto Heat Vs Mixed UP			Cappelli CTRL vs Mixed UP	Cappelli Drought vs Mixed UP		Cluster 08
Ta.11412.1.A1_at				17.0424	23.6795	10.5635	201.79	12.417	50.6194	12.1948	31.0345			Ofanto CTRL vs Mixed UP	Ofanto Drought vs Mixed UP	Ofanto Heat Vs Mixed UP			Cappelli CTRL vs Mixed UP			Cluster 08
Ta.11451.2.A1_at				42.768	42.1495	49.049	200.229	47.2542	106.78	43.3303	79.5162			Ofanto CTRL vs Mixed UP	Ofanto Drought vs Mixed UP	Ofanto Heat Vs Mixed UP		Cappelli CTRL vs Heat UP				Cluster 08
Ta.11451.2.A1_x_at				35.0801	33.559	40.9081	120.423	37.2392	80.1576	33.1174	61.08			Ofanto CTRL vs Mixed UP	Ofanto Drought vs Mixed UP	Ofanto Heat Vs Mixed UP		Cappelli CTRL vs Heat UP				Cluster 08
Ta.11488.1.S1_s_at	At3g51550	2e-98	protein kinase family protein	157.39	253.008	285.504	592.397	188.187	435.393	183.321	359.176			Ofanto CTRL vs Mixed UP	Ofanto Drought vs Mixed UP	Ofanto Heat Vs Mixed UP						Cluster 08
Ta.11488.1.S1_x_at	At3g51550	2e-98	protein kinase family protein	77.1807	105.185	118.902	247.218	79.5444	188.333	82.6454	147.503			Ofanto CTRL vs Mixed UP	Ofanto Drought vs Mixed UP	Ofanto Heat Vs Mixed UP						Cluster 08
Ta.11492.1.A1_at	At3g27930	6e-29	expressed protein	11.0336	14.8926	13.369	125.684	18.5492	50.5616	20.5073	40.9144			Ofanto CTRL vs Mixed UP	Ofanto Drought vs Mixed UP	Ofanto Heat Vs Mixed UP						Cluster 08
Ta.11609.2.S1_a_at	At1g16360	5e-78	LEM3 (ligand-effect modulator 3) family protein / CDC50 family protein	364.951	578.114	411.915	1320.04	402.633	721.136	443.273	601.9			Ofanto CTRL vs Mixed UP	Ofanto Drought vs Mixed UP	Ofanto Heat Vs Mixed UP						Cluster 08
Ta.11724.1.S1_at	At2g03470	2e-10	myb family transcription factor / ELM2 domain-containing protein	182.604	287.805	171.904	688.263	175.234	292.565	200.606	324.558			Ofanto CTRL vs Mixed UP	Ofanto Drought vs Mixed UP	Ofanto Heat Vs Mixed UP						Cluster 08
Ta.12067.3.A1_at	At5g23530	1e-09	expressed protein	15.5452	19.9739	17.5714	319.834	13.4019	108.268	11.0649	45.406			Ofanto CTRL vs Mixed UP	Ofanto Drought vs Mixed UP	Ofanto Heat Vs Mixed UP		Cappelli CTRL vs Heat UP				Cluster 08
Ta.12067.3.A1_x_at	At5g23530	1e-09	expressed protein	11.7673	14.1217	13.6856	208.283	10.0756	69.4682	10.8863	29.3912			Ofanto CTRL vs Mixed UP	Ofanto Drought vs Mixed UP	Ofanto Heat Vs Mixed UP						Cluster 08
Ta.12181.2.S1_x_at	At1g52720	9e-14	expressed protein	22.499	45.1014	27.2098	229.156	22.3705	74.9171	24.3379	53.6328		Ofanto CTRL vs Heat UP									Cluster 08
Ta.12705.1.S1_at	At3g15180	1e-48	5115810|proteasome-related	48.8266	83.9427	80.8264	285.506	51.3442	133.344	58.6147	107.23			Ofanto CTRL vs Mixed UP	Ofanto Drought vs Mixed UP	Ofanto Heat Vs Mixed UP		Cappelli CTRL vs Heat UP				Cluster 08
Ta.1275.1.S1_at	At1g14340	1e-64	RNA recognition motif (RRM)-containing protein	278.942	344.851	339.768	619.653	338.629	446.442	339.529	369.089			Ofanto CTRL vs Mixed UP								Cluster 08
Ta.1276.1.A1_at				259.847	410.67	372.413	860.424	256.963	425.278	300.618	482.402			Ofanto CTRL vs Mixed UP	Ofanto Drought vs Mixed UP	Ofanto Heat Vs Mixed UP						Cluster 08
Ta.1318.2.S1_x_at	At3g12050	6e-14	Aha1 domain-containing protein	89.4232	134.558	119.252	377.502	108.578	262.983	85.4035	139.866			Ofanto CTRL vs Mixed UP	Ofanto Drought vs Mixed UP	Ofanto Heat Vs Mixed UP						Cluster 08
Ta.13181.2.S1_at	At5g25360	4e-13	expressed protein	43.5091	65.0587	41.6743	242.447	43.0252	128.772	48.864	97.1305			Ofanto CTRL vs Mixed UP	Ofanto Drought vs Mixed UP	Ofanto Heat Vs Mixed UP		Cappelli CTRL vs Heat UP	Cappelli CTRL vs Mixed UP			Cluster 08
Ta.13189.1.S1_at	At5g35330	2e-60	methyl-CpG-binding domain-containing protein	646.269	749.139	618.798	1308.67	678.088	1021.25	667.299	836.847			Ofanto CTRL vs Mixed UP	Ofanto Drought vs Mixed UP							Cluster 08
Ta.13208.1.S1_a_at	At3g11960	3e-54	cleavage and polyadenylation specificity factor (CPSF) A subunit C-terminal domain-containing protein	115.271	150.45	126.365	240.601	146.277	184.243	149.636	179.993			Ofanto CTRL vs Mixed UP								Cluster 08
Ta.13214.1.S1_at				320.892	406.885	299.854	5336.19	311.049	3262.48	298.301	2028.57			Ofanto CTRL vs Mixed UP	Ofanto Drought vs Mixed UP	Ofanto Heat Vs Mixed UP		Cappelli CTRL vs Heat UP				Cluster 08
Ta.13277.1.A1_at	At1g01260	0.0001	basic helix-loop-helix (bHLH) family protein	15.7119	20.9603	23.3993	104.607	20.1752	54.8651	29.9546	58.7126			Ofanto CTRL vs Mixed UP	Ofanto Drought vs Mixed UP	Ofanto Heat Vs Mixed UP						Cluster 08
Ta.13728.1.S1_at	At4g12640	2e-09	RNA recognition motif (RRM)-containing protein	126.347	232.629	125.914	426.032	106.563	257.218	139.005	277.609			Ofanto CTRL vs Mixed UP	Ofanto Drought vs Mixed UP			Cappelli CTRL vs Heat UP	Cappelli CTRL vs Mixed UP			Cluster 08
Ta.13756.2.S1_a_at	At4g03120	2e-48	proline-rich family protein	248.3	337.922	279.837	754.619	254.153	497.378	250.437	380.982			Ofanto CTRL vs Mixed UP	Ofanto Drought vs Mixed UP	Ofanto Heat Vs Mixed UP						Cluster 08
Ta.14025.1.S1_at	At4g01000	2e-24	ubiquitin family protein	128.047	225.247	139.891	499.911	168.306	277.597	171.184	256.947			Ofanto CTRL vs Mixed UP	Ofanto Drought vs Mixed UP	Ofanto Heat Vs Mixed UP						Cluster 08
Ta.14478.2.S1_x_at	At4g13010	2e-87	oxidoreductase, zinc-binding dehydrogenase family protein	230.455	250.798	200.603	641.198	198.37	393.019	161.325	322.079			Ofanto CTRL vs Mixed UP	Ofanto Drought vs Mixed UP	Ofanto Heat Vs Mixed UP						Cluster 08
Ta.14558.1.S1_at	At1g70290	1e-146	trehalose-6-phosphate synthase, putative	481.756	750.472	623.236	2239.81	323.695	1376.26	380.612	1274.54			Ofanto CTRL vs Mixed UP	Ofanto Drought vs Mixed UP	Ofanto Heat Vs Mixed UP		Cappelli CTRL vs Heat UP				Cluster 08
Ta.14561.1.S1_at	At3g51550	1e-29	protein kinase family protein	159.638	269.219	268.386	618.426	174.809	439.559	164.969	417.562			Ofanto CTRL vs Mixed UP	Ofanto Drought vs Mixed UP	Ofanto Heat Vs Mixed UP		Cappelli CTRL vs Heat UP	Cappelli CTRL vs Mixed UP	Cappelli Drought vs Mixed UP		Cluster 08
Ta.14561.2.S1_a_at	At3g51550	1e-111	protein kinase family protein	72.9168	151.013	127.418	337.828	89.8579	218.543	82.7944	184.416		Ofanto CTRL vs Heat UP	Ofanto CTRL vs Mixed UP	Ofanto Drought vs Mixed UP	Ofanto Heat Vs Mixed UP			Cappelli CTRL vs Mixed UP	Cappelli Drought vs Mixed UP		Cluster 08
Ta.15956.1.S1_at	At1g77620	0.0001	expressed protein	93.2193	84.1983	85.0291	303.99	75.7248	200.44	91.4269	130.288			Ofanto CTRL vs Mixed UP	Ofanto Drought vs Mixed UP	Ofanto Heat Vs Mixed UP						Cluster 08
Ta.16026.1.A1_at				23.1766	27.6161	25.1081	118.073	24.5253	45.8773	29.0602	49.0325			Ofanto CTRL vs Mixed UP	Ofanto Drought vs Mixed UP	Ofanto Heat Vs Mixed UP						Cluster 08
Ta.16107.2.S1_at	At4g31160	4e-15	transducin family protein / WD-40 repeat family protein	40.32	61.8131	52.7033	125.103	50.1291	84.3523	47.445	75.4362			Ofanto CTRL vs Mixed UP		Ofanto Heat Vs Mixed UP						Cluster 08
Ta.16218.1.A1_a_at	At3g25290	8e-69	auxin-responsive family protein	271.207	231.098	280.059	848.743	239.83	571.411	266.367	390.976			Ofanto CTRL vs Mixed UP	Ofanto Drought vs Mixed UP	Ofanto Heat Vs Mixed UP		Cappelli CTRL vs Heat UP				Cluster 08
Ta.17187.1.S1_at				57.9787	63.1915	59.7984	141.757	55.7419	69.9568	55.3264	76.6194			Ofanto CTRL vs Mixed UP	Ofanto Drought vs Mixed UP	Ofanto Heat Vs Mixed UP						Cluster 08
Ta.17875.1.S1_at				73.8253	103.042	95.5981	183.945	93.0277	142.742	91.1747	114.647			Ofanto CTRL vs Mixed UP								Cluster 08
Ta.1810.1.S1_at	At3g12490	3e-23	cysteine protease inhibitor, putative / cystatin, putative	1957.86	2639.76	1916.67	4272.31	2240.35	3274.57	1839.61	2542.22			Ofanto CTRL vs Mixed UP	Ofanto Drought vs Mixed UP							Cluster 08
Ta.19103.1.S1_at	At2g28060	3e-29	protein kinase-related	183.437	246.644	200.392	477.922	177.891	275.51	197.976	320.622			Ofanto CTRL vs Mixed UP	Ofanto Drought vs Mixed UP							Cluster 08
Ta.19103.1.S1_x_at	At2g28060	3e-29	protein kinase-related	176.115	290.125	199.89	478.203	175.722	302.32	206.991	332.929			Ofanto CTRL vs Mixed UP	Ofanto Drought vs Mixed UP							Cluster 08
Ta.19289.1.S1_at				76.649	83.0073	74.8877	154.234	72.8862	86.5194	74.1204	102.294			Ofanto CTRL vs Mixed UP	Ofanto Drought vs Mixed UP							Cluster 08
Ta.19530.1.A1_a_at	At5g42220	1e-26	ubiquitin family protein	113.469	125.838	112.461	433.618	145.662	240.974	144.623	192.215			Ofanto CTRL vs Mixed UP	Ofanto Drought vs Mixed UP	Ofanto Heat Vs Mixed UP						Cluster 08
Ta.19530.1.A1_at	At5g42220	1e-11	ubiquitin family protein	158.833	131.475	136.265	548.978	162.121	307.88	155.402	248.254			Ofanto CTRL vs Mixed UP	Ofanto Drought vs Mixed UP	Ofanto Heat Vs Mixed UP						Cluster 08
Ta.19542.1.S1_at				32.3186	53.1162	39.424	146.521	53.8562	68.5418	44.4491	71.8779			Ofanto CTRL vs Mixed UP	Ofanto Drought vs Mixed UP	Ofanto Heat Vs Mixed UP						Cluster 08
Ta.19822.1.A1_at	At1g10430	5e-34	serine/threonine protein phosphatase PP2A-1 catalytic subunit (PP2A1)	216.335	275.041	237.029	512.45	211.808	286.353	222.431	286.108			Ofanto CTRL vs Mixed UP	Ofanto Drought vs Mixed UP							Cluster 08
Ta.20152.1.S1_at	At1g19310	3e-52	zinc finger (C3HC4-type RING finger) family protein	406.729	482.002	427.058	1932.54	389.067	757.204	341.053	638.807			Ofanto CTRL vs Mixed UP	Ofanto Drought vs Mixed UP	Ofanto Heat Vs Mixed UP						Cluster 08
Ta.20649.3.S1_x_at	At4g17770	5e-34	glycosyl transferase family 20 protein / trehalose-phosphatase family protein	80.1726	107.522	89.927	317.307	58.3726	127.334	70.6985	118.801			Ofanto CTRL vs Mixed UP	Ofanto Drought vs Mixed UP	Ofanto Heat Vs Mixed UP						Cluster 08
Ta.20684.1.S1_at	At5g10430	3e-14	arabinogalactan-protein (AGP4)	22.8866	50.5294	30.2693	187.509	51.5964	76.668	40.667	88.5614			Ofanto CTRL vs Mixed UP	Ofanto Drought vs Mixed UP	Ofanto Heat Vs Mixed UP						Cluster 08
Ta.20696.3.S1_x_at	At1g31810	1e-10	formin homology 2 domain-containing protein / FH2 domain-containing protein	16.0333	36.7404	22.7082	243.784	27.2762	100.482	24.1729	68.0643		Ofanto CTRL vs Heat UP	Ofanto CTRL vs Mixed UP	Ofanto Drought vs Mixed UP	Ofanto Heat Vs Mixed UP		Cappelli CTRL vs Heat UP				Cluster 08
Ta.20847.1.S1_at	At4g25570	1e-39	cytochrome B561 family protein	2226.11	2805.52	3135.27	5935.07	2519.46	3662.84	2912.59	4050.57			Ofanto CTRL vs Mixed UP		Ofanto Heat Vs Mixed UP						Cluster 08
Ta.21083.1.A1_at	At1g29820	1e-66	expressed protein	166.386	178.947	158.791	362.213	158.554	298.182	161.294	243.889			Ofanto CTRL vs Mixed UP	Ofanto Drought vs Mixed UP	Ofanto Heat Vs Mixed UP						Cluster 08
Ta.21235.2.A1_at	At3g58730	8e-39	vacuolar ATP synthase subunit D (VATD) / V-ATPase D subunit / vacuolar proton pump D subunit (VATPD)	225.036	257.098	256.724	476.534	228.437	397.022	276.227	376.686			Ofanto CTRL vs Mixed UP								Cluster 08
Ta.21657.1.S1_at	At5g48545	3e-51	histidine triad family protein / HIT family protein	630.664	985.222	655.058	1634.11	609.13	1093.6	677.387	1043.13			Ofanto CTRL vs Mixed UP	Ofanto Drought vs Mixed UP							Cluster 08
Ta.217.1.S1_x_at	At5g56010	0	heat shock protein, putative	413.368	711.912	333.058	3661.08	604.272	1302.33	548.43	1522.97			Ofanto CTRL vs Mixed UP	Ofanto Drought vs Mixed UP	Ofanto Heat Vs Mixed UP		Cappelli CTRL vs Heat UP	Cappelli CTRL vs Mixed UP	Cappelli Drought vs Mixed UP		Cluster 08
Ta.21705.1.S1_at				187.041	177.236	163.116	611.939	185.95	464.556	190.226	312.865			Ofanto CTRL vs Mixed UP	Ofanto Drought vs Mixed UP	Ofanto Heat Vs Mixed UP		Cappelli CTRL vs Heat UP				Cluster 08
Ta.21750.1.S1_x_at				56.4298	59.1622	63.007	1231.73	44.7478	349.404	39.3323	384.031			Ofanto CTRL vs Mixed UP	Ofanto Drought vs Mixed UP	Ofanto Heat Vs Mixed UP						Cluster 08
Ta.21785.1.S1_at				79.4756	97.8329	69.68	176.92	70.5939	133.102	65.579	123.398			Ofanto CTRL vs Mixed UP	Ofanto Drought vs Mixed UP							Cluster 08
Ta.22174.1.S1_x_at	At4g13340	8e-10	leucine-rich repeat family protein / extensin family protein	337.948	559.085	541.762	1651.59	359.684	1075.65	342.066	1210.85			Ofanto CTRL vs Mixed UP	Ofanto Drought vs Mixed UP	Ofanto Heat Vs Mixed UP		Cappelli CTRL vs Heat UP	Cappelli CTRL vs Mixed UP	Cappelli Drought vs Mixed UP		Cluster 08
Ta.22567.1.S1_a_at	At1g11360	3e-65	universal stress protein (USP) family protein	152.445	231.149	176.621	934.702	195.093	469.725	204.143	404.767			Ofanto CTRL vs Mixed UP	Ofanto Drought vs Mixed UP				Cappelli CTRL vs Mixed UP			Cluster 08
Ta.22567.2.S1_x_at	At1g11360	9e-35	universal stress protein (USP) family protein	507.734	661.342	551.41	1943.91	629.583	1193.74	644.787	1084.35			Ofanto CTRL vs Mixed UP	Ofanto Drought vs Mixed UP	Ofanto Heat Vs Mixed UP						Cluster 08
Ta.2262.1.S1_at	At5g48385	2e-68	expressed protein	434.366	842.587	481.919	1534.36	462.905	862.224	451.198	762.217			Ofanto CTRL vs Mixed UP	Ofanto Drought vs Mixed UP							Cluster 08
Ta.22842.1.S1_at	At1g17530	1e-46	mitochondrial import inner membrane translocase subunit Tim17/Tim22/Tim23 family protein	36.5979	47.5645	36.9732	176.87	34.4226	150.232	38.9611	87.9993			Ofanto CTRL vs Mixed UP	Ofanto Drought vs Mixed UP	Ofanto Heat Vs Mixed UP		Cappelli CTRL vs Heat UP	Cappelli CTRL vs Mixed UP	Cappelli Drought vs Mixed UP		Cluster 08
Ta.23045.1.S1_x_at	At5g01740	6e-28	expressed protein	213.473	347.46	283.195	905.525	221.31	428.944	196.184	563.115			Ofanto CTRL vs Mixed UP	Ofanto Drought vs Mixed UP	Ofanto Heat Vs Mixed UP						Cluster 08
Ta.24120.2.S1_at	At5g47120	9e-93	Bax inhibitor-1 putative / BI-1 putative	520.472	649.547	569.013	4495.63	701.438	2099.44	602.503	1308.64			Ofanto CTRL vs Mixed UP	Ofanto Drought vs Mixed UP	Ofanto Heat Vs Mixed UP						Cluster 08
Ta.24293.1.A1_at				22.2743	36.0716	30.2319	146.302	25.005	55.5238	26.4316	61.1953			Ofanto CTRL vs Mixed UP	Ofanto Drought vs Mixed UP				Cappelli CTRL vs Mixed UP	Cappelli Drought vs Mixed UP		Cluster 08
Ta.24586.1.S1_at	At5g63120	8e-37	ethylene-responsive DEAD box RNA helicase, putative (RH30)	462.7	579.07	495.471	1409.7	510.465	1145.02	433.497	881.212			Ofanto CTRL vs Mixed UP	Ofanto Drought vs Mixed UP							Cluster 08
Ta.24586.2.S1_a_at	At5g63120	3e-85	ethylene-responsive DEAD box RNA helicase, putative (RH30)	489.875	658.645	578.289	1380.2	554.406	1037.05	566.989	766.111			Ofanto CTRL vs Mixed UP	Ofanto Drought vs Mixed UP	Ofanto Heat Vs Mixed UP						Cluster 08
Ta.24737.1.S1_x_at	At4g13340	5e-09	leucine-rich repeat family protein / extensin family protein	203.232	246.466	285.805	676.897	175.857	398.719	179.27	401.297			Ofanto CTRL vs Mixed UP	Ofanto Drought vs Mixed UP	Ofanto Heat Vs Mixed UP		Cappelli CTRL vs Heat UP				Cluster 08
Ta.25334.1.A1_at	At1g06410	2e-39	glycosyl transferase family 20 protein / trehalose-phosphatase family protein	28.3224	99.0607	79.3263	434.858	69.8966	179.955	82.5933	126.007	CTRL vs Drought UP	Ofanto CTRL vs Heat UP	Ofanto CTRL vs Mixed UP	Ofanto Drought vs Mixed UP	Ofanto Heat Vs Mixed UP		Cappelli CTRL vs Heat UP				Cluster 08
Ta.25778.1.S1_at				35.1584	47.7371	43.3045	241.78	29.6156	110.639	41.7373	106.631			Ofanto CTRL vs Mixed UP	Ofanto Drought vs Mixed UP	Ofanto Heat Vs Mixed UP						Cluster 08
Ta.26290.1.A1_at				11.472	11.1727	11.7299	120.38	10.1087	41.6493	8.96923	16.4767			Ofanto CTRL vs Mixed UP	Ofanto Drought vs Mixed UP	Ofanto Heat Vs Mixed UP		Cappelli CTRL vs Heat UP				Cluster 08
Ta.2665.1.S1_at	At1g45976	3e-54	expressed protein	219.8	267.413	236.966	541.497	289.931	470.692	244.146	355.777			Ofanto CTRL vs Mixed UP	Ofanto Drought vs Mixed UP	Ofanto Heat Vs Mixed UP						Cluster 08
Ta.26905.1.S1_at	At1g75210	3e-52	5' nucleotidase family protein	86.3783	115.62	150.631	361.546	109.657	201.852	99.4266	164.542			Ofanto CTRL vs Mixed UP	Ofanto Drought vs Mixed UP	Ofanto Heat Vs Mixed UP						Cluster 08
Ta.26979.1.S1_a_at				156.268	161.796	134.467	343.089	145.737	218.686	164.735	236.676			Ofanto CTRL vs Mixed UP	Ofanto Drought vs Mixed UP	Ofanto Heat Vs Mixed UP						Cluster 08
Ta.27050.1.S1_at	At5g52065	2e-36	hypothetical protein	47.7216	53.1619	43.6306	127.516	57.9291	87.7348	60.6667	79.0343			Ofanto CTRL vs Mixed UP	Ofanto Drought vs Mixed UP	Ofanto Heat Vs Mixed UP						Cluster 08
Ta.2733.1.A1_at				77.6615	79.175	77.5468	192.085	72.3267	111.113	86.9387	111.528			Ofanto CTRL vs Mixed UP	Ofanto Drought vs Mixed UP	Ofanto Heat Vs Mixed UP						Cluster 08
Ta.27700.1.S1_at	At4g15880	1e-26	Ulp1 protease family protein	55.8754	85.3493	66.9901	127.638	60.9579	86.4134	71.4954	87.5712			Ofanto CTRL vs Mixed UP								Cluster 08
Ta.27980.1.A1_at	At5g25060	1e-34	RNA recognition motif (RRM)-containing protein	144.349	160.941	123.236	312.152	109.381	197.006	135.394	178.173			Ofanto CTRL vs Mixed UP	Ofanto Drought vs Mixed UP							Cluster 08
Ta.28185.1.S1_at	At2g01100	3e-40	expressed protein	89.0351	212.161	131.885	550.019	102.454	229.403	130.43	214.306		Ofanto CTRL vs Heat UP	Ofanto CTRL vs Mixed UP	Ofanto Drought vs Mixed UP	Ofanto Heat Vs Mixed UP		Cappelli CTRL vs Heat UP				Cluster 08
Ta.28185.1.S1_x_at	At2g01100	3e-40	expressed protein	97.3938	204.651	129.343	553.913	107.413	229.729	142.961	197.708		Ofanto CTRL vs Heat UP	Ofanto CTRL vs Mixed UP	Ofanto Drought vs Mixed UP	Ofanto Heat Vs Mixed UP						Cluster 08
Ta.28185.2.S1_x_at	At2g01100	7e-40	expressed protein	82.7687	223.054	146.059	600.247	101.945	254.289	135.355	213.709		Ofanto CTRL vs Heat UP	Ofanto CTRL vs Mixed UP	Ofanto Drought vs Mixed UP	Ofanto Heat Vs Mixed UP		Cappelli CTRL vs Heat UP				Cluster 08
Ta.28185.3.S1_at	At2g01100	1e-32	expressed protein	33.9175	111.324	61.0107	307.46	50.6654	140.919	63.6998	102.297		Ofanto CTRL vs Heat UP	Ofanto CTRL vs Mixed UP	Ofanto Drought vs Mixed UP	Ofanto Heat Vs Mixed UP		Cappelli CTRL vs Heat UP				Cluster 08
Ta.28185.3.S1_x_at	At2g01100	1e-32	expressed protein	49.1609	109.953	68.1626	280.701	54.6109	128.237	63.4168	90.6713		Ofanto CTRL vs Heat UP	Ofanto CTRL vs Mixed UP	Ofanto Drought vs Mixed UP	Ofanto Heat Vs Mixed UP						Cluster 08
Ta.28289.1.S1_a_at				5.46929	12.599	5.27948	326.099	6.17987	68.142	6.65706	22.4928			Ofanto CTRL vs Mixed UP	Ofanto Drought vs Mixed UP	Ofanto Heat Vs Mixed UP		Cappelli CTRL vs Heat UP				Cluster 08
Ta.28289.1.S1_x_at				9.80813	16.1903	7.45247	183.103	7.91954	46.0295	9.54192	22.0802			Ofanto CTRL vs Mixed UP	Ofanto Drought vs Mixed UP	Ofanto Heat Vs Mixed UP		Cappelli CTRL vs Heat UP				Cluster 08
Ta.28591.1.S1_a_at	At1g17720	3e-96	serine/threonine protein phosphatase 2A (PP2A) 55 kDa regulatory subunit B	157.595	203.056	159.185	323.584	181.881	252.836	172.74	218.316			Ofanto CTRL vs Mixed UP	Ofanto Drought vs Mixed UP							Cluster 08
Ta.28690.1.S1_at	At1g03070	7e-85	expressed protein	135.143	165.811	129.003	536.506	148.328	309.616	168.788	256.044			Ofanto CTRL vs Mixed UP	Ofanto Drought vs Mixed UP	Ofanto Heat Vs Mixed UP		Cappelli CTRL vs Heat UP				Cluster 08
Ta.28702.1.S1_at	At5g53400	4e-79	nuclear movement family protein	341.97	516.188	387.267	1295.63	502.225	785.244	384.697	690.603			Ofanto CTRL vs Mixed UP	Ofanto Drought vs Mixed UP	Ofanto Heat Vs Mixed UP						Cluster 08
Ta.2888.1.S1_at	At5g10730	3e-75	expressed protein	574.347	873.28	778.583	1786.04	649.958	1069.55	643.646	992.832			Ofanto CTRL vs Mixed UP	Ofanto Drought vs Mixed UP	Ofanto Heat Vs Mixed UP						Cluster 08
Ta.2948.1.S1_at	At3g07565	5e-72	expressed protein	297.213	342.594	288.406	686.324	288.224	409.096	326.637	390.775			Ofanto CTRL vs Mixed UP	Ofanto Drought vs Mixed UP	Ofanto Heat Vs Mixed UP						Cluster 08
Ta.3013.1.A1_at	At4g35420	6e-69	dihydroflavonol 4-reductase family / dihydrokaempferol 4-reductase family	15.0488	26.0967	15.7743	141.373	14.2461	51.2098	19.1321	59.2699			Ofanto CTRL vs Mixed UP	Ofanto Drought vs Mixed UP	Ofanto Heat Vs Mixed UP		Cappelli CTRL vs Heat UP				Cluster 08
Ta.3043.3.A1_at				131.236	176.347	101.129	996.985	88.9701	680.986	97.5671	486.717			Ofanto CTRL vs Mixed UP	Ofanto Drought vs Mixed UP	Ofanto Heat Vs Mixed UP		Cappelli CTRL vs Heat UP	Cappelli CTRL vs Mixed UP	Cappelli Drought vs Mixed UP		Cluster 08
Ta.30632.1.S1_at				377.046	450.537	319.292	1304.47	309.404	879.438	326.826	834.924			Ofanto CTRL vs Mixed UP	Ofanto Drought vs Mixed UP	Ofanto Heat Vs Mixed UP		Cappelli CTRL vs Heat UP	Cappelli CTRL vs Mixed UP	Cappelli Drought vs Mixed UP		Cluster 08
Ta.3703.2.S1_s_at	At2g46950	4e-44	cytochrome P450 family protein	28.9302	55.368	33.3066	212.722	29.8837	55.9701	27.1733	87.1123			Ofanto CTRL vs Mixed UP	Ofanto Drought vs Mixed UP	Ofanto Heat Vs Mixed UP						Cluster 08
Ta.3861.1.S1_at	At2g22560	0.0001	kinase interacting protein-related	65.9306	74.5399	53.9958	328.963	52.5602	170.93	64.893	150.792			Ofanto CTRL vs Mixed UP	Ofanto Drought vs Mixed UP	Ofanto Heat Vs Mixed UP		Cappelli CTRL vs Heat UP	Cappelli CTRL vs Mixed UP			Cluster 08
Ta.3861.1.S1_x_at	At2g22560	0.0001	kinase interacting protein-related	57.9668	53.9092	52.5932	282.92	46.641	130.173	57.5275	131.813			Ofanto CTRL vs Mixed UP	Ofanto Drought vs Mixed UP	Ofanto Heat Vs Mixed UP		Cappelli CTRL vs Heat UP	Cappelli CTRL vs Mixed UP	Cappelli Drought vs Mixed UP		Cluster 08
Ta.3876.1.A1_at	At2g20900	6e-76	diacylglycerol kinase, putative	53.444	69.4716	66.0951	250.427	55.4169	107.136	61.7911	120.757			Ofanto CTRL vs Mixed UP								Cluster 08
Ta.3998.1.S1_at	At3g12130	1e-44	KH domain-containing protein / zinc finger (CCCH type) family protein	70.824	76.5157	70.6508	155.979	60.7247	102.439	69.937	78.7304			Ofanto CTRL vs Mixed UP	Ofanto Drought vs Mixed UP	Ofanto Heat Vs Mixed UP						Cluster 08
Ta.4063.1.S1_at				24.4334	25.7466	17.8459	941.529	18.2414	225.962	20.1313	108.562			Ofanto CTRL vs Mixed UP	Ofanto Drought vs Mixed UP	Ofanto Heat Vs Mixed UP		Cappelli CTRL vs Heat UP				Cluster 08
Ta.4063.3.S1_at				79.4219	74.32	66.0924	428.097	58.204	141.639	64.8185	101.135			Ofanto CTRL vs Mixed UP	Ofanto Drought vs Mixed UP	Ofanto Heat Vs Mixed UP						Cluster 08
Ta.4063.3.S1_x_at				38.794	32.3395	32.2759	273.325	27.9929	73.3484	27.0508	48.1685			Ofanto CTRL vs Mixed UP	Ofanto Drought vs Mixed UP	Ofanto Heat Vs Mixed UP		Cappelli CTRL vs Heat UP				Cluster 08
Ta.4300.1.S1_at	At2g02370	3e-52	expressed protein	33.5714	46.9163	43.8926	121.41	41.887	67.8197	43.2465	54.5525			Ofanto CTRL vs Mixed UP	Ofanto Drought vs Mixed UP	Ofanto Heat Vs Mixed UP						Cluster 08
Ta.4300.3.S1_at	At2g02370	9e-26	expressed protein	48.0238	85.7468	69.4497	304.14	80.8545	144.962	71.2899	93.7866			Ofanto CTRL vs Mixed UP	Ofanto Drought vs Mixed UP	Ofanto Heat Vs Mixed UP						Cluster 08
Ta.4787.1.S1_at	At1g67580	1e-118	protein kinase family protein	253.656	363.737	268.807	728.496	290.871	401.85	294.645	416.437			Ofanto CTRL vs Mixed UP	Ofanto Drought vs Mixed UP							Cluster 08
Ta.502.1.S1_a_at	At4g33985	7e-23	expressed protein	129.967	238.444	152.917	969.378	120.632	266.004	148.92	355.317			Ofanto CTRL vs Mixed UP	Ofanto Drought vs Mixed UP	Ofanto Heat Vs Mixed UP			Cappelli CTRL vs Mixed UP	Cappelli Drought vs Mixed UP		Cluster 08
Ta.502.2.S1_x_at				140.861	250.217	165.041	958.776	121.437	298.176	146.068	360.947			Ofanto CTRL vs Mixed UP	Ofanto Drought vs Mixed UP	Ofanto Heat Vs Mixed UP		Cappelli CTRL vs Heat UP	Cappelli CTRL vs Mixed UP	Cappelli Drought vs Mixed UP		Cluster 08
Ta.5059.1.S1_a_at	At5g25560	1e-103	zinc finger (C3HC4-type RING finger) family protein	693.333	1054	879.32	3238.38	807.736	2569.58	587.891	1940.09			Ofanto CTRL vs Mixed UP	Ofanto Drought vs Mixed UP	Ofanto Heat Vs Mixed UP		Cappelli CTRL vs Heat UP	Cappelli CTRL vs Mixed UP	Cappelli Drought vs Mixed UP		Cluster 08
Ta.5059.1.S1_at	At5g25560	1e-103	zinc finger (C3HC4-type RING finger) family protein	54.0191	89.4176	70.3529	623.611	47.0943	241.22	51.1078	194.441			Ofanto CTRL vs Mixed UP	Ofanto Drought vs Mixed UP	Ofanto Heat Vs Mixed UP		Cappelli CTRL vs Heat UP	Cappelli CTRL vs Mixed UP	Cappelli Drought vs Mixed UP		Cluster 08
Ta.5059.1.S1_x_at	At5g25560	1e-103	zinc finger (C3HC4-type RING finger) family protein	99.004	157.116	120.57	784.946	94.3017	369.043	86.1189	305.12			Ofanto CTRL vs Mixed UP	Ofanto Drought vs Mixed UP	Ofanto Heat Vs Mixed UP		Cappelli CTRL vs Heat UP	Cappelli CTRL vs Mixed UP			Cluster 08
Ta.5059.2.S1_x_at				626.272	949.191	740.946	2490.4	641.918	1686.16	469.006	1440.33			Ofanto CTRL vs Mixed UP	Ofanto Drought vs Mixed UP	Ofanto Heat Vs Mixed UP		Cappelli CTRL vs Heat UP	Cappelli CTRL vs Mixed UP	Cappelli Drought vs Mixed UP		Cluster 08
Ta.5125.3.S1_at				129.717	167.94	151.513	306.632	157.876	199.754	155.932	173.131			Ofanto CTRL vs Mixed UP	Ofanto Drought vs Mixed UP							Cluster 08
Ta.5229.1.S1_at				106.197	151.165	138.792	219.545	127.546	169.488	143.239	155.648			Ofanto CTRL vs Mixed UP								Cluster 08
Ta.5414.2.S1_a_at	At5g64610	1e-109	histone acetyltransferase, putative	67.8419	209.795	111.649	593.186	133.357	337.33	123.571	215.119		Ofanto CTRL vs Heat UP	Ofanto CTRL vs Mixed UP	Ofanto Drought vs Mixed UP	Ofanto Heat Vs Mixed UP		Cappelli CTRL vs Heat UP				Cluster 08
Ta.5469.2.S1_at	At4g11385	0.0001	hypothetical protein	2960.58	4551	2914.97	9445.66	4095.13	5630.6	3822.83	5283.39			Ofanto CTRL vs Mixed UP	Ofanto Drought vs Mixed UP	Ofanto Heat Vs Mixed UP						Cluster 08
Ta.5559.1.S1_at	At5g27990	1e-22	expressed protein	458.5	788.482	535.873	1426.7	492.338	1000.89	526.45	772.799			Ofanto CTRL vs Mixed UP	Ofanto Drought vs Mixed UP			Cappelli CTRL vs Heat UP				Cluster 08
Ta.5614.1.A1_at	At4g10080	2e-22	expressed protein	283.221	298.522	261.682	926.246	260.47	542.511	232.295	425			Ofanto CTRL vs Mixed UP	Ofanto Drought vs Mixed UP	Ofanto Heat Vs Mixed UP						Cluster 08
Ta.5614.2.S1_at	At2g29210	1e-05	splicing factor PWI domain-containing protein	86.0488	161.77	118.372	558.76	114.132	284.703	92.4014	169.635			Ofanto CTRL vs Mixed UP	Ofanto Drought vs Mixed UP	Ofanto Heat Vs Mixed UP		Cappelli CTRL vs Heat UP				Cluster 08
Ta.5818.2.S1_a_at	At1g27650	4e-88	U2 snRNP auxiliary factor small subunit, putative	130.004	320.534	170.827	628.257	140.574	389.451	148.385	293.413		Ofanto CTRL vs Heat UP	Ofanto CTRL vs Mixed UP	Ofanto Drought vs Mixed UP							Cluster 08
Ta.5818.3.S1_at	At5g42820	2e-26	U2 snRNP auxiliary factor small subunit, putative	66.1646	128.776	92.9775	381.194	73.157	209.426	85.6508	173.277			Ofanto CTRL vs Mixed UP	Ofanto Drought vs Mixed UP	Ofanto Heat Vs Mixed UP						Cluster 08
Ta.5828.2.S1_a_at	At4g10110	9e-14	RNA recognition motif (RRM)-containing protein	54.1579	93.7009	78.959	245.777	93.5601	164.735	96.1633	137.36			Ofanto CTRL vs Mixed UP	Ofanto Drought vs Mixed UP	Ofanto Heat Vs Mixed UP						Cluster 08
Ta.5894.2.A1_a_at	At4g19950	1e-48	expressed protein	244.015	261.148	222.642	470.861	246.589	324.474	248.746	336.832				Ofanto Drought vs Mixed UP							Cluster 08
Ta.5925.1.S1_at				54.2708	72.7467	62.1929	158.677	38.9441	94.1946	49.4267	99.4806			Ofanto CTRL vs Mixed UP	Ofanto Drought vs Mixed UP	Ofanto Heat Vs Mixed UP						Cluster 08
Ta.6000.3.S1_a_at	At5g53000	8e-78	protein phosphatase 2A-associated 46 kDa protein / PP2A regulatory subunit (TAP46)	72.4326	90.1221	80.9794	266.62	106.793	206.301	90.5053	143.087			Ofanto CTRL vs Mixed UP	Ofanto Drought vs Mixed UP	Ofanto Heat Vs Mixed UP						Cluster 08
Ta.6106.1.S1_at	At2g32070	5e-65	CCR4-NOT transcription complex protein, putative	392.91	719.054	676.945	1604.62	551.035	830.613	601.037	923.63			Ofanto CTRL vs Mixed UP	Ofanto Drought vs Mixed UP	Ofanto Heat Vs Mixed UP						Cluster 08
Ta.6112.1.S1_at	At3g27030	6e-26	expressed protein	65.179	252.235	120.872	1360.54	78.5931	409.096	89.7147	249.671		Ofanto CTRL vs Heat UP	Ofanto CTRL vs Mixed UP	Ofanto Drought vs Mixed UP	Ofanto Heat Vs Mixed UP		Cappelli CTRL vs Heat UP				Cluster 08
Ta.6129.1.S1_at	At5g39510	5e-66	vesicle transport v-SNARE 11 (VTI11) / vesicle soluble NSF attachment protein receptor VTI1a (VTI1A)	616.568	894.436	714.675	1721.78	831.074	1209.42	782.201	1019.93			Ofanto CTRL vs Mixed UP	Ofanto Drought vs Mixed UP							Cluster 08
Ta.6146.1.S1_at	At2g18340	9e-24	late embryogenesis abundant domain-containing protein / LEA domain-containing protein	6.59037	6.20137	7.00038	118.24	10.0017	58.3089	7.73686	28.7033			Ofanto CTRL vs Mixed UP	Ofanto Drought vs Mixed UP	Ofanto Heat Vs Mixed UP						Cluster 08
Ta.6377.1.S1_at				258.005	272.948	235.987	502.91	231.265	331.743	221.831	310.239				Ofanto Drought vs Mixed UP							Cluster 08
Ta.6443.3.A1_a_at	At2g40950	2e-37	bZIP transcription factor family protein	75.2824	153.637	90.1766	515.77	142.656	243.731	132.529	213.146		Ofanto CTRL vs Heat UP	Ofanto CTRL vs Mixed UP	Ofanto Drought vs Mixed UP	Ofanto Heat Vs Mixed UP						Cluster 08
Ta.6692.3.S1_a_at	At4g36960	2e-74	RNA recognition motif (RRM)-containing protein	192.455	353.535	218.256	640.833	247.436	427.094	278.192	350.106			Ofanto CTRL vs Mixed UP	Ofanto Drought vs Mixed UP							Cluster 08
Ta.6692.3.S1_x_at	At4g36960	4e-44	RNA recognition motif (RRM)-containing protein	165.439	299.105	197.867	539.547	222.296	367.365	228.519	276.072			Ofanto CTRL vs Mixed UP	Ofanto Drought vs Mixed UP							Cluster 08
Ta.6820.2.S1_a_at	At2g38280	2e-23	AMP deaminase, putative / myoadenylate deaminase, putative	270.914	344.566	343.691	967.946	330.402	752.717	366.505	781.547			Ofanto CTRL vs Mixed UP	Ofanto Drought vs Mixed UP	Ofanto Heat Vs Mixed UP						Cluster 08
Ta.7088.1.S1_at	At5g06370	2e-73	NC domain-containing protein	278.812	397.042	381.259	950.522	417.536	594.096	384.788	505.008			Ofanto CTRL vs Mixed UP	Ofanto Drought vs Mixed UP	Ofanto Heat Vs Mixed UP						Cluster 08
Ta.7368.1.S1_at	At3g19430	0.0001	late embryogenesis abundant protein-related / LEA protein-related	126.787	215.771	159.101	351.011	169.428	225.875	168.738	198.876			Ofanto CTRL vs Mixed UP	Ofanto Drought vs Mixed UP							Cluster 08
Ta.7631.1.S1_at	At2g32070	2e-90	CCR4-NOT transcription complex protein, putative	178.977	342.268	212.502	671.623	156.124	450.209	162.713	325.407			Ofanto CTRL vs Mixed UP	Ofanto Drought vs Mixed UP			Cappelli CTRL vs Heat UP	Cappelli CTRL vs Mixed UP			Cluster 08
Ta.7697.1.S1_at	At5g24890	9e-19	expressed protein	133.894	169.59	122.33	654.378	102.848	192.215	114.317	231.663			Ofanto CTRL vs Mixed UP	Ofanto Drought vs Mixed UP	Ofanto Heat Vs Mixed UP						Cluster 08
Ta.7755.1.A1_at	At1g08970	4e-27	CCAAT-box binding transcription factor Hap5a, putative	149.921	238.246	150.431	403.416	147.776	266.082	154.01	242.767			Ofanto CTRL vs Mixed UP	Ofanto Drought vs Mixed UP							Cluster 08
Ta.7783.1.S1_at	At5g45400	5e-31	replication protein, putative	153.151	185.211	125.699	714.968	117.955	494.078	128.95	330.716			Ofanto CTRL vs Mixed UP	Ofanto Drought vs Mixed UP	Ofanto Heat Vs Mixed UP						Cluster 08
Ta.8124.1.S1_at	At5g65620	1e-11	peptidase M3 family protein / thimet oligopeptidase family protein	40.1825	53.8803	56.0918	131.226	43.5458	66.5809	54.3357	61.5006			Ofanto CTRL vs Mixed UP	Ofanto Drought vs Mixed UP	Ofanto Heat Vs Mixed UP						Cluster 08
Ta.8384.1.S1_at	At4g29380	3e-50	protein kinase family protein / WD-40 repeat family protein	181.574	247.429	182.012	400.041	215.863	284.631	201.572	305.609			Ofanto CTRL vs Mixed UP	Ofanto Drought vs Mixed UP							Cluster 08
Ta.8410.1.A1_at	At1g71180	1e-18	6-phosphogluconate dehydrogenase NAD-binding domain-containing protein	47.2828	75.4959	62.6792	362.108	41.9912	171.322	42.3566	121.774			Ofanto CTRL vs Mixed UP	Ofanto Drought vs Mixed UP	Ofanto Heat Vs Mixed UP		Cappelli CTRL vs Heat UP				Cluster 08
Ta.9113.1.S1_at	At3g59940	4e-49	kelch repeat-containing F-box family protein	23.6965	34.7638	24.5385	146.986	21.3587	70.1369	20.345	62.2536			Ofanto CTRL vs Mixed UP	Ofanto Drought vs Mixed UP	Ofanto Heat Vs Mixed UP						Cluster 08
Ta.9356.1.S1_at	At5g13910	3e-19	AP2/EREBP-like transcription factor LEAFY PETIOLE, putative	741.514	918.254	863.803	1715.6	946.899	1345.96	882.854	1387.05			Ofanto CTRL vs Mixed UP								Cluster 08
Ta.9389.1.S1_at	At2g21820	9e-17	expressed protein	8.42247	15.9233	15.8127	1777.23	10.474	891.861	11.4473	669.258			Ofanto CTRL vs Mixed UP	Ofanto Drought vs Mixed UP	Ofanto Heat Vs Mixed UP		Cappelli CTRL vs Heat UP				Cluster 08
Ta.9389.1.S1_x_at	At2g21820	9e-17	expressed protein	10.7047	23.3817	20.9692	1064.37	16.0613	542.463	14.613	330.192			Ofanto CTRL vs Mixed UP	Ofanto Drought vs Mixed UP	Ofanto Heat Vs Mixed UP		Cappelli CTRL vs Heat UP				Cluster 08
Ta.9653.1.S1_at	At5g10490	2e-43	mechanosensitive ion channel domain-containing protein / MS ion channel domain-containing protein	194.363	222.233	184.986	391.469	209.408	307.956	201.167	292.447			Ofanto CTRL vs Mixed UP	Ofanto Drought vs Mixed UP							Cluster 08
Ta.9672.1.S1_at	At1g33420	0.0001	PHD finger family protein	68.1828	127.827	78.824	919.006	55.1155	292.148	60.9743	193.746			Ofanto CTRL vs Mixed UP	Ofanto Drought vs Mixed UP	Ofanto Heat Vs Mixed UP						Cluster 08
Ta.9868.1.A1_at				199.934	237.069	175.121	932.597	215.41	509.801	248.042	493.076			Ofanto CTRL vs Mixed UP	Ofanto Drought vs Mixed UP	Ofanto Heat Vs Mixed UP		Cappelli CTRL vs Heat UP	Cappelli CTRL vs Mixed UP			Cluster 08
Ta.9868.2.S1_at	At3g06560	1e-51	poly (A) polymerase family protein	17.2135	40.7236	33.4135	162.711	30.9488	70.8921	34.0884	57.7836		Ofanto CTRL vs Heat UP	Ofanto CTRL vs Mixed UP	Ofanto Drought vs Mixed UP	Ofanto Heat Vs Mixed UP		Cappelli CTRL vs Heat UP				Cluster 08
Ta.9880.1.S1_at				61.2341	74.492	51.7345	260.581	50.6151	163.664	59.132	135.178			Ofanto CTRL vs Mixed UP	Ofanto Drought vs Mixed UP	Ofanto Heat Vs Mixed UP		Cappelli CTRL vs Heat UP				Cluster 08
TaAffx.100458.1.S1_at	At4g35000	1e-23	L-ascorbate peroxidase 3 (APX3)	13.4455	23.1658	13.0233	261.907	11.1934	144.721	10.528	55.9525			Ofanto CTRL vs Mixed UP	Ofanto Drought vs Mixed UP	Ofanto Heat Vs Mixed UP		Cappelli CTRL vs Heat UP				Cluster 08
TaAffx.104904.1.S1_x_at	At5g22920	1e-17	zinc finger (C3HC4-type RING finger) family protein	182.978	321.919	226.472	653.948	207.802	441.299	170.85	376.371			Ofanto CTRL vs Mixed UP	Ofanto Drought vs Mixed UP	Ofanto Heat Vs Mixed UP				Cappelli Drought vs Mixed UP		Cluster 08
TaAffx.105519.1.S1_at	At2g26150	5e-54	heat shock transcription factor family protein	35.2975	46.358	36.164	187.368	39.042	89.339	43.3564	75.4336			Ofanto CTRL vs Mixed UP	Ofanto Drought vs Mixed UP	Ofanto Heat Vs Mixed UP						Cluster 08
TaAffx.111259.1.S1_at				41.409	117.263	68.1423	401.858	58.7972	142.962	53.7819	134.056		Ofanto CTRL vs Heat UP	Ofanto CTRL vs Mixed UP	Ofanto Drought vs Mixed UP	Ofanto Heat Vs Mixed UP			Cappelli CTRL vs Mixed UP	Cappelli Drought vs Mixed UP		Cluster 08
TaAffx.113824.1.S1_at	At5g47120	5e-11	Bax inhibitor-1 putative / BI-1 putative	148.591	345.636	250.35	3241.78	299.902	1105.09	218.846	412		Ofanto CTRL vs Heat UP	Ofanto CTRL vs Mixed UP	Ofanto Drought vs Mixed UP	Ofanto Heat Vs Mixed UP		Cappelli CTRL vs Heat UP				Cluster 08
TaAffx.114120.1.S1_at				64.4649	85.2669	77.1871	404.97	91.3033	189.254	105.676	188.902			Ofanto CTRL vs Mixed UP	Ofanto Drought vs Mixed UP	Ofanto Heat Vs Mixed UP		Cappelli CTRL vs Heat UP				Cluster 08
TaAffx.115258.1.S1_at	At2g24640	1e-08	ubiquitin carboxyl-terminal hydrolase family protein / zinc finger (MYND type) family protein	39.7027	52.8889	43.8402	142.023	54.5058	89.7419	52.7936	82.1237			Ofanto CTRL vs Mixed UP	Ofanto Drought vs Mixed UP	Ofanto Heat Vs Mixed UP						Cluster 08
TaAffx.117145.1.S1_at	At5g46730	6e-17	glycine-rich protein	37.0809	39.0859	28.3593	201.601	28.9962	67.2764	34.6986	47.0465			Ofanto CTRL vs Mixed UP	Ofanto Drought vs Mixed UP	Ofanto Heat Vs Mixed UP		Cappelli CTRL vs Heat UP				Cluster 08
TaAffx.118165.1.S1_at				85.3758	118.523	74.2077	591.379	63.9842	281.719	82.8718	227.444			Ofanto CTRL vs Mixed UP	Ofanto Drought vs Mixed UP	Ofanto Heat Vs Mixed UP		Cappelli CTRL vs Heat UP				Cluster 08
TaAffx.12036.1.S1_at				45.7348	127.73	66.4784	338.772	42.7998	149.877	68.6381	168.014		Ofanto CTRL vs Heat UP	Ofanto CTRL vs Mixed UP	Ofanto Drought vs Mixed UP			Cappelli CTRL vs Heat UP	Cappelli CTRL vs Mixed UP			Cluster 08
TaAffx.121734.1.S1_at				14.115	17.5298	14.8847	370.091	13.1896	154.595	12.0532	77.66			Ofanto CTRL vs Mixed UP	Ofanto Drought vs Mixed UP	Ofanto Heat Vs Mixed UP		Cappelli CTRL vs Heat UP				Cluster 08
TaAffx.122407.1.S1_at	At1g04910	2e-21	expressed protein	46.0432	70.0548	65.9932	174.792	54.7571	103.48	62.6198	104.568			Ofanto CTRL vs Mixed UP	Ofanto Drought vs Mixed UP	Ofanto Heat Vs Mixed UP						Cluster 08
TaAffx.128418.79.S1_at				34.1017	85.7246	27.4334	280.164	28.8961	100.967	28.8052	82.1184		Ofanto CTRL vs Heat UP	Ofanto CTRL vs Mixed UP	Ofanto Drought vs Mixed UP	Ofanto Heat Vs Mixed UP		Cappelli CTRL vs Heat UP	Cappelli CTRL vs Mixed UP	Cappelli Drought vs Mixed UP		Cluster 08
TaAffx.128896.8.A1_at	At2g44065	3e-27	ribosomal protein L2 family protein	1914.18	2021.89	2026.15	11660.5	2533.46	6512.42	2872.55	5505.58			Ofanto CTRL vs Mixed UP	Ofanto Drought vs Mixed UP	Ofanto Heat Vs Mixed UP						Cluster 08
TaAffx.131442.1.S1_s_at				105.489	317.893	125.199	1280	105.532	408.63	141.926	578.807			Ofanto CTRL vs Mixed UP	Ofanto Drought vs Mixed UP			Cappelli CTRL vs Heat UP	Cappelli CTRL vs Mixed UP			Cluster 08
TaAffx.133249.1.A1_at				173.339	198.86	173.719	1968.45	121.994	708.681	146.513	419.433			Ofanto CTRL vs Mixed UP	Ofanto Drought vs Mixed UP	Ofanto Heat Vs Mixed UP						Cluster 08
TaAffx.16699.1.S1_at	At3g29170	1e-25	expressed protein	99.3563	136.212	109.906	235.679	91.1896	176.889	116.741	149.28			Ofanto CTRL vs Mixed UP	Ofanto Drought vs Mixed UP							Cluster 08
TaAffx.1838.1.S1_at	At5g02500	2e-77	heat shock cognate 70 kDa protein 1 (HSC70-1) (HSP70-1)	131.773	238.49	111.6	2221.97	88.1462	1176.01	95.9703	619.444			Ofanto CTRL vs Mixed UP	Ofanto Drought vs Mixed UP	Ofanto Heat Vs Mixed UP		Cappelli CTRL vs Heat UP				Cluster 08
TaAffx.20414.1.S1_at	At5g17440	2e-47	LUC7 N_terminus domain-containing protein	16.0749	32.8627	19.967	127.462	19.4668	54.1421	21.1084	50.8185		Ofanto CTRL vs Heat UP	Ofanto CTRL vs Mixed UP	Ofanto Drought vs Mixed UP	Ofanto Heat Vs Mixed UP		Cappelli CTRL vs Heat UP	Cappelli CTRL vs Mixed UP			Cluster 08
TaAffx.22049.1.S1_at	At4g11570	4e-26	haloacid dehalogenase-like hydrolase family protein	1336.09	1828.61	1308.16	3971.66	1693.31	1953.89	1213.79	2055.39			Ofanto CTRL vs Mixed UP	Ofanto Drought vs Mixed UP	Ofanto Heat Vs Mixed UP						Cluster 08
TaAffx.24125.1.S1_at				42.8039	67.8767	40.5343	141.582	56.449	91.261	55.1693	69.4354			Ofanto CTRL vs Mixed UP	Ofanto Drought vs Mixed UP	Ofanto Heat Vs Mixed UP						Cluster 08
TaAffx.24576.1.S1_at				14.2099	35.1541	33.4333	833.134	24.3661	194.464	25.0368	82.1537	CTRL vs Drought UP		Ofanto CTRL vs Mixed UP	Ofanto Drought vs Mixed UP	Ofanto Heat Vs Mixed UP		Cappelli CTRL vs Heat UP				Cluster 08
TaAffx.2580.1.A1_at				16.033	16.6966	9.59985	890.866	14.083	191.657	13.9349	136.056			Ofanto CTRL vs Mixed UP	Ofanto Drought vs Mixed UP	Ofanto Heat Vs Mixed UP		Cappelli CTRL vs Heat UP				Cluster 08
TaAffx.28159.1.S1_at	At1g55520	4e-64	transcription initiation factor IID-2 (TFIID-2) / TATA-box factor 2 / TATA sequence-binding protein 2 (TBP2)	98.2673	148.091	100.325	301.462	77.8765	204.23	89.0292	189.843			Ofanto CTRL vs Mixed UP	Ofanto Drought vs Mixed UP	Ofanto Heat Vs Mixed UP		Cappelli CTRL vs Heat UP	Cappelli CTRL vs Mixed UP	Cappelli Drought vs Mixed UP		Cluster 08
TaAffx.31768.1.S1_at	At3g10770	2e-08	expressed protein	44.5849	70.637	44.9026	139.021	39.5297	75.6078	42.4223	82.4504			Ofanto CTRL vs Mixed UP	Ofanto Drought vs Mixed UP				Cappelli CTRL vs Mixed UP			Cluster 08
TaAffx.31948.1.S1_at	At3g04740	8e-42	expressed protein (SWP1)	42.3526	68.1895	52.3128	111.998	48.9107	71.2632	55.9377	74.3433			Ofanto CTRL vs Mixed UP	Ofanto Drought vs Mixed UP							Cluster 08
TaAffx.33265.1.S1_at	At5g13170	7e-62	nodulin MtN3 family protein	18.2886	28.0835	26.597	660.261	11.3408	226.48	12.1166	233.179			Ofanto CTRL vs Mixed UP	Ofanto Drought vs Mixed UP	Ofanto Heat Vs Mixed UP		Cappelli CTRL vs Heat UP				Cluster 08
TaAffx.33970.1.S1_at	At5g66010	2e-46	heterogeneous nuclear ribonucleoprotein, putative / hnRNP, putative	215.712	202.257	232.985	605.464	229.42	440.527	242.607	357.286			Ofanto CTRL vs Mixed UP	Ofanto Drought vs Mixed UP	Ofanto Heat Vs Mixed UP						Cluster 08
TaAffx.36748.1.S1_at				23.842	76.7852	25.9051	382.219	19.6273	161.039	19.9804	94.516			Ofanto CTRL vs Mixed UP	Ofanto Drought vs Mixed UP	Ofanto Heat Vs Mixed UP		Cappelli CTRL vs Heat UP				Cluster 08
TaAffx.43325.1.A1_at				696.946	1077.36	723.238	1721.29	908.77	1258.6	813.25	1056.24			Ofanto CTRL vs Mixed UP	Ofanto Drought vs Mixed UP							Cluster 08
TaAffx.44057.2.S1_at				16.2178	16.7193	25.0472	135.738	17.6805	62.0636	14.6004	30.5313			Ofanto CTRL vs Mixed UP	Ofanto Drought vs Mixed UP	Ofanto Heat Vs Mixed UP						Cluster 08
TaAffx.44057.2.S1_x_at				14.3063	17.6513	21.7552	144.87	16.2044	56.6865	13.7173	22.8283			Ofanto CTRL vs Mixed UP	Ofanto Drought vs Mixed UP	Ofanto Heat Vs Mixed UP						Cluster 08
TaAffx.45258.1.A1_at	At1g76180	7e-11	dehydrin (ERD14)	151.546	177.252	174.282	414.227	176.643	319.14	147.497	263.296			Ofanto CTRL vs Mixed UP		Ofanto Heat Vs Mixed UP						Cluster 08
TaAffx.48514.1.S1_s_at				22.4325	45.781	25.5221	230.373	17.1148	115.594	17.2422	76.1744			Ofanto CTRL vs Mixed UP	Ofanto Drought vs Mixed UP			Cappelli CTRL vs Heat UP				Cluster 08
TaAffx.51013.1.S1_at	At3g48800	3e-22	sterile alpha motif (SAM) domain-containing protein	36.6948	58.925	44.3765	141.829	33.1285	75.6996	39.2069	64.9754			Ofanto CTRL vs Mixed UP	Ofanto Drought vs Mixed UP	Ofanto Heat Vs Mixed UP		Cappelli CTRL vs Heat UP				Cluster 08
TaAffx.53029.1.S1_at				6.71061	7.4352	6.74922	144.034	6.69482	51.5457	6.54543	15.2661			Ofanto CTRL vs Mixed UP	Ofanto Drought vs Mixed UP	Ofanto Heat Vs Mixed UP						Cluster 08
TaAffx.53371.1.S1_at	At5g16080	3e-09	expressed protein	39.3597	88.9696	55.8666	452.516	84.9333	135.572	28.2859	121.852		Ofanto CTRL vs Heat UP	Ofanto CTRL vs Mixed UP	Ofanto Drought vs Mixed UP	Ofanto Heat Vs Mixed UP	Cappelli CTRL vs Drought DOWN			Cappelli Drought vs Mixed UP		Cluster 08
TaAffx.53414.1.S1_at	At5g48330	1e-22	regulator of chromosome condensation (RCC1) family protein	34.5772	71.7907	34.8544	151.365	37.0919	77.1762	34.0287	60.1075			Ofanto CTRL vs Mixed UP	Ofanto Drought vs Mixed UP	Ofanto Heat Vs Mixed UP		Cappelli CTRL vs Heat UP				Cluster 08
TaAffx.54899.1.S1_at	At5g38900	7e-66	DSBA oxidoreductase family protein	32.287	52.4754	63.731	134.307	44.3549	89.3432	48.7578	72.206			Ofanto CTRL vs Mixed UP	Ofanto Drought vs Mixed UP	Ofanto Heat Vs Mixed UP		Cappelli CTRL vs Heat UP				Cluster 08
TaAffx.60976.1.S1_at	At1g08650	4e-38	phosphoenolpyruvate carboxylase kinase	266.037	343.67	282.867	711.605	228.963	450.352	252.461	515.407			Ofanto CTRL vs Mixed UP	Ofanto Drought vs Mixed UP	Ofanto Heat Vs Mixed UP			Cappelli CTRL vs Mixed UP	Cappelli Drought vs Mixed UP		Cluster 08
TaAffx.61268.1.A1_at	At5g02290	1e-16	protein kinase, putative	77.1715	94.2694	70.1956	157.765	90.8959	118.771	82.0963	121.476			Ofanto CTRL vs Mixed UP	Ofanto Drought vs Mixed UP							Cluster 08
TaAffx.64196.1.S1_at				63.9658	135.058	77.7583	2015.28	184.7	559.214	155.294	353.906			Ofanto CTRL vs Mixed UP	Ofanto Drought vs Mixed UP	Ofanto Heat Vs Mixed UP		Cappelli CTRL vs Heat UP				Cluster 08
TaAffx.64211.1.A1_at				128.272	193.463	146.347	611.76	111.749	327.219	144.11	287.147			Ofanto CTRL vs Mixed UP	Ofanto Drought vs Mixed UP	Ofanto Heat Vs Mixed UP		Cappelli CTRL vs Heat UP	Cappelli CTRL vs Mixed UP			Cluster 08
TaAffx.65825.2.S1_at				215.285	250.366	254.608	750.47	288.385	546.908	287.8	426.182			Ofanto CTRL vs Mixed UP	Ofanto Drought vs Mixed UP	Ofanto Heat Vs Mixed UP						Cluster 08
TaAffx.66742.1.S1_at	At2g29210	2e-07	splicing factor PWI domain-containing protein	31.5509	46.5149	35.5182	145.191	40.2848	85.0328	37.4118	42.5373			Ofanto CTRL vs Mixed UP	Ofanto Drought vs Mixed UP	Ofanto Heat Vs Mixed UP		Cappelli CTRL vs Heat UP				Cluster 08
TaAffx.67846.1.A1_at				7.38787	8.81175	7.9975	133.287	9.31632	30.7867	7.3783	25.2125			Ofanto CTRL vs Mixed UP	Ofanto Drought vs Mixed UP	Ofanto Heat Vs Mixed UP						Cluster 08
TaAffx.70703.1.S1_at				21.1601	76.4966	21.5066	297.49	14.3313	90.1027	18.287	89.3258		Ofanto CTRL vs Heat UP	Ofanto CTRL vs Mixed UP	Ofanto Drought vs Mixed UP	Ofanto Heat Vs Mixed UP		Cappelli CTRL vs Heat UP	Cappelli CTRL vs Mixed UP	Cappelli Drought vs Mixed UP		Cluster 08
TaAffx.78474.1.S1_at	At5g22030	6e-33	ubiquitin-specific protease 8, putative (UBP8)	45.2119	58.1192	58.0587	116.465	44.265	100.87	51.1643	78.0615			Ofanto CTRL vs Mixed UP	Ofanto Drought vs Mixed UP	Ofanto Heat Vs Mixed UP		Cappelli CTRL vs Heat UP				Cluster 08
TaAffx.78782.1.S1_at				37.2539	35.1271	40.6624	175.422	39.9264	117.206	42.3464	97.5335			Ofanto CTRL vs Mixed UP	Ofanto Drought vs Mixed UP	Ofanto Heat Vs Mixed UP		Cappelli CTRL vs Heat UP				Cluster 08
TaAffx.79023.1.S1_at				25.0782	29.5384	28.8692	191.635	32.6725	83.315	31.0996	39.9854			Ofanto CTRL vs Mixed UP	Ofanto Drought vs Mixed UP	Ofanto Heat Vs Mixed UP						Cluster 08
TaAffx.7979.1.S1_at	At3g09880	8e-22	serine/threonine protein phosphatase 2A (PP2A) regulatory subunit B' (B'beta)	89.6139	81.9222	77.72	193.125	79.3236	142.965	79.7784	122.852			Ofanto CTRL vs Mixed UP	Ofanto Drought vs Mixed UP	Ofanto Heat Vs Mixed UP						Cluster 08
TaAffx.82957.1.S1_at	At3g01990	5e-39	ACT domain-containing protein (ACR6)	55.1237	90.7989	74.0772	310.811	80.6009	232.244	67.638	119.271			Ofanto CTRL vs Mixed UP	Ofanto Drought vs Mixed UP	Ofanto Heat Vs Mixed UP		Cappelli CTRL vs Heat UP				Cluster 08
TaAffx.83625.1.A1_at				232.39	252.532	218.523	622.941	219.938	457.243	251.06	351.271			Ofanto CTRL vs Mixed UP	Ofanto Drought vs Mixed UP	Ofanto Heat Vs Mixed UP						Cluster 08
TaAffx.86837.3.S1_at	At5g53060	1e-11	KH domain-containing protein	74.453	125.376	93.4462	212.13	86.125	140.833	86.2905	108.297			Ofanto CTRL vs Mixed UP	Ofanto Drought vs Mixed UP							Cluster 08
TaAffx.87238.1.S1_at				45.2338	56.8007	72.5665	567.697	40.5275	149.461	29.7869	86.9425			Ofanto CTRL vs Mixed UP	Ofanto Drought vs Mixed UP	Ofanto Heat Vs Mixed UP		Cappelli CTRL vs Heat UP		Cappelli Drought vs Mixed UP		Cluster 08
TaAffx.89886.1.S1_s_at				113.752	118.11	112.898	260.169	106.517	176.501	99.7915	161.189			Ofanto CTRL vs Mixed UP	Ofanto Drought vs Mixed UP	Ofanto Heat Vs Mixed UP						Cluster 08
TaAffx.93984.2.S1_at				19.8637	51.2312	27.7563	117.625	30.5017	61.8336	28.9006	51.237		Ofanto CTRL vs Heat UP	Ofanto CTRL vs Mixed UP	Ofanto Drought vs Mixed UP	Ofanto Heat Vs Mixed UP		Cappelli CTRL vs Heat UP				Cluster 08
TaAffx.97935.1.S1_at	At5g63380	1e-52	4-coumarate--CoA ligase family protein / 4-coumaroyl-CoA synthase family protein	156.599	255.791	179.768	487.155	141.077	347.295	149.888	280.312			Ofanto CTRL vs Mixed UP	Ofanto Drought vs Mixed UP			Cappelli CTRL vs Heat UP				Cluster 08
Ta.1046.1.S1_at	At1g67600	9e-54	expressed protein	282.689	462.618	456.686	1178.17	603.747	1035.13	511.572	941.677			Ofanto CTRL vs Mixed UP	Ofanto Drought vs Mixed UP	Ofanto Heat Vs Mixed UP						Cluster 10
Ta.10739.1.A1_at				38.2651	48.9223	42.6028	85.5108	72.1734	115.852	71.0859	88.5637				Ofanto Drought vs Mixed UP							Cluster 10
Ta.11169.1.S1_at				36.2888	125.505	39.8058	247.212	107.438	206.537	119.337	232.348		Ofanto CTRL vs Heat UP	Ofanto CTRL vs Mixed UP	Ofanto Drought vs Mixed UP							Cluster 10
Ta.11647.3.S1_a_at	At1g10170	2e-10	NF-X1 type zinc finger family protein	165.261	280.021	148.408	552.757	280.709	648.226	286.349	603.595			Ofanto CTRL vs Mixed UP	Ofanto Drought vs Mixed UP			Cappelli CTRL vs Heat UP		Cappelli Drought vs Mixed UP		Cluster 10
Ta.11849.1.S1_at	At5g17300	3e-26	myb family transcription factor	36.0705	359.193	38.7351	1540.65	248.788	872.452	260.989	771.695		Ofanto CTRL vs Heat UP	Ofanto CTRL vs Mixed UP	Ofanto Drought vs Mixed UP							Cluster 10
Ta.11914.1.S1_a_at	At2g21620	9e-72	universal stress protein (USP) family protein / responsive to dessication protein (RD2)	117.04	236.647	133.758	641.464	318.963	790.468	233.966	602.753		Ofanto CTRL vs Heat UP	Ofanto CTRL vs Mixed UP	Ofanto Drought vs Mixed UP	Ofanto Heat Vs Mixed UP		Cappelli CTRL vs Heat UP				Cluster 10
Ta.12668.1.A1_at	At5g58350	4e-08	protein kinase family protein	492.106	610.23	468.378	1096.18	724.62	1029.77	657.675	1010.1			Ofanto CTRL vs Mixed UP	Ofanto Drought vs Mixed UP							Cluster 10
Ta.12709.1.S1_at				138.941	254.408	173.169	453.954	352.491	719.136	340.953	591.245			Ofanto CTRL vs Mixed UP	Ofanto Drought vs Mixed UP							Cluster 10
Ta.12731.1.A1_s_at	At5g62550	0.0001	expressed protein	30.2373	93.2297	59.4565	242.824	101.779	351.754	78.1966	174.94		Ofanto CTRL vs Heat UP	Ofanto CTRL vs Mixed UP	Ofanto Drought vs Mixed UP			Cappelli CTRL vs Heat UP				Cluster 10
Ta.13175.2.A1_a_at	At3g62770	4e-78	transport protein-related	372.368	592.211	531.764	903.59	595.657	878.341	543.59	888.055			Ofanto CTRL vs Mixed UP								Cluster 10
Ta.13337.1.S1_at	At5g57540	1e-25	xyloglucan:xyloglucosyl transferase, putative / xyloglucan endotransglycosylase, putative / endo-xyloglucan tr	24.5159	199.241	25.908	1057.15	549.678	9497.75	144.054	6631.97		Ofanto CTRL vs Heat UP	Ofanto CTRL vs Mixed UP	Ofanto Drought vs Mixed UP			Cappelli CTRL vs Heat UP				Cluster 10
Ta.13371.1.S1_at	At1g16610	8e-09	arginine/serine-rich protein, putative (SR45)	171.053	510.105	382.232	2311.74	2494.19	4881.52	1241.96	3082.22	CTRL vs Drought UP	Ofanto CTRL vs Heat UP	Ofanto CTRL vs Mixed UP	Ofanto Drought vs Mixed UP	Ofanto Heat Vs Mixed UP						Cluster 10
Ta.13371.1.S1_x_at	At1g16610	8e-09	arginine/serine-rich protein, putative (SR45)	110.574	355.392	240.485	1511.1	1664.71	3177.89	804.793	1915.64	CTRL vs Drought UP	Ofanto CTRL vs Heat UP	Ofanto CTRL vs Mixed UP	Ofanto Drought vs Mixed UP	Ofanto Heat Vs Mixed UP						Cluster 10
Ta.13371.2.S1_x_at	At1g16610	8e-09	arginine/serine-rich protein, putative (SR45)	78.4259	218.585	144.745	932.192	1072.71	2261.42	548.294	1167.32		Ofanto CTRL vs Heat UP	Ofanto CTRL vs Mixed UP	Ofanto Drought vs Mixed UP	Ofanto Heat Vs Mixed UP						Cluster 10
Ta.13462.2.S1_a_at	At4g26270	1e-108	phosphofructokinase family protein	190.575	293.406	224.229	431.836	438.346	741.565	283.471	575.739			Ofanto CTRL vs Mixed UP								Cluster 10
Ta.13627.1.S1_at	At4g17730	5e-81	syntaxin 23 (SYP23) / PEP12-like protein	233.461	416.568	332.618	517.23	406.232	556.307	343.356	458.313			Ofanto CTRL vs Mixed UP								Cluster 10
Ta.13721.1.S1_s_at	At3g22845	6e-77	emp24/gp25L/p24 protein-related	700.313	968.196	821.215	1547.62	1334.63	1629.48	1168.63	1359.07			Ofanto CTRL vs Mixed UP								Cluster 10
Ta.13721.1.S1_x_at	At3g22845	6e-77	emp24/gp25L/p24 protein-related	782.6	1010.34	982.109	1819.28	1464.66	1896.41	1242.51	1476.64			Ofanto CTRL vs Mixed UP								Cluster 10
Ta.13721.2.S1_x_at	At3g22845	2e-20	emp24/gp25L/p24 protein-related	587.568	857.761	756.252	1372.16	1109.04	1375.87	964.863	1125.69			Ofanto CTRL vs Mixed UP								Cluster 10
Ta.14334.1.S1_at	At3g01380	7e-72	phosphatidylinositolglycan class N (PIG-N) family protein	106.692	185.266	102.359	259.846	192.282	384.028	174.25	329.321			Ofanto CTRL vs Mixed UP	Ofanto Drought vs Mixed UP							Cluster 10
Ta.14404.1.S1_x_at	At2g36930	7e-42	zinc finger (C2H2 type) family protein	562.424	1205.97	749.167	1444.29	910.793	1499.08	964.281	1287.9		Ofanto CTRL vs Heat UP	Ofanto CTRL vs Mixed UP								Cluster 10
Ta.14543.1.S1_a_at	At2g01720	1e-102	ribophorin I family protein	392.553	674.263	499.117	1406.12	1014.23	1606.23	872.289	1084.33			Ofanto CTRL vs Mixed UP	Ofanto Drought vs Mixed UP	Ofanto Heat Vs Mixed UP						Cluster 10
Ta.14543.1.S1_x_at	At2g01720	1e-102	ribophorin I family protein	410.91	687.667	467.693	1264.95	805.267	1344.22	759.239	907.632			Ofanto CTRL vs Mixed UP	Ofanto Drought vs Mixed UP							Cluster 10
Ta.14543.3.S1_x_at	At2g01720	1e-36	ribophorin I family protein	517.809	894.852	561.048	1460.59	983.015	1608.62	888.565	1072.82			Ofanto CTRL vs Mixed UP	Ofanto Drought vs Mixed UP							Cluster 10
Ta.14551.1.S1_at	At1g48160	4e-41	signal recognition particle 19 kDa protein, putative / SRP19, putative	233.024	338.196	235.628	488.142	341.952	503.711	335.591	420.64			Ofanto CTRL vs Mixed UP	Ofanto Drought vs Mixed UP							Cluster 10
Ta.1764.1.S1_at	At5g10560	2e-82	glycosyl hydrolase family 3 protein	355.804	749.186	494.349	1185.39	678.282	1236.96	694.345	803.903		Ofanto CTRL vs Heat UP	Ofanto CTRL vs Mixed UP	Ofanto Drought vs Mixed UP							Cluster 10
Ta.18642.1.A1_at	At5g01830	6e-10	armadillo/beta-catenin repeat family protein / U-box domain-containing protein	64.4373	113.511	94.8762	245.897	131.552	204.3	125.93	236.033			Ofanto CTRL vs Mixed UP	Ofanto Drought vs Mixed UP	Ofanto Heat Vs Mixed UP						Cluster 10
Ta.20778.1.A1_s_at	At5g35080	5e-45	expressed protein	456.167	730.879	524.907	912.181	831.869	1144.09	854.036	881.888			Ofanto CTRL vs Mixed UP								Cluster 10
Ta.21101.1.S1_at	At1g75510	2e-66	transcription initiation factor IIF beta subunit (TFIIF-beta) family protein	315.465	446.053	343.259	663.284	448.479	705.916	490.913	611.517			Ofanto CTRL vs Mixed UP								Cluster 10
Ta.21151.1.S1_at	At5g53050	5e-55	hydrolase, alpha/beta fold family protein	159.653	238.24	245.071	585.039	276.443	614.154	265.218	462.229			Ofanto CTRL vs Mixed UP	Ofanto Drought vs Mixed UP	Ofanto Heat Vs Mixed UP		Cappelli CTRL vs Heat UP				Cluster 10
Ta.21339.1.A1_at	At1g21370	2e-28	expressed protein	129.241	238.508	185.923	261.042	241.238	334.28	219.796	284.188			Ofanto CTRL vs Mixed UP								Cluster 10
Ta.21420.1.S1_a_at	At4g14160	4e-48	transport protein, putative	147.404	204.549	144.44	412.721	267.294	481.148	230.371	427.764			Ofanto CTRL vs Mixed UP	Ofanto Drought vs Mixed UP	Ofanto Heat Vs Mixed UP						Cluster 10
Ta.21438.1.A1_at	At3g26310	2e-37	cytochrome P450 family protein	15.4359	127.376	57.8133	1355.69	1278.16	3632.44	469.47	2145.63		Ofanto CTRL vs Heat UP	Ofanto CTRL vs Mixed UP	Ofanto Drought vs Mixed UP	Ofanto Heat Vs Mixed UP						Cluster 10
Ta.21438.2.A1_x_at				4.88152	13.6688	6.86255	142.656	119.159	409.986	44.7984	225.774		Ofanto CTRL vs Heat UP	Ofanto CTRL vs Mixed UP	Ofanto Drought vs Mixed UP	Ofanto Heat Vs Mixed UP						Cluster 10
Ta.21809.1.S1_at				138.793	256.218	138.864	1017.9	538.899	1306.45	405.963	732.104			Ofanto CTRL vs Mixed UP	Ofanto Drought vs Mixed UP	Ofanto Heat Vs Mixed UP						Cluster 10
Ta.22317.1.S1_s_at	At1g56340	1e-113	calreticulin 1 (CRT1)	1168.04	1625.76	1087.96	3941.16	2637.39	3810.22	2006.55	2622.75			Ofanto CTRL vs Mixed UP	Ofanto Drought vs Mixed UP	Ofanto Heat Vs Mixed UP						Cluster 10
Ta.22605.1.S1_at	At2g47650	1e-142	NAD-dependent epimerase/dehydratase family protein	739.975	1041.57	1084.15	2101.27	1645.04	2614.55	1459.23	2245.53			Ofanto CTRL vs Mixed UP		Ofanto Heat Vs Mixed UP						Cluster 10
Ta.22605.1.S1_x_at	At2g47650	1e-142	NAD-dependent epimerase/dehydratase family protein	580.863	828.038	874.204	1715.74	1291.97	2112.9	1116.57	1760.29			Ofanto CTRL vs Mixed UP		Ofanto Heat Vs Mixed UP						Cluster 10
Ta.22936.1.S1_s_at	At1g10740	4e-89	expressed protein	112.97	390.762	150.685	3278.09	403.311	1712.01	508.916	1661.57		Ofanto CTRL vs Heat UP	Ofanto CTRL vs Mixed UP	Ofanto Drought vs Mixed UP	Ofanto Heat Vs Mixed UP		Cappelli CTRL vs Heat UP	Cappelli CTRL vs Mixed UP			Cluster 10
Ta.22953.1.S1_a_at	At1g74410	2e-47	zinc finger (C3HC4-type RING finger) family protein	304.502	419.657	354.206	691.993	502.544	874.307	540.795	814.031			Ofanto CTRL vs Mixed UP								Cluster 10
Ta.231.1.S1_x_at	At2g15220	9e-72	secretory protein, putative	106.713	279.124	240.318	1377.01	821.784	1521.66	736.287	969.798	CTRL vs Drought UP		Ofanto CTRL vs Mixed UP	Ofanto Drought vs Mixed UP	Ofanto Heat Vs Mixed UP						Cluster 10
Ta.23108.2.S1_a_at	At1g36050	1e-109	expressed protein	106.03	220.112	129.077	344.477	201.104	345.197	210.514	282.395		Ofanto CTRL vs Heat UP	Ofanto CTRL vs Mixed UP	Ofanto Drought vs Mixed UP							Cluster 10
Ta.2319.3.S1_a_at	At1g76940	9e-45	RNA recognition motif (RRM)-containing protein	471.504	708.649	640.125	1000.63	870.468	947.383	784.633	864.298			Ofanto CTRL vs Mixed UP								Cluster 10
Ta.23248.1.S1_at	At5g16440	9e-93	isopentenyl-diphosphate delta-isomerase I / isopentenyl diphosphate:dimethylallyl diphosphate isomerase I (IPP1)	111.054	210.438	138.609	325.891	197.262	316.465	178.815	208.756			Ofanto CTRL vs Mixed UP	Ofanto Drought vs Mixed UP							Cluster 10
Ta.23786.2.S1_a_at	At5g19680	1e-96	leucine-rich repeat family protein	29.5031	76.7852	44.8547	178.437	75.1433	143.417	61.5504	102.766		Ofanto CTRL vs Heat UP	Ofanto CTRL vs Mixed UP	Ofanto Drought vs Mixed UP	Ofanto Heat Vs Mixed UP						Cluster 10
Ta.23786.3.S1_a_at	At5g19680	1e-96	leucine-rich repeat family protein	167.087	268.222	190.111	597.862	281.948	477.505	244.475	387.711			Ofanto CTRL vs Mixed UP	Ofanto Drought vs Mixed UP	Ofanto Heat Vs Mixed UP						Cluster 10
Ta.240.1.S1_a_at	At3g62760	4e-46	glutathione S-transferase, putative	670.139	1149.61	917.484	1415.32	1323.94	1578.93	1041	1401.46			Ofanto CTRL vs Mixed UP								Cluster 10
Ta.24959.1.S1_at	At1g11910	1e-122	aspartyl protease family protein	1422.54	2042.13	1664.59	3102.68	2334.77	5782.06	2411.92	3944.29			Ofanto CTRL vs Mixed UP				Cappelli CTRL vs Heat UP				Cluster 10
Ta.2525.1.S1_at	At3g01090	0	Snf1-related protein kinase (KIN10) (SKIN10)	1202.96	1531.85	1303.93	2885.49	2040.16	3772.78	1922.01	2925.7			Ofanto CTRL vs Mixed UP	Ofanto Drought vs Mixed UP							Cluster 10
Ta.25945.1.S1_at				36.4802	66.062	39.2934	108.939	89.39	210.432	86.5338	177.758			Ofanto CTRL vs Mixed UP	Ofanto Drought vs Mixed UP			Cappelli CTRL vs Heat UP		Cappelli Drought vs Mixed UP		Cluster 10
Ta.26252.1.A1_at	At4g39160	3e-18	myb family transcription factor	90.5463	127.271	109.969	186.893	126.626	183.621	143.123	199.527			Ofanto CTRL vs Mixed UP								Cluster 10
Ta.2640.1.A1_at	At4g08180	3e-58	oxysterol-binding family protein	284.673	411.765	352.887	757.13	507.128	825.822	460.427	887.224			Ofanto CTRL vs Mixed UP	Ofanto Drought vs Mixed UP							Cluster 10
Ta.27038.1.S1_s_at	At5g60640	1e-104	thioredoxin family protein	123.769	239.724	123.849	338.412	200.76	329.672	226.899	269.193			Ofanto CTRL vs Mixed UP	Ofanto Drought vs Mixed UP							Cluster 10
Ta.2728.2.S1_a_at	At3g44880	1e-100	Rieske (2Fe-2S) domain-containing protein	270.906	637.319	454.757	1103.81	686.67	2373.35	487.234	1043.08		Ofanto CTRL vs Heat UP					Cappelli CTRL vs Heat UP				Cluster 10
Ta.27343.1.S1_at	At1g77380	0	amino acid carrier, putative / amino acid permease, putative	51.2356	125.785	76.9498	1086.27	173.598	645.277	143.625	372.114		Ofanto CTRL vs Heat UP	Ofanto CTRL vs Mixed UP	Ofanto Drought vs Mixed UP	Ofanto Heat Vs Mixed UP		Cappelli CTRL vs Heat UP				Cluster 10
Ta.27589.1.S1_at	At5g48230	7e-93	acetyl-CoA C-acyltransferase, putative / 3-ketoacyl-CoA thiolase, putative	184.336	287.404	247.839	379.706	292.322	528.276	288.984	368.684			Ofanto CTRL vs Mixed UP								Cluster 10
Ta.27964.1.S1_at	At5g18610	5e-34	protein kinase family protein	108.776	199.793	141.011	373.483	238.887	434.517	214.559	433.804			Ofanto CTRL vs Mixed UP	Ofanto Drought vs Mixed UP					Cappelli Drought vs Mixed UP		Cluster 10
Ta.28116.1.A1_at	At1g54370	1e-24	sodium proton exchanger, putative (NHX5)	168.411	235.576	193.943	349.195	274.879	392.266	251.888	311.201			Ofanto CTRL vs Mixed UP								Cluster 10
Ta.28347.1.S1_s_at				29.8029	801.909	31.1378	3173.12	171.2	6773.32	673.492	3892.24		Ofanto CTRL vs Heat UP	Ofanto CTRL vs Mixed UP	Ofanto Drought vs Mixed UP	Ofanto Heat Vs Mixed UP		Cappelli CTRL vs Heat UP	Cappelli CTRL vs Mixed UP			Cluster 10
Ta.28371.1.S1_s_at	At1g61780	4e-47	postsynaptic protein-related	558.864	814.506	704.956	1338.88	914.255	1437.84	901.869	947.59			Ofanto CTRL vs Mixed UP								Cluster 10
Ta.28384.1.S1_at	At1g29230	9e-11	CBL-interacting protein kinase 18 (CIPK18)	118.061	203.878	165.835	332.406	214.437	325.513	162.034	366.407			Ofanto CTRL vs Mixed UP	Ofanto Drought vs Mixed UP							Cluster 10
Ta.28693.1.S1_at	At5g23540	1e-113	26S proteasome regulatory subunit, putative	550.242	753.371	685.913	1359.32	955.804	1606.13	693.83	1044.12			Ofanto CTRL vs Mixed UP								Cluster 10
Ta.28746.3.S1_a_at	At1g55500	4e-89	expressed protein	1130.78	2642.29	1745.82	3101.62	2565.32	3506.39	2339.1	3043.71		Ofanto CTRL vs Heat UP	Ofanto CTRL vs Mixed UP								Cluster 10
Ta.28748.3.S1_a_at	At1g21720	1e-103	20S proteasome beta subunit C1 (PBC1) (PRCT)	71.1111	144.251	113.096	188.934	152.417	265.243	108.637	202.705		Ofanto CTRL vs Heat UP	Ofanto CTRL vs Mixed UP								Cluster 10
Ta.28748.3.S1_x_at	At1g21720	1e-103	20S proteasome beta subunit C1 (PBC1) (PRCT)	93.8525	156.002	118.924	211.586	183.447	318.58	143.441	245.631			Ofanto CTRL vs Mixed UP								Cluster 10
Ta.28902.1.A1_at	At1g34630	1e-53	expressed protein	47.6807	110.065	68.5802	314.449	107.202	229.043	104.609	171.987		Ofanto CTRL vs Heat UP	Ofanto CTRL vs Mixed UP	Ofanto Drought vs Mixed UP	Ofanto Heat Vs Mixed UP		Cappelli CTRL vs Heat UP				Cluster 10
Ta.28907.2.S1_a_at	At4g18800	3e-92	Ras-related GTP-binding family protein	45.4606	127.892	93.3648	232.571	124	272.234	91.6362	181.419	CTRL vs Drought UP	Ofanto CTRL vs Heat UP	Ofanto CTRL vs Mixed UP	Ofanto Drought vs Mixed UP			Cappelli CTRL vs Heat UP				Cluster 10
Ta.28907.2.S1_x_at	At4g18800	2e-59	Ras-related GTP-binding family protein	45.0655	80.6051	68.7888	135.649	84.1301	147.835	62.9609	107.415			Ofanto CTRL vs Mixed UP								Cluster 10
Ta.29444.2.S1_s_at	At4g33920	2e-61	protein phosphatase 2C family protein / PP2C family protein	95.3225	158.179	102.44	381.101	199.333	316.581	168.199	228.055			Ofanto CTRL vs Mixed UP	Ofanto Drought vs Mixed UP	Ofanto Heat Vs Mixed UP						Cluster 10
Ta.29508.1.S1_at	At5g09300	1e-107	2-oxoisovalerate dehydrogenase, putative / 3-methyl-2-oxobutanoate dehydrogenase, putative / branched-chain alph	109.01	529.091	282.337	750.296	581.291	2206.39	484.376	1383.67	CTRL vs Drought UP	Ofanto CTRL vs Heat UP	Ofanto CTRL vs Mixed UP	Ofanto Drought vs Mixed UP			Cappelli CTRL vs Heat UP				Cluster 10
Ta.29508.2.S1_a_at	At5g09300	1e-107	2-oxoisovalerate dehydrogenase, putative / 3-methyl-2-oxobutanoate dehydrogenase, putative / branched-chain alph	124.529	421.071	205.539	611.253	396.752	1723.68	306.662	959.089			Ofanto CTRL vs Mixed UP	Ofanto Drought vs Mixed UP			Cappelli CTRL vs Heat UP				Cluster 10
Ta.29508.3.S1_a_at	At5g09300	1e-107	2-oxoisovalerate dehydrogenase, putative / 3-methyl-2-oxobutanoate dehydrogenase, putative / branched-chain alph	36.715	270.056	134.237	398.173	283.127	1237.5	228.588	589.4	CTRL vs Drought UP	Ofanto CTRL vs Heat UP	Ofanto CTRL vs Mixed UP	Ofanto Drought vs Mixed UP			Cappelli CTRL vs Heat UP				Cluster 10
Ta.2970.1.S1_at	At4g18040	5e-22	eukaryotic translation initiation factor 4E 1 / eIF-4E1 / mRNA cap-binding protein 1 (EIF4E1)	121.155	200.082	129.026	264.177	181.493	251.848	176.869	220.072			Ofanto CTRL vs Mixed UP	Ofanto Drought vs Mixed UP							Cluster 10
Ta.3008.1.S1_a_at	At1g52600	9e-85	signal peptidase, putative	295.799	558.567	323.172	598.395	484.469	814.676	471.313	672.616			Ofanto CTRL vs Mixed UP								Cluster 10
Ta.30890.1.S1_at	At4g18670	0.0001	leucine-rich repeat family protein / extensin family protein	45.5157	147.997	75.8729	238.185	151.64	445.708	136.495	307.095		Ofanto CTRL vs Heat UP	Ofanto CTRL vs Mixed UP	Ofanto Drought vs Mixed UP			Cappelli CTRL vs Heat UP				Cluster 10
Ta.3262.1.S1_at	At5g37680	7e-96	ADP-ribosylation factor, putative	346.87	683.928	501.173	970.533	670.592	1274.9	570.044	1049.62			Ofanto CTRL vs Mixed UP								Cluster 10
Ta.3303.1.S1_at	At4g31300	6e-79	20S proteasome beta subunit A (PBA1) (PRCD)	233.893	412.446	365.14	556.818	416.337	669.907	343.075	489.74			Ofanto CTRL vs Mixed UP								Cluster 10
Ta.3335.1.S1_at	At3g11780	3e-38	MD-2-related lipid recognition domain-containing protein / ML domain-containing protein	1782.43	2587.93	2055.29	3725.53	2952.52	3613.97	2521.17	3112.61			Ofanto CTRL vs Mixed UP								Cluster 10
Ta.3420.2.S1_a_at	At1g06290	9e-88	acyl-CoA oxidase (ACX3)	146.793	324.582	229.854	404.458	321.309	518.326	283.823	337.994		Ofanto CTRL vs Heat UP	Ofanto CTRL vs Mixed UP								Cluster 10
Ta.3467.2.S1_a_at	At2g14260	1e-116	proline iminopeptidase	30.0551	67.7871	46.6469	102.167	59.8984	180.985	52.5039	90.6087		Ofanto CTRL vs Heat UP	Ofanto CTRL vs Mixed UP	Ofanto Drought vs Mixed UP			Cappelli CTRL vs Heat UP				Cluster 10
Ta.3598.1.S1_at	At1g29330	2e-94	ER lumen protein retaining receptor (ERD2) / HDEL receptor	227.482	352.182	288.132	561.493	363.131	626.958	353.533	474.846			Ofanto CTRL vs Mixed UP								Cluster 10
Ta.3599.1.S1_at	At5g48660	8e-57	expressed protein	36.223	57.165	42.6291	78.6004	62.4576	112.575	74.1897	102.196			Ofanto CTRL vs Mixed UP								Cluster 10
Ta.3614.1.S1_x_at	At2g01600	3e-93	epsin N-terminal homology (ENTH) domain-containing protein	300.905	416.853	371.971	672.099	462.086	657.714	428.388	531.752			Ofanto CTRL vs Mixed UP								Cluster 10
Ta.3681.1.S1_x_at	At1g78380	2e-67	glutathione S-transferase, putative	3877	5466.86	3365.02	8006.49	7087.49	10434.8	5804.97	9420.85			Ofanto CTRL vs Mixed UP	Ofanto Drought vs Mixed UP							Cluster 10
Ta.3713.1.S1_at	At2g21250	1e-116	mannose 6-phosphate reductase (NADPH-dependent), putative	63.8028	92.0409	91.2664	171.938	111.36	185.574	131.366	165.049			Ofanto CTRL vs Mixed UP								Cluster 10
Ta.3887.2.A1_a_at	At1g53750	1e-141	26S proteasome AAA-ATPase subunit (RPT1a)	335.395	483.291	426.132	707.625	634.907	926.064	513.754	704.147			Ofanto CTRL vs Mixed UP								Cluster 10
Ta.3990.1.S1_at	At1g67930	4e-95	Golgi transport complex protein-related	415.02	542.808	437.657	873.092	705.622	878.834	610.709	739.126			Ofanto CTRL vs Mixed UP								Cluster 10
Ta.4075.1.S1_s_at	At3g53340	7e-54	CCAAT-box binding transcription factor, putative	78.5224	165.919	88.7903	243.311	158.879	332.898	151.856	327.704		Ofanto CTRL vs Heat UP	Ofanto CTRL vs Mixed UP	Ofanto Drought vs Mixed UP					Cappelli Drought vs Mixed UP		Cluster 10
Ta.438.3.S1_at	At1g68290	6e-63	bifunctional nuclease, putative	210.22	409.764	287.489	1071.31	514.903	1322.63	719.644	1308.24			Ofanto CTRL vs Mixed UP	Ofanto Drought vs Mixed UP							Cluster 10
Ta.4488.1.S1_at				107.723	131.544	107.976	216.338	160.856	262.28	158.393	243.778				Ofanto Drought vs Mixed UP							Cluster 10
Ta.4495.1.S1_a_at	At5g03080	2e-64	phosphatidic acid phosphatase-related / PAP2-related	100.263	175.063	132.337	210.229	185.228	235.701	186.223	187.436			Ofanto CTRL vs Mixed UP								Cluster 10
Ta.457.2.A1_a_at	At5g03160	5e-76	DNAJ heat shock N-terminal domain-containing protein	59.0281	141.79	69.0221	588.645	196.128	514.309	192.682	386.108		Ofanto CTRL vs Heat UP	Ofanto CTRL vs Mixed UP	Ofanto Drought vs Mixed UP	Ofanto Heat Vs Mixed UP						Cluster 10
Ta.457.2.A1_x_at	At5g03160	9e-51	DNAJ heat shock N-terminal domain-containing protein	69.8418	112.048	66.9285	432.552	159.777	343.638	148.464	277.961			Ofanto CTRL vs Mixed UP	Ofanto Drought vs Mixed UP	Ofanto Heat Vs Mixed UP		Cappelli CTRL vs Heat UP				Cluster 10
Ta.457.3.S1_at	At5g03160	2e-44	DNAJ heat shock N-terminal domain-containing protein	53.2224	169.686	88.2901	510.127	185.406	394.455	157.62	238.419		Ofanto CTRL vs Heat UP	Ofanto CTRL vs Mixed UP	Ofanto Drought vs Mixed UP	Ofanto Heat Vs Mixed UP						Cluster 10
Ta.4821.1.A1_at	At1g15520	6e-56	ABC transporter family protein	43.0978	66.4895	46.6703	105.296	99.3272	115.458	82.9173	104.479			Ofanto CTRL vs Mixed UP	Ofanto Drought vs Mixed UP							Cluster 10
Ta.4988.1.S1_at	At4g26550	6e-84	expressed protein	179.002	233.171	224.566	476.57	245.1	587.541	271.491	373.285			Ofanto CTRL vs Mixed UP	Ofanto Drought vs Mixed UP	Ofanto Heat Vs Mixed UP		Cappelli CTRL vs Heat UP				Cluster 10
Ta.5212.1.A1_at	At1g30890	8e-90	integral membrane HRF1 family protein	66.5105	152.714	77.4144	262.412	244.152	510.743	240.487	447.605		Ofanto CTRL vs Heat UP	Ofanto CTRL vs Mixed UP	Ofanto Drought vs Mixed UP			Cappelli CTRL vs Heat UP				Cluster 10
Ta.5419.2.S1_a_at	At2g33620	5e-52	DNA-binding family protein / AT-hook protein 1 (AHP1)	227.103	628.521	357.432	1230.1	680.634	1737.29	554.734	1457		Ofanto CTRL vs Heat UP	Ofanto CTRL vs Mixed UP	Ofanto Drought vs Mixed UP			Cappelli CTRL vs Heat UP				Cluster 10
Ta.5419.3.S1_a_at	At2g33620	5e-52	DNA-binding family protein / AT-hook protein 1 (AHP1)	37.545	100.288	44.5872	178.462	94.2114	260.164	70.9458	150.606		Ofanto CTRL vs Heat UP	Ofanto CTRL vs Mixed UP	Ofanto Drought vs Mixed UP			Cappelli CTRL vs Heat UP				Cluster 10
Ta.5457.1.S1_at	At3g47160	5e-78	expressed protein	157.159	268.48	218.643	1240.7	369.562	828.455	383.581	669.32			Ofanto CTRL vs Mixed UP	Ofanto Drought vs Mixed UP	Ofanto Heat Vs Mixed UP		Cappelli CTRL vs Heat UP				Cluster 10
Ta.5482.1.S1_a_at	At3g62580	3e-83	expressed protein	446.75	632.956	536.686	1552.78	924.19	2069.3	825.517	1329.11			Ofanto CTRL vs Mixed UP	Ofanto Drought vs Mixed UP	Ofanto Heat Vs Mixed UP		Cappelli CTRL vs Heat UP				Cluster 10
Ta.5482.1.S1_at	At3g62580	3e-83	expressed protein	848.041	1015.79	836.247	2508.69	1577	3190.45	1396.81	2318.46			Ofanto CTRL vs Mixed UP	Ofanto Drought vs Mixed UP	Ofanto Heat Vs Mixed UP		Cappelli CTRL vs Heat UP				Cluster 10
Ta.5536.1.S1_at	At1g15020	3e-25	thioredoxin family protein	62.5999	102.864	71.1138	165.214	124.791	164.187	100.954	133.531			Ofanto CTRL vs Mixed UP	Ofanto Drought vs Mixed UP							Cluster 10
Ta.5718.1.S1_at	At1g67300	9e-74	hexose transporter, putative	112.546	165.945	173.293	458.336	239.824	614.287	233.841	460.984			Ofanto CTRL vs Mixed UP	Ofanto Drought vs Mixed UP	Ofanto Heat Vs Mixed UP		Cappelli CTRL vs Heat UP				Cluster 10
Ta.5718.2.S1_a_at	At1g67300	9e-74	hexose transporter, putative	53.9797	161.415	158.316	391.985	170.313	566.942	147.337	277.203	CTRL vs Drought UP	Ofanto CTRL vs Heat UP	Ofanto CTRL vs Mixed UP	Ofanto Drought vs Mixed UP	Ofanto Heat Vs Mixed UP		Cappelli CTRL vs Heat UP				Cluster 10
Ta.5813.1.S1_at	At5g49830	3e-11	expressed protein	400.92	562.793	499.272	1231.75	594.661	1029.5	597.294	879.672			Ofanto CTRL vs Mixed UP	Ofanto Drought vs Mixed UP	Ofanto Heat Vs Mixed UP						Cluster 10
Ta.5982.1.S1_at	At4g24160	4e-52	hydrolase, alpha/beta fold family protein	972.413	1137.17	962.695	2093.58	1445.71	2041.94	1230.56	1604.42			Ofanto CTRL vs Mixed UP	Ofanto Drought vs Mixed UP							Cluster 10
Ta.6000.2.S1_a_at	At5g53000	8e-78	protein phosphatase 2A-associated 46 kDa protein / PP2A regulatory subunit (TAP46)	78.0322	116.481	94.7456	304.088	130.679	262.275	113.322	190.07			Ofanto CTRL vs Mixed UP	Ofanto Drought vs Mixed UP	Ofanto Heat Vs Mixed UP		Cappelli CTRL vs Heat UP				Cluster 10
Ta.6021.2.A1_x_at	At1g36050	1e-32	expressed protein	329.841	480.474	338.668	741.999	579.535	805.836	547.266	560.459			Ofanto CTRL vs Mixed UP	Ofanto Drought vs Mixed UP							Cluster 10
Ta.6126.1.S1_x_at	At5g58070	4e-73	lipocalin, putative	123.483	235.316	151.719	271.68	232.034	301.597	203.004	283.663			Ofanto CTRL vs Mixed UP								Cluster 10
Ta.6733.1.S1_x_at	At5g16070	3e-55	chaperonin, putative	196.171	288.544	221.824	407.91	325.462	531.067	353.643	443.821			Ofanto CTRL vs Mixed UP								Cluster 10
Ta.6733.2.S1_x_at	At3g02530	1e-109	chaperonin, putative	107.873	154.999	119.428	251.921	166.206	275.19	176.019	238.525			Ofanto CTRL vs Mixed UP	Ofanto Drought vs Mixed UP							Cluster 10
Ta.6872.1.S1_a_at	At4g17890	9e-69	human Rev interacting-like family protein / hRIP family protein	61.0615	149.03	99.2134	159.762	146.115	208.298	122.006	192.364		Ofanto CTRL vs Heat UP	Ofanto CTRL vs Mixed UP								Cluster 10
Ta.6872.1.S1_x_at	At4g17890	9e-69	human Rev interacting-like family protein / hRIP family protein	224.63	397.036	282.041	455.077	412.542	614.379	382.694	579.509			Ofanto CTRL vs Mixed UP								Cluster 10
Ta.7014.2.S1_at	At3g51730	3e-39	saposin B domain-containing protein	96.6342	140.071	114.881	250.44	218.764	371.947	177.934	211.124			Ofanto CTRL vs Mixed UP	Ofanto Drought vs Mixed UP							Cluster 10
Ta.7163.1.S1_at	At5g02040	6e-69	prenylated rab acceptor (PRA1) family protein	226.258	389.31	309.751	754.827	426.865	640.345	354.806	557.119			Ofanto CTRL vs Mixed UP	Ofanto Drought vs Mixed UP							Cluster 10
Ta.7508.1.S1_at	At2g40660	4e-73	tRNA-binding region domain-containing protein	315.557	651.054	405.427	664.705	520.109	844.12	547.251	672.372		Ofanto CTRL vs Heat UP	Ofanto CTRL vs Mixed UP								Cluster 10
Ta.7559.2.S1_a_at	At2g19560	1e-67	proteasome protein-related	61.788	81.0398	72.3606	143.672	91.6715	193.097	97.0732	120.922			Ofanto CTRL vs Mixed UP				Cappelli CTRL vs Heat UP				Cluster 10
Ta.7604.1.S1_a_at	At2g23940	6e-60	expressed protein	523.991	895.261	661.435	1249.73	918.499	1203.06	855.741	906.714			Ofanto CTRL vs Mixed UP								Cluster 10
Ta.7735.1.S1_at	At3g18480	1e-93	CCAAT displacement protein-related / CDP-related	146.404	203.162	201.006	319.517	233.505	341.781	229.172	264.609			Ofanto CTRL vs Mixed UP								Cluster 10
Ta.7842.1.S1_at	At1g47310	1e-19	expressed protein	136.078	215.597	144.603	411.472	203.263	372.285	235.775	333.611			Ofanto CTRL vs Mixed UP	Ofanto Drought vs Mixed UP							Cluster 10
Ta.787.1.S1_x_at	At3g09000	0.0001	proline-rich family protein	2109.45	6153.18	3099.47	6611.01	5368.17	9338.4	3946.72	6826.46		Ofanto CTRL vs Heat UP	Ofanto CTRL vs Mixed UP	Ofanto Drought vs Mixed UP							Cluster 10
Ta.8476.2.S1_x_at	At3g49990	7e-23	expressed protein	105.472	162.309	125.357	246.801	153.771	213.12	159.266	207.604			Ofanto CTRL vs Mixed UP								Cluster 10
Ta.8724.2.S1_a_at	At5g55670	2e-37	RNA recognition motif (RRM)-containing protein	143.421	214.281	140.995	289.048	187.592	317.098	198.606	225.045			Ofanto CTRL vs Mixed UP	Ofanto Drought vs Mixed UP							Cluster 10
Ta.8806.3.S1_a_at	At5g41370	1e-109	DNA repair protein, putative / TFIIH basal transcription factor complex helicase XPB subunit, putative (XPB1)	131.813	232.451	135.461	271.411	182.942	361.902	185.748	259.439			Ofanto CTRL vs Mixed UP	Ofanto Drought vs Mixed UP							Cluster 10
Ta.8833.2.S1_at	At2g26780	3e-49	expressed protein	24.8696	57.5095	39.6474	73.3277	57.6841	127.273	48.6245	70.0467			Ofanto CTRL vs Mixed UP				Cappelli CTRL vs Heat UP				Cluster 10
Ta.9157.1.S1_at	At2g01400	7e-08	expressed protein	85.3622	1565.28	127.301	3457.25	648.33	4656.94	551.099	3755.8		Ofanto CTRL vs Heat UP	Ofanto CTRL vs Mixed UP	Ofanto Drought vs Mixed UP	Ofanto Heat Vs Mixed UP		Cappelli CTRL vs Heat UP		Cappelli Drought vs Mixed UP		Cluster 10
Ta.9250.1.A1_at	At4g33280	4e-06	transcriptional factor B3 family protein	124.688	261.194	186.389	657.471	313.771	928.174	257.92	573.646			Ofanto CTRL vs Mixed UP	Ofanto Drought vs Mixed UP			Cappelli CTRL vs Heat UP				Cluster 10
Ta.9250.2.S1_at	At5g62550	0.0001	expressed protein	27.3079	100.871	58.7171	264.248	110.198	368.827	76.9299	167.851		Ofanto CTRL vs Heat UP	Ofanto CTRL vs Mixed UP	Ofanto Drought vs Mixed UP			Cappelli CTRL vs Heat UP				Cluster 10
Ta.9279.1.A1_at	At1g60900	0.0001	U2 snRNP auxiliary factor large subunit, putative	83.8518	121.87	95.912	314.382	158.268	293.144	171.35	258.843			Ofanto CTRL vs Mixed UP	Ofanto Drought vs Mixed UP	Ofanto Heat Vs Mixed UP						Cluster 10
Ta.9306.3.S1_a_at	At4g17720	4e-67	RNA recognition motif (RRM)-containing protein	150.301	302.683	227.046	535.201	333.825	656.403	272.7	406.888		Ofanto CTRL vs Heat UP	Ofanto CTRL vs Mixed UP								Cluster 10
Ta.9306.3.S1_x_at	At4g17720	3e-37	RNA recognition motif (RRM)-containing protein	176.978	281.428	226.102	484.718	303.357	596.951	278.413	398.466			Ofanto CTRL vs Mixed UP								Cluster 10
Ta.9380.2.S1_a_at	At4g38220	1e-97	aminoacylase, putative / N-acyl-L-amino-acid amidohydrolase, putative	276.759	543.568	412.734	689.792	476.739	844.111	552.22	612.27			Ofanto CTRL vs Mixed UP								Cluster 10
Ta.9443.1.S1_at	At5g17510	2e-51	expressed protein	56.4468	117.244	84.1372	200.056	99.5086	170.355	118.577	142.918		Ofanto CTRL vs Heat UP	Ofanto CTRL vs Mixed UP								Cluster 10
Ta.9466.2.S1_a_at	At4g31990	1e-104	aspartate aminotransferase, chloroplast / transaminase A (ASP5) (AAT1)	1450.05	2458.66	1366.34	2812.03	2199.91	3858.52	2586.29	3092.31				Ofanto Drought vs Mixed UP							Cluster 10
Ta.9467.1.S1_at	At3g50860	2e-58	clathrin adaptor complex small chain family protein	126.518	266.94	132.454	326.309	203.868	431.021	220.643	350.238		Ofanto CTRL vs Heat UP	Ofanto CTRL vs Mixed UP	Ofanto Drought vs Mixed UP			Cappelli CTRL vs Heat UP				Cluster 10
Ta.9562.2.S1_a_at	At4g01810	6e-86	protein transport protein-related	61.831	133.199	77.7395	177.822	144.154	274.49	105.558	158.337			Ofanto CTRL vs Mixed UP	Ofanto Drought vs Mixed UP							Cluster 10
Ta.9624.1.S1_at	At4g40042	2e-31	expressed protein	801.036	1617.41	1008.42	2316.93	1873.69	2507.28	1570.29	2120.18		Ofanto CTRL vs Heat UP	Ofanto CTRL vs Mixed UP	Ofanto Drought vs Mixed UP							Cluster 10
Ta.9624.1.S1_x_at	At4g40042	2e-31	expressed protein	431.646	838.027	523.539	1203.29	933.809	1222.43	797.771	1003.95			Ofanto CTRL vs Mixed UP	Ofanto Drought vs Mixed UP							Cluster 10
Ta.9638.1.S1_at	At1g34350	3e-57	expressed protein	117.808	240.029	154.578	272.967	208.692	359.497	197.105	277.749		Ofanto CTRL vs Heat UP	Ofanto CTRL vs Mixed UP								Cluster 10
TaAffx.103478.1.S1_at				41.481	98.8813	44.4771	127.855	81.3084	170.507	76.6165	118.51		Ofanto CTRL vs Heat UP	Ofanto CTRL vs Mixed UP	Ofanto Drought vs Mixed UP							Cluster 10
TaAffx.103486.1.A1_x_at	At4g11430	0.0001	hydroxyproline-rich glycoprotein family protein	53.9501	188.616	83.4828	327.824	202.196	297.432	155.111	294.091		Ofanto CTRL vs Heat UP	Ofanto CTRL vs Mixed UP	Ofanto Drought vs Mixed UP							Cluster 10
TaAffx.106278.1.S1_x_at				32.3657	62.0063	48.2635	97.1603	96.5189	137.665	74.8157	95.3268			Ofanto CTRL vs Mixed UP	Ofanto Drought vs Mixed UP							Cluster 10
TaAffx.107918.1.S1_at	At5g57260	4e-15	cytochrome P450 71B10	38.1305	91.8878	57.1304	243.884	210.98	432.586	205.023	249.029		Ofanto CTRL vs Heat UP	Ofanto CTRL vs Mixed UP	Ofanto Drought vs Mixed UP	Ofanto Heat Vs Mixed UP						Cluster 10
TaAffx.110632.1.S1_at	At3g21670	1e-39	nitrate transporter (NTP3)	27.7782	46.6347	33.9835	73.7809	56.7298	162.877	57.6372	83.8462			Ofanto CTRL vs Mixed UP	Ofanto Drought vs Mixed UP			Cappelli CTRL vs Heat UP				Cluster 10
TaAffx.111518.2.S1_s_at	At3g13677	2e-05	expressed protein	131.416	284.55	188.724	326.684	262.704	518.218	311.327	406.218		Ofanto CTRL vs Heat UP	Ofanto CTRL vs Mixed UP								Cluster 10
TaAffx.112119.1.S1_at	At1g47380	3e-49	protein phosphatase 2C-related / PP2C-related	74.1796	139.077	101.217	177.513	116.447	169.507	118.511	156.024			Ofanto CTRL vs Mixed UP								Cluster 10
TaAffx.113540.1.S1_at				114.624	228.01	170.498	863.797	331.671	681.423	226.073	407.101			Ofanto CTRL vs Mixed UP	Ofanto Drought vs Mixed UP			Cappelli CTRL vs Heat UP				Cluster 10
TaAffx.113709.1.S1_s_at	At4g33090	2e-66	aminopeptidase M	116.779	343.695	269.672	484.822	334.749	772.163	252.804	420.586	CTRL vs Drought UP	Ofanto CTRL vs Heat UP	Ofanto CTRL vs Mixed UP				Cappelli CTRL vs Heat UP				Cluster 10
TaAffx.128520.1.S1_at	At5g44720	9e-91	molybdenum cofactor sulfurase family protein	26.1501	94.4451	38.1952	121.077	55.8078	172.355	90.6401	106.789		Ofanto CTRL vs Heat UP	Ofanto CTRL vs Mixed UP								Cluster 10
TaAffx.136234.1.S1_at	At3g22845	1e-40	emp24/gp25L/p24 protein-related	173.886	328.829	234.345	535.312	392.102	536.229	342.839	421.741			Ofanto CTRL vs Mixed UP	Ofanto Drought vs Mixed UP							Cluster 10
TaAffx.19770.2.A1_at	At1g43890	2e-32	Ras-related GTP-binding protein, putative	287.966	374.562	327.839	704.307	591.05	848.353	545.978	894.475			Ofanto CTRL vs Mixed UP	Ofanto Drought vs Mixed UP							Cluster 10
TaAffx.26888.1.S1_at	At5g54080	3e-19	homogentisate 1,2-dioxygenase / homogentisicase/homogentisate oxygenase / homogentisic acid oxidase (HGO)	7.67706	32.3851	20.8975	90.859	37.3896	148.004	29.6362	55.5791	CTRL vs Drought UP	Ofanto CTRL vs Heat UP	Ofanto CTRL vs Mixed UP				Cappelli CTRL vs Heat UP				Cluster 10
TaAffx.269.1.S1_at	At2g03330	7e-20	expressed protein	213.66	283.496	184.324	460.437	346.816	467.157	296.988	377.577			Ofanto CTRL vs Mixed UP	Ofanto Drought vs Mixed UP							Cluster 10
TaAffx.29337.1.S1_at	At1g65430	1e-69	zinc finger protein-related	82.3655	181.28	110.667	209.908	163.313	263.312	126.73	213.401		Ofanto CTRL vs Heat UP	Ofanto CTRL vs Mixed UP								Cluster 10
TaAffx.32240.1.S1_s_at				43.3183	97.9319	53.9815	206.219	86.7085	139.699	86.4469	130.012		Ofanto CTRL vs Heat UP	Ofanto CTRL vs Mixed UP	Ofanto Drought vs Mixed UP	Ofanto Heat Vs Mixed UP						Cluster 10
TaAffx.37801.1.A1_at	At1g62760	1e-06	invertase/pectin methylesterase inhibitor family protein	35.7137	148.431	44.8706	221.106	104.978	268.059	90.9107	213.803		Ofanto CTRL vs Heat UP	Ofanto CTRL vs Mixed UP	Ofanto Drought vs Mixed UP					Cappelli Drought vs Mixed UP		Cluster 10
TaAffx.39438.1.A1_at	At3g11900	1e-27	amino acid transporter family protein	110.554	298.515	106.983	1250.1	334.862	1250.92	267.627	981.541		Ofanto CTRL vs Heat UP	Ofanto CTRL vs Mixed UP	Ofanto Drought vs Mixed UP	Ofanto Heat Vs Mixed UP		Cappelli CTRL vs Heat UP	Cappelli CTRL vs Mixed UP	Cappelli Drought vs Mixed UP		Cluster 10
TaAffx.47673.1.S1_at	At5g35460	5e-81	expressed protein	239.243	428.853	343.706	527.056	462.751	846.492	390.542	496.837			Ofanto CTRL vs Mixed UP								Cluster 10
TaAffx.50206.1.S1_at	At3g27190	1e-86	uracil phosphoribosyltransferase, putative / UMP pyrophosphorylase, putative / UPRTase, putative	223.475	389.162	250.918	505.312	332.24	490.8	334.38	396.352			Ofanto CTRL vs Mixed UP	Ofanto Drought vs Mixed UP							Cluster 10
TaAffx.50856.1.S1_at				287.92	410.251	304.99	848.623	698.721	1128.4	577.122	829.371			Ofanto CTRL vs Mixed UP	Ofanto Drought vs Mixed UP	Ofanto Heat Vs Mixed UP						Cluster 10
TaAffx.53053.1.S1_at	At5g14380	0.0001	hydroxyproline-rich glycoprotein family protein	47.1627	90.1145	56.4366	216.471	120.295	162.473	113.271	177.896			Ofanto CTRL vs Mixed UP	Ofanto Drought vs Mixed UP	Ofanto Heat Vs Mixed UP						Cluster 10
TaAffx.55384.1.S1_at	At2g24420	2e-36	DNA repair ATPase-related	64.8362	103.085	64.404	159.777	88.45	217.648	119.363	171.433			Ofanto CTRL vs Mixed UP	Ofanto Drought vs Mixed UP			Cappelli CTRL vs Heat UP				Cluster 10
TaAffx.55665.1.S1_at	At1g48450	7e-09	expressed protein	73.0214	437.734	127.027	1776.68	493.05	1109.84	228.469	573.847		Ofanto CTRL vs Heat UP	Ofanto CTRL vs Mixed UP	Ofanto Drought vs Mixed UP	Ofanto Heat Vs Mixed UP		Cappelli CTRL vs Heat UP				Cluster 10
TaAffx.55966.1.S1_s_at	At4g19006	4e-77	26S proteasome regulatory subunit, putative (RPN9)	179.892	337.924	265.575	459.499	463.431	803.986	371.789	487.524			Ofanto CTRL vs Mixed UP								Cluster 10
TaAffx.56226.1.S1_at	At2g25660	9e-35	expressed protein	59.0512	84.072	69.5797	123.017	101.592	150.446	81.2548	113.459			Ofanto CTRL vs Mixed UP								Cluster 10
TaAffx.65285.1.A1_at	At5g06600	3e-10	ubiquitin-specific protease 12 (UBP12)	134.803	208.34	212.819	334.752	248.049	319.104	247.889	295.201			Ofanto CTRL vs Mixed UP								Cluster 10
TaAffx.66704.1.S1_at	At4g34440	2e-06	protein kinase family protein	249.797	957.404	177.921	2189.18	809.946	2715.39	746.264	2428.8		Ofanto CTRL vs Heat UP	Ofanto CTRL vs Mixed UP	Ofanto Drought vs Mixed UP	Ofanto Heat Vs Mixed UP		Cappelli CTRL vs Heat UP	Cappelli CTRL vs Mixed UP	Cappelli Drought vs Mixed UP		Cluster 10
TaAffx.70192.1.S1_at	At5g43150	9e-05	expressed protein	14.6214	42.8581	15.1658	116.824	68.4276	148.794	77.8577	124.143		Ofanto CTRL vs Heat UP	Ofanto CTRL vs Mixed UP	Ofanto Drought vs Mixed UP	Ofanto Heat Vs Mixed UP		Cappelli CTRL vs Heat UP				Cluster 10
TaAffx.80336.2.S1_x_at	At1g07040	3e-27	expressed protein	19.2423	179.66	82.4734	882.109	187.322	2006.68	66.162	972.297		Ofanto CTRL vs Heat UP	Ofanto CTRL vs Mixed UP	Ofanto Drought vs Mixed UP	Ofanto Heat Vs Mixed UP		Cappelli CTRL vs Heat UP				Cluster 10
TaAffx.82099.1.S1_at				45.1427	159.893	60.5433	190.073	121.771	511.664	132.183	365.301		Ofanto CTRL vs Heat UP	Ofanto CTRL vs Mixed UP	Ofanto Drought vs Mixed UP			Cappelli CTRL vs Heat UP				Cluster 10
TaAffx.86898.1.S1_at	At4g14030	2e-12	selenium-binding protein, putative	148.636	476.782	406.476	920.325	560.164	2630.66	532.589	1249.28	CTRL vs Drought UP	Ofanto CTRL vs Heat UP	Ofanto CTRL vs Mixed UP								Cluster 10
TaAffx.99246.1.S1_at	At1g54570	4e-55	esterase/lipase/thioesteras e family protein	40.8283	252.642	73.4441	313.748	194.045	466.926	171.393	325.5		Ofanto CTRL vs Heat UP	Ofanto CTRL vs Mixed UP	Ofanto Drought vs Mixed UP							Cluster 10
Ta.10057.1.S1_a_at	At5g27660	3e-10	DegP protease, putative	77.9487	102.454	83.6257	98.288	151.493	491.345	191.113	390.982							Cappelli CTRL vs Heat UP				Cluster 17
Ta.10057.3.A1_a_at	At5g27660	3e-10	DegP protease, putative	16.5128	28.2147	23.5131	31.2066	42.2874	151.914	51.1515	105.598							Cappelli CTRL vs Heat UP				Cluster 17
Ta.10364.1.S1_s_at	At1g29640	3e-10	expressed protein	35.0039	41.4353	38.5828	75.4399	37.4288	710.887	34.173	1280.87			Ofanto CTRL vs Mixed UP				Cappelli CTRL vs Heat UP				Cluster 17
Ta.10390.2.A1_a_at	At5g50260	1e-62	cysteine proteinase, putative	104.651	78.9544	85.9398	162.933	86.664	905.102	62.8006	812.726							Cappelli CTRL vs Heat UP				Cluster 17
Ta.10549.1.A1_at	At3g22370	2e-47	alternative oxidase 1a, mitochondrial (AOX1A)	36.9896	50.7494	45.014	56.4859	43.0268	129.965	48.4028	117.15							Cappelli CTRL vs Heat UP				Cluster 17
Ta.10549.1.A1_x_at	At3g22370	2e-47	alternative oxidase 1a, mitochondrial (AOX1A)	175.713	229.727	200.615	266.095	225.799	699.09	228.082	670.569							Cappelli CTRL vs Heat UP				Cluster 17
Ta.1071.1.S1_at	At5g40370	6e-42	glutaredoxin, putative	495.558	472.969	518.397	807.843	794.348	1866.66	738.304	1236.87							Cappelli CTRL vs Heat UP				Cluster 17
Ta.12354.1.S1_at	At4g38390	1e-88	expressed protein	37.0933	46.5252	31.8165	52.3156	51.8217	118.975	64.0933	100.841							Cappelli CTRL vs Heat UP				Cluster 17
Ta.12485.1.A1_s_at				45.0231	47.8858	35.2149	57.3748	41.736	282.087	56.1448	213.57							Cappelli CTRL vs Heat UP				Cluster 17
Ta.12697.1.S1_at				52.3066	89.9998	59.6244	110.769	98.6684	230.353	104.252	209.443			Ofanto CTRL vs Mixed UP				Cappelli CTRL vs Heat UP				Cluster 17
Ta.13407.1.S1_at				102.446	138.824	98.3931	143.427	115.973	236.809	129.562	193.889							Cappelli CTRL vs Heat UP				Cluster 17
Ta.13567.1.S1_at	At2g23600	2e-32	hydrolase, alpha/beta fold family protein	6.09194	7.01462	5.59919	8.74392	11.5573	239.135	6.10321	197.294							Cappelli CTRL vs Heat UP				Cluster 17
Ta.13926.1.S1_a_at	At5g38560	4e-17	protein kinase family protein	51.3489	44.5968	55.1351	68.0855	52.8387	139.933	59.2554	136.916							Cappelli CTRL vs Heat UP				Cluster 17
Ta.14522.2.S1_a_at	At3g16170	1e-82	acyl-activating enzyme 13 (AAE13)	47.2448	97.8648	65.0675	83.8476	84.7601	238.384	88.7227	168.303		Ofanto CTRL vs Heat UP					Cappelli CTRL vs Heat UP				Cluster 17
Ta.14522.3.A1_x_at	At3g16170	8e-56	acyl-activating enzyme 13 (AAE13)	138.802	179.541	130.862	145.267	155.986	389.4	177.612	301.165							Cappelli CTRL vs Heat UP				Cluster 17
Ta.16040.1.A1_at	At5g18570	3e-55	GTP1/OBG family protein	82.3976	138.82	102.625	105.855	104.146	320.013	132.187	289.322							Cappelli CTRL vs Heat UP	Cappelli CTRL vs Mixed UP	Cappelli Drought vs Mixed UP		Cluster 17
Ta.16040.1.A1_x_at	At5g18570	3e-55	GTP1/OBG family protein	86.5485	137.828	96.9558	108.41	102.858	317.444	143.993	315.694							Cappelli CTRL vs Heat UP	Cappelli CTRL vs Mixed UP			Cluster 17
Ta.16112.1.S1_at	At5g67360	3e-73	cucumisin-like serine protease (ARA12)	17.5086	27.953	22.9862	30.3189	31.0208	96.4551	26.5199	96.1885							Cappelli CTRL vs Heat UP				Cluster 17
Ta.16628.1.S1_at				139.082	183.386	161.224	179.821	139.943	284.865	172.521	269.136							Cappelli CTRL vs Heat UP				Cluster 17
Ta.16668.1.S1_x_at	At3g54826	2e-38	zinc finger (DNL type) protein-related	102.434	153.366	103.031	211.108	175.155	384.283	177.983	349.248			Ofanto CTRL vs Mixed UP	Ofanto Drought vs Mixed UP							Cluster 17
Ta.18239.2.S1_a_at	At5g59880	2e-40	actin-depolymerizing factor 3 (ADF3)	10.1549	9.5339	12.8992	20.532	14.4534	147.597	10.5986	198.108			Ofanto CTRL vs Mixed UP								Cluster 17
Ta.18716.1.S1_at				11.9658	23.6101	11.874	19.9969	22.4182	585.378	29.7759	493.472							Cappelli CTRL vs Heat UP	Cappelli CTRL vs Mixed UP	Cappelli Drought vs Mixed UP		Cluster 17
Ta.20366.2.S1_x_at	At4g14430	2e-29	enoyl-CoA hydratase/isomerase family protein	330.708	381.591	282.369	582.794	476.994	847.437	431.4	790.979				Ofanto Drought vs Mixed UP							Cluster 17
Ta.20438.1.A1_at	At2g42120	2e-45	DNA polymerase delta small subunit-related	72.1581	87.4845	70.7729	106.032	86.1682	196.271	111.788	211.588							Cappelli CTRL vs Heat UP	Cappelli CTRL vs Mixed UP			Cluster 17
Ta.20443.1.A1_at	At5g62410	1e-77	SMC2-like condensin, putative (SMC2) (TITAN3)	27.526	26.082	20.359	34.722	22.63	159.675	25.8047	146.613							Cappelli CTRL vs Heat UP	Cappelli CTRL vs Mixed UP	Cappelli Drought vs Mixed UP		Cluster 17
Ta.21059.1.S1_at	At4g28040	7e-09	nodulin MtN21 family protein	13.5675	14.3082	12.4383	25.0829	31.2954	193.619	18.7679	164.385							Cappelli CTRL vs Heat UP				Cluster 17
Ta.22636.1.S1_at	At5g01270	5e-24	double-stranded RNA-binding domain (DsRBD)-containing protein	211.698	250.124	239.072	281.01	257.277	595.63	288.957	435.811							Cappelli CTRL vs Heat UP				Cluster 17
Ta.23833.4.S1_at	At5g42890	4e-42	sterol carrier protein 2 (SCP-2) family protein	114.606	132.41	106.333	118.281	116.408	299.095	92.913	235.819							Cappelli CTRL vs Heat UP				Cluster 17
Ta.23970.1.A1_at	At5g03860	2e-10	malate synthase, putative	70.5294	56.0719	58.0266	94.1649	62.4041	1675.07	47.5747	1154.34							Cappelli CTRL vs Heat UP				Cluster 17
Ta.24336.1.S1_at	At1g06570	1e-150	4-hydroxyphenylpyruvate dioxygenase (HPD)	678.434	984.292	1082.53	1715	2114.27	5983.92	1807.51	5233.9			Ofanto CTRL vs Mixed UP				Cappelli CTRL vs Heat UP				Cluster 17
Ta.24336.1.S1_x_at	At1g06570	1e-150	4-hydroxyphenylpyruvate dioxygenase (HPD)	666.269	991.192	1106.01	1784.95	2013.79	6581.51	1839.44	5836.94			Ofanto CTRL vs Mixed UP				Cappelli CTRL vs Heat UP				Cluster 17
Ta.25140.1.S1_at	At3g06390	9e-37	integral membrane family protein	13.8411	22.4937	14.9295	27.5916	27.2254	351.937	30.6033	578.885							Cappelli CTRL vs Heat UP				Cluster 17
Ta.25543.2.S1_at	At5g25880	2e-10	malate oxidoreductase, putative	276.25	503.149	330.679	588.419	555.924	1728.26	573.834	1541.34			Ofanto CTRL vs Mixed UP				Cappelli CTRL vs Heat UP				Cluster 17
Ta.25741.1.A1_at	At1g07510	3e-17	FtsH protease, putative	73.0475	66.0166	65.882	69.7969	61.2099	150.021	75.5121	123.422							Cappelli CTRL vs Heat UP				Cluster 17
Ta.25816.1.S1_at				70.3688	68.2739	66.935	88.3366	67.4536	268.528	71.1307	204.861							Cappelli CTRL vs Heat UP				Cluster 17
Ta.25880.1.A1_at				9.23176	16.798	21.5497	27.1924	26.3312	162.712	19.9282	154.494			Ofanto CTRL vs Mixed UP				Cappelli CTRL vs Heat UP	Cappelli CTRL vs Mixed UP			Cluster 17
Ta.2728.1.S1_at	At3g44880	1e-100	Rieske (2Fe-2S) domain-containing protein	994.872	1166.62	1021.7	1700.74	1503.39	4106.39	1448.13	3135.02							Cappelli CTRL vs Heat UP				Cluster 17
Ta.27369.2.S1_at	At5g59320	6e-21	lipid transfer protein 3 (LTP3)	9.7605	31.9656	12.1271	51.4284	12.0529	1190.34	25.5296	711.613		Ofanto CTRL vs Heat UP	Ofanto CTRL vs Mixed UP	Ofanto Drought vs Mixed UP			Cappelli CTRL vs Heat UP	Cappelli CTRL vs Mixed UP	Cappelli Drought vs Mixed UP		Cluster 17
Ta.28367.1.S1_at	At2g33150	1e-119	acetyl-CoA C-acyltransferase, putative / 3-ketoacyl-CoA thiolase, putative	442.144	571.097	488.667	725.235	697.938	2151.7	685.256	1705.92							Cappelli CTRL vs Heat UP				Cluster 17
Ta.28600.1.S1_at	At3g45010	5e-64	serine carboxypeptidase III, putative	104.685	108.719	82.6501	148.576	94.1219	601.927	73.841	508.88							Cappelli CTRL vs Heat UP				Cluster 17
Ta.2871.1.S1_at	At1g01820	1e-100	peroxisomal biogenesis factor 11 family protein / PEX11 family protein	581.266	469.551	512.522	554.903	551.232	1387.55	487.456	1222.88							Cappelli CTRL vs Heat UP				Cluster 17
Ta.2871.3.S1_x_at	At1g01820	1e-64	peroxisomal biogenesis factor 11 family protein / PEX11 family protein	68.4497	138.917	99.7783	143.069	148.711	457.433	98.636	296.621		Ofanto CTRL vs Heat UP									Cluster 17
Ta.2958.2.S1_at				43.2914	75.3555	60.7741	94.062	76.2913	171.336	66.7731	213.387			Ofanto CTRL vs Mixed UP				Cappelli CTRL vs Heat UP				Cluster 17
Ta.29761.1.A1_at	At2g31945	7e-11	expressed protein	15.8936	11.6621	16.9645	19.29	14.7735	135.957	14.8526	185.943							Cappelli CTRL vs Heat UP				Cluster 17
Ta.3467.1.S1_at	At2g14260	1e-116	proline iminopeptidase	318.198	479.498	363.124	543.931	527.54	1280.86	451.567	863.237							Cappelli CTRL vs Heat UP				Cluster 17
Ta.3813.1.A1_at	At2g45570	3e-40	cytochrome P450 76C2, putative (CYP76C2) (YLS6)	9.67534	9.99368	10.34	21.4064	10.938	209.042	9.02284	202.808							Cappelli CTRL vs Heat UP				Cluster 17
Ta.3830.1.S1_a_at				19.8701	54.9121	11.9764	62.4612	60.819	1374.47	138.959	922.099				Ofanto Drought vs Mixed UP			Cappelli CTRL vs Heat UP	Cappelli CTRL vs Mixed UP			Cluster 17
Ta.3830.2.S1_x_at				16.1205	24.7385	16.4366	25.093	31.5455	389.642	50.8648	302.201							Cappelli CTRL vs Heat UP	Cappelli CTRL vs Mixed UP			Cluster 17
Ta.4115.2.S1_a_at	At1g74510	4e-61	kelch repeat-containing F-box family protein	31.1281	43.2381	41.8378	74.2194	68.8285	211.951	51.4096	268.786			Ofanto CTRL vs Mixed UP				Cappelli CTRL vs Heat UP				Cluster 17
Ta.4542.1.S1_at				48.2603	57.3814	41.7048	67.2531	58.1537	120.487	52.2428	81.225							Cappelli CTRL vs Heat UP				Cluster 17
Ta.4542.2.S1_x_at				82.7749	97.3074	54.6453	116.495	103.528	228.545	97.9816	200.842				Ofanto Drought vs Mixed UP			Cappelli CTRL vs Heat UP				Cluster 17
Ta.4598.1.S1_at	At4g28070	2e-40	AFG1-like ATPase family protein	183.077	259.762	271.792	387.03	266.673	682.223	350.173	722.49			Ofanto CTRL vs Mixed UP				Cappelli CTRL vs Heat UP				Cluster 17
Ta.4908.1.S1_at	At3g18170	9e-47	expressed protein	114.274	98.8461	88.644	125.387	122.634	334.287	126.84	255.101							Cappelli CTRL vs Heat UP				Cluster 17
Ta.5296.1.S1_at	At3g07910	2e-27	expressed protein	1410.5	1790.29	1142.19	1869.59	1504.61	3400.91	1795.43	2853.28							Cappelli CTRL vs Heat UP				Cluster 17
Ta.5470.1.S1_a_at	At3g50210	6e-89	2-oxoacid-dependent oxidase, putative	267.361	463.256	299.329	479.562	288.535	1121.41	538.391	980.196							Cappelli CTRL vs Heat UP				Cluster 17
Ta.5703.1.S1_a_at	At5g20400	2e-11	oxidoreductase, 2OG-Fe(II) oxygenase family protein	5.4304	6.65967	5.13331	6.64712	5.56549	230.914	6.27658	111.942							Cappelli CTRL vs Heat UP				Cluster 17
Ta.5703.1.S1_at	At5g20400	2e-11	oxidoreductase, 2OG-Fe(II) oxygenase family protein	8.85892	7.80775	8.66032	9.03158	8.33616	169.961	7.88992	82.9803							Cappelli CTRL vs Heat UP				Cluster 17
Ta.5703.1.S1_x_at	At5g20400	2e-11	oxidoreductase, 2OG-Fe(II) oxygenase family protein	7.51774	6.93343	7.15709	7.29483	6.36382	186.74	6.10682	79.6554							Cappelli CTRL vs Heat UP				Cluster 17
Ta.5805.1.S1_x_at	At3g24503	3e-69	aldehyde dehydrogenase (ALDH1a)	8.1334	9.42005	7.4247	11.4749	8.14907	91.0856	7.81378	94.6582							Cappelli CTRL vs Heat UP				Cluster 17
Ta.5810.1.S1_at				5.44562	6.46635	6.01071	9.54719	18.7657	539.037	6.57	223.568							Cappelli CTRL vs Heat UP				Cluster 17
Ta.6822.1.S1_at	At2g33590	3e-86	cinnamoyl-CoA reductase family	29.7175	52.1379	31.6497	51.4522	46.696	171.209	48.0638	95.5773							Cappelli CTRL vs Heat UP				Cluster 17
Ta.6984.1.A1_at	At2g37520	1e-05	PHD finger family protein	33.08	47.2621	17.3581	108.821	67.0159	325.162	73.6245	275.764				Ofanto Drought vs Mixed UP			Cappelli CTRL vs Heat UP				Cluster 17
Ta.7913.2.S1_at	At3g08950	9e-77	electron transport SCO1/SenC family protein	69.1112	111.334	60.4608	103.041	71.464	225.129	102.688	191.366							Cappelli CTRL vs Heat UP	Cappelli CTRL vs Mixed UP			Cluster 17
Ta.8449.1.A1_at	At5g65980	4e-58	auxin efflux carrier family protein	49.6741	83.4405	41.4462	89.694	100.42	294.232	63.2313	218.329				Ofanto Drought vs Mixed UP			Cappelli CTRL vs Heat UP				Cluster 17
Ta.8845.1.A1_at	At1g71250	8e-11	GDSL-motif lipase/hydrolase family protein	32.3146	37.9127	30.8452	39.8147	32.442	189.911	28.4922	152.264							Cappelli CTRL vs Heat UP				Cluster 17
Ta.8999.1.A1_at	At4g28500	6e-28	no apical meristem (NAM) family protein	23.9111	26.3098	19.2902	29.8889	23.2149	123.89	15.6258	152.824							Cappelli CTRL vs Heat UP				Cluster 17
Ta.9051.1.S1_a_at	At3g05970	1e-99	long-chain-fatty-acid--CoA ligase / long-chain acyl-CoA synthetase (LACS6)	309.596	469.079	357.45	434.552	404.173	917.068	416.583	718.044							Cappelli CTRL vs Heat UP				Cluster 17
Ta.9051.1.S1_at	At5g27600	9e-17	AMP-binding protein, putative	335.4	423.806	331.31	510.714	432.88	1058.24	466.894	865.941							Cappelli CTRL vs Heat UP				Cluster 17
Ta.9051.1.S1_x_at	At5g27600	9e-17	AMP-binding protein, putative	309.096	409.435	311.437	475.733	420.304	997.634	445.039	820.959							Cappelli CTRL vs Heat UP				Cluster 17
Ta.9051.2.S1_x_at	At3g05970	1e-99	long-chain-fatty-acid--CoA ligase / long-chain acyl-CoA synthetase (LACS6)	374.93	502.491	369.062	394.106	409.454	885.634	434.116	671.723							Cappelli CTRL vs Heat UP				Cluster 17
Ta.9145.2.S1_x_at	At1g76405	2e-39	expressed protein	53.5699	98.1617	63.0942	70.6189	87.5672	262.611	118.029	212.92							Cappelli CTRL vs Heat UP				Cluster 17
Ta.9164.1.S1_at	At1g16610	2e-07	arginine/serine-rich protein, putative (SR45)	8.0889	6.71355	9.39585	17.8327	14.8327	100.703	12.3642	136.487			Ofanto CTRL vs Mixed UP		Ofanto Heat Vs Mixed UP						Cluster 17
Ta.9333.3.S1_x_at	At3g29035	3e-32	no apical meristem (NAM) family protein	81.0657	68.5823	72.5282	106.044	102.141	251.981	72.9095	305.598							Cappelli CTRL vs Heat UP				Cluster 17
Ta.9600.1.S1_x_at	At3g22840	7e-34	chlorophyll A-B binding family protein / early light-induced protein (ELIP)	4.69303	5.24618	4.27489	8.48726	12.7768	798.26	5.71246	399.58							Cappelli CTRL vs Heat UP	Cappelli CTRL vs Mixed UP	Cappelli Drought vs Mixed UP		Cluster 17
Ta.9635.1.A1_at	At4g15130	9e-14	cholinephosphate cytidylyltransferase, putative / phosphorylcholine transferase, putative / CTP:phosphocholine	163.504	124.38	133.029	157.248	152.193	396.792	169.838	298.203							Cappelli CTRL vs Heat UP				Cluster 17
Ta.970.2.S1_a_at	At2g42790	1e-115	citrate synthase, glyoxysomal, putative	333.798	532.365	367.534	729.847	599.516	1508.05	554.189	1287.59							Cappelli CTRL vs Heat UP				Cluster 17
Ta.9839.1.S1_at				7.34639	7.11025	5.4277	9.76575	5.62254	255.77	5.52036	378.892							Cappelli CTRL vs Heat UP				Cluster 17
Ta.9965.1.S1_at				32.445	53.6856	37.4763	64.3188	52.903	273.996	56.2851	265.011							Cappelli CTRL vs Heat UP	Cappelli CTRL vs Mixed UP	Cappelli Drought vs Mixed UP		Cluster 17
TaAffx.101819.1.S1_at				216.877	292.68	217.329	299.359	219.593	499.47	278.715	415.992							Cappelli CTRL vs Heat UP				Cluster 17
TaAffx.102989.1.A1_at	At1g13750	3e-34	calcineurin-like phosphoesterase family protein	103.801	96.8495	89.5591	120.792	117.285	311.856	108.333	256.388							Cappelli CTRL vs Heat UP				Cluster 17
TaAffx.110208.1.S1_at	At3g26510	2e-22	octicosapeptide/Phox/Bem1p (PB1) domain-containing protein	25.868	75.9117	32.404	40.5107	53.11	200.928	50.0961	207.395							Cappelli CTRL vs Heat UP	Cappelli CTRL vs Mixed UP	Cappelli Drought vs Mixed UP		Cluster 17
TaAffx.110740.1.S1_at	At5g13180	3e-30	no apical meristem (NAM) family protein	58.8479	55.0145	58.4012	61.5057	56.9384	193.204	54.9369	157.164							Cappelli CTRL vs Heat UP				Cluster 17
TaAffx.122846.2.S1_s_at	At5g09640	7e-32	sinapoylglucose:choline sinapoyltransferase (SNG2)	15.1452	33.0792	20.1515	44.5203	36.2688	227.624	25.4007	119.654		Ofanto CTRL vs Heat UP	Ofanto CTRL vs Mixed UP	Ofanto Drought vs Mixed UP			Cappelli CTRL vs Heat UP				Cluster 17
TaAffx.12555.1.A1_at				12.2774	25.3277	12.5864	26.2515	17.5857	111.186	17.0913	98.277			Ofanto CTRL vs Mixed UP				Cappelli CTRL vs Heat UP				Cluster 17
TaAffx.128648.2.A1_at	At4g10490	2e-22	oxidoreductase, 2OG-Fe(II) oxygenase family protein	21.3615	22.3134	19.0401	60.3479	74.0219	769.392	28.6847	731.069							Cappelli CTRL vs Heat UP				Cluster 17
TaAffx.15789.1.A1_at	At5g42890	3e-07	sterol carrier protein 2 (SCP-2) family protein	560.355	614.367	429.224	567.288	504.684	1411.25	460.103	1186.8							Cappelli CTRL vs Heat UP				Cluster 17
TaAffx.27619.1.S1_at				70.8712	71.4494	67.5238	72.8611	67.3052	162.271	77.0396	157.404							Cappelli CTRL vs Heat UP	Cappelli CTRL vs Mixed UP	Cappelli Drought vs Mixed UP		Cluster 17
TaAffx.29650.1.S1_s_at	At1g74510	4e-61	kelch repeat-containing F-box family protein	67.2255	59.984	68.3567	86.0441	85.221	212.579	75.2483	362.717							Cappelli CTRL vs Heat UP				Cluster 17
TaAffx.59365.1.S1_at				6.49382	6.60067	7.47237	9.15496	9.71449	120.461	7.84421	93.4064							Cappelli CTRL vs Heat UP				Cluster 17
TaAffx.59885.1.S1_at				13.5115	13.1427	12.9729	15.1518	15.5512	111.288	12.2062	89.9807							Cappelli CTRL vs Heat UP				Cluster 17
TaAffx.66261.1.A1_at				16.8344	44.2549	22.0278	154.296	109.724	1885.44	68.9193	907.716		Ofanto CTRL vs Heat UP	Ofanto CTRL vs Mixed UP				Cappelli CTRL vs Heat UP				Cluster 17
TaAffx.7326.1.S1_at	At4g13590	1e-26	expressed protein	89.7576	133.099	83.1445	149.966	100.724	362.671	162.359	230.756								Cappelli CTRL vs Mixed UP			Cluster 17
TaAffx.79139.1.S1_at	At3g21720	2e-12	isocitrate lyase, putative	7.61035	6.43794	6.88167	7.43009	10.4473	1183.6	6.33655	1746.7							Cappelli CTRL vs Heat UP				Cluster 17
TaAffx.86658.1.S1_at				10.2351	25.1029	12.3128	69.0516	56.658	1270.77	29.336	403.922		Ofanto CTRL vs Heat UP					Cappelli CTRL vs Heat UP				Cluster 17
TaAffx.98394.1.S1_at	At3g49930	3e-25	zinc finger (C2H2 type) family protein	11.2415	12.717	11.9883	28.2658	19.0124	557.823	26.8622	1280.55							Cappelli CTRL vs Heat UP				Cluster 17
Ta.10.1.S1_a_at	At3g57270	2e-78	glycosyl hydrolase family 17 protein	1111.27	3360.84	1471.29	7103.63	530.784	3151.54	364.482	1836.02		Ofanto CTRL vs Heat UP	Ofanto CTRL vs Mixed UP	Ofanto Drought vs Mixed UP	Ofanto Heat Vs Mixed UP		Cappelli CTRL vs Heat UP	Cappelli CTRL vs Mixed UP	Cappelli Drought vs Mixed UP		Cluster 18
[truncated: 238 more rows]
